# Supplementary material for: Crystal structure and Hirshfeld surface analysis of 1,3-bis­{2,2-di­chloro-1-[(E)-phenyl­diazen­yl]ethen­yl}benzene
Source: Acta Crystallogr E Crystallogr Commun. 2021 Jul 16;77(Pt 8):814–8. doi: 10.1107/S2056989021007192 (PMC8340979; doi:10.1107/S2056989021007192)
Supplement: Supplementary file 1 [file e-77-00814-sup1.cif]

##############################################################################
#                                                                            #
# This CIF contains the data in a paper accepted for publication in          #
# Acta Crystallographica Section E. It conforms to the requirements of       #
# Notes for Authors for Acta Crystallographica Section E, and has been       #
# peer reviewed under the auspices of the IUCr Commission on Journals.       #
#                                                                            #
# Full details of the Crystallographic Information File format               #
# are given in the paper "The Crystallographic Information File (CIF):       #
# a New Standard Archive File for Crystallography" by S. R. Hall, F. H.      #
# Allen and I. D. Brown [Acta Cryst. (1991), A47, 655-685].                  #
#                                                                            #
# The current version of the core CIF dictionary is obtainable from          #
# ftp://ftp.iucr.org/pub/cif_core.dic.                                       #
#                                                                            #
# Software is freely available for graphical display of the structure(s)     #
# in this CIF. For information consult the CIF software page                 #
# http://www.iucr.org/resources/cif/software.                                #
#                                                                            #
# This file may be used for bona fide research purposes within the           #
# scientific community so long as proper attribution is given to the journal # 
# article from which it was obtained.                                        #
#                                                                            #
##############################################################################
data_I
_journal_date_recd_electronic     2021-06-29
_journal_date_accepted     2021-07-12
_journal_name_full     'Acta Crystallographica, Section E'
_journal_year     2021
_journal_volume     77
_journal_issue      8
_journal_page_first     814
_journal_page_last     818
_journal_paper_category     GO
_journal_paper_doi     10.1107/S2056989021007192
_journal_coeditor_code     YK2154
_publ_contact_author_name     'Ajaya Bhattarai'
_publ_contact_author_address
;
Department of Chemistry,
M.M.A.M.C (Tribhuvan University) Biratnagar,
Nepal
;
_publ_contact_author_email     'bkajaya@yahoo.com'
_publ_contact_author_fax     ?
_publ_contact_author_phone     ?
_publ_section_title
;
Crystal structure and Hirshfeld surface analysis of
1,3-bis{2,2-dichloro-1-[(<i>E</i>)-phenyldiazenyl]ethenyl}benzene
;
loop_
    _publ_author_name
    _publ_author_address
    'Namiq Q. Shikhaliyev'
;
Organic Chemistry Department,
Baku State University,
Z. Khalilov str. 23, AZ 1148 Baku,
Azerbaijan
;
    'Zeliha Atio\(glu'
;
Department of Aircraft Electrics and Electronics,
School of Applied Sciences,
Cappadocia University,
Mustafapa\,sa, 50420 \"Urg\"up,
Nev\,sehir,
Turkey
;
    'Akkurt, Mehmet'
;
Department of Physics,
Faculty of Sciences,
Erciyes University,
38039 Kayseri,
Turkey
;
    'Nigar E. Ahmadova'
;
Organic Chemistry Department,
Baku State University,
Z. Khalilov str. 23, AZ 1148 Baku,
Azerbaijan
;
    'Rizvan K. Askerov'
;
Organic Chemistry Department,
Baku State University,
Z. Khalilov str. 23, AZ 1148 Baku,
Azerbaijan
;
    'Ajaya Bhattarai'
;
Department of Chemistry,
M.M.A.M.C (Tribhuvan University) Biratnagar,
Nepal
;
_publ_section_synopsis
;
In the crystal, molecules of the title compound are connected through
C---H...\p, C---Cl...\p, Cl...Cl and Cl...H interactions, generating a
three-dimensional network.
;
_chemical_name_systematic
;\
(<i>E</i>)-[2,2-Dichloro-1-(3-{2,2-dichloro-1-[(<i>E</i>)-2-phenyldiazen-\
1-yl]ethenyl}phenyl)ethenyl](phenyl)diazene
;
_chemical_name_common
;
1,3-Bis{2,2-dichloro-1-[(<i>E</i>)-phenyldiazenyl]ethenyl}benzene
;
_chemical_formula_moiety     'C22 H14 Cl4 N4'
_chemical_formula_sum     'C22 H14 Cl4 N4'
_chemical_formula_iupac     'C22 H14 Cl4 N4'
_chemical_formula_weight     476.17
_chemical_melting_point     ?
_space_group_crystal_system     monoclinic
_space_group_name_H-M_alt     'P 21/c'
_space_group_name_Hall     '-P 2ybc'
loop_
    _space_group_symop_operation_xyz
    'x, y, z'
    '-x, y+1/2, -z+1/2'
    '-x, -y, -z'
    'x, -y-1/2, z-1/2'
_cell_length_a     16.0289(10)
_cell_length_b     13.1213(8)
_cell_length_c     11.1286(7)
_cell_angle_alpha     90
_cell_angle_beta     108.073(2)
_cell_angle_gamma     90
_cell_volume     2225.1(2)
_cell_formula_units_Z     4
_cell_measurement_reflns_used     6439
_cell_measurement_theta_min     2.51
_cell_measurement_theta_max     26.39
_cell_measurement_temperature     296(2)
_exptl_crystal_description     prism
_exptl_crystal_colour     colourless
_exptl_crystal_size_max     0.435
_exptl_crystal_size_mid     0.262
_exptl_crystal_size_min     0.122
_exptl_crystal_density_diffrn     1.421
_exptl_crystal_density_meas     ?
_exptl_crystal_density_method     ?
_exptl_crystal_F_000     968
_exptl_absorpt_coefficient_mu     0.549
_exptl_absorpt_correction_type     multi-scan
_exptl_absorpt_process_details
;
(SADABS; Krause <i>et al.</i>,  2015)
;
_exptl_absorpt_correction_T_min     0.6212
_exptl_absorpt_correction_T_max     0.7454
_diffrn_ambient_temperature     296(2)
_diffrn_source     ?
_diffrn_radiation_type     MoK\a
_diffrn_radiation_wavelength     0.71073
_diffrn_measurement_device_type     'Bruker APEXII CCD'
_diffrn_measurement_method     '\f and \w scans'
_diffrn_detector_area_resol_mean     ?
_diffrn_reflns_number     24362
_diffrn_reflns_av_R_equivalents     0.0440
_diffrn_reflns_av_unetI/netI     0.0325
_diffrn_reflns_theta_min     2.048
_diffrn_reflns_theta_max     26.408
_diffrn_reflns_theta_full     25.242
_diffrn_measured_fraction_theta_max     0.963
_diffrn_measured_fraction_theta_full     0.979
_diffrn_reflns_limit_h_min     -20
_diffrn_reflns_limit_h_max     20
_diffrn_reflns_limit_k_min     -16
_diffrn_reflns_limit_k_max     16
_diffrn_reflns_limit_l_min     -13
_diffrn_reflns_limit_l_max     13
_refine_special_details     ?
_reflns_number_total     4399
_reflns_number_gt     3193
_reflns_threshold_expression     'I > 2\s(I)'
_refine_ls_structure_factor_coef     Fsqd
_refine_ls_matrix_type     full
_refine_ls_R_factor_all     0.0702
_refine_ls_R_factor_gt     0.0464
_refine_ls_wR_factor_gt     0.1010
_refine_ls_wR_factor_ref     0.1117
_refine_ls_goodness_of_fit_ref     1.006
_refine_ls_restrained_S_all     1.006
_refine_ls_number_reflns     4399
_refine_ls_number_parameters     271
_refine_ls_number_restraints     0
_refine_ls_hydrogen_treatment     constr
_refine_ls_weighting_scheme     calc
_refine_ls_weighting_details
              'w=1/[\s^2^(Fo^2^)+(0.0456P)^2^+1.0697P] where P=(Fo^2^+2Fc^2^)/3'
_atom_sites_solution_hydrogens     geom
_atom_sites_solution_primary     difmap
_atom_sites_solution_secondary     difmap
_refine_ls_shift/su_max     0.001
_refine_ls_shift/su_mean     0.000
_refine_diff_density_max     0.237
_refine_diff_density_min     -0.250
_refine_ls_extinction_method     none
_refine_ls_extinction_coef     .
loop_
    _atom_type_symbol
    _atom_type_description
    _atom_type_scat_dispersion_real
    _atom_type_scat_dispersion_imag
    _atom_type_scat_source
    'C' 'C' 0.0033 0.0016
                         'International Tables Vol C Tables 4.2.6.8 and 6.1.1.4'
    'H' 'H' 0.0000 0.0000
                         'International Tables Vol C Tables 4.2.6.8 and 6.1.1.4'
    'N' 'N' 0.0061 0.0033
                         'International Tables Vol C Tables 4.2.6.8 and 6.1.1.4'
    'Cl' 'Cl' 0.1484 0.1585
                         'International Tables Vol C Tables 4.2.6.8 and 6.1.1.4'
_computing_data_collection
;
APEX3 (Bruker, 2007)
;
_computing_cell_refinement
;
SAINT (Bruker, 2007)
;
_computing_data_reduction
;
SAINT (Bruker, 2007)
;
_computing_structure_solution
;
<i>SHELXT2016/6</i> (Sheldrick, 2015a)
;
_computing_structure_refinement
;
<i>SHELXL2016/6</i> (Sheldrick, 2015b)
;
_computing_molecular_graphics
;
ORTEP-3 for Windows (Farrugia, 2012)
;
_computing_publication_material
;
PLATON (Spek, 2020)
;
loop_
    _atom_site_type_symbol
    _atom_site_label
    _atom_site_fract_x
    _atom_site_fract_y
    _atom_site_fract_z
    _atom_site_U_iso_or_equiv
    _atom_site_adp_type
    _atom_site_calc_flag
    _atom_site_occupancy
    _atom_site_disorder_assembly
    _atom_site_disorder_group
    Cl Cl1 0.74226(5) 0.14141(5) -0.10025(7) 0.0592(2) Uani d 1 . .
    Cl Cl2 0.81687(6) 0.33515(7) -0.12359(8) 0.0777(3) Uani d 1 . .
    Cl Cl3 0.97228(5) 0.57996(7) 0.11006(7) 0.0736(3) Uani d 1 . .
    Cl Cl4 1.05825(5) 0.63410(7) 0.36813(8) 0.0762(3) Uani d 1 . .
    N N1 0.65092(13) 0.24501(16) 0.05084(19) 0.0467(5) Uani d 1 . .
    N N2 0.60887(13) 0.28678(16) 0.11510(19) 0.0488(5) Uani d 1 . .
    N N3 0.88872(14) 0.60214(16) 0.40656(19) 0.0469(5) Uani d 1 . .
    N N4 0.81623(14) 0.58883(16) 0.42594(18) 0.0468(5) Uani d 1 . .
    C C1 0.74926(16) 0.2676(2) -0.0611(2) 0.0472(6) Uani d 1 . .
    C C2 0.70658(15) 0.31073(19) 0.0111(2) 0.0435(6) Uani d 1 . .
    C C3 0.55342(16) 0.2175(2) 0.1536(2) 0.0480(6) Uani d 1 . .
    C C4 0.5054(2) 0.2569(3) 0.2249(3) 0.0698(8) Uani d 1 . .
    H H4A 0.510609 0.325648 0.246399 0.084 Uiso calc 1 . .
    C C5 0.4494(2) 0.1959(3) 0.2652(3) 0.0830(10) Uani d 1 . .
    H H5A 0.417287 0.223700 0.313982 0.100 Uiso calc 1 . .
    C C6 0.44075(19) 0.0957(3) 0.2343(3) 0.0721(9) Uani d 1 . .
    H H6A 0.402268 0.054889 0.260581 0.086 Uiso calc 1 . .
    C C7 0.4887(2) 0.0553(3) 0.1645(3) 0.0730(9) Uani d 1 . .
    H H7A 0.483059 -0.013532 0.143736 0.088 Uiso calc 1 . .
    C C8 0.5458(2) 0.1151(2) 0.1240(3) 0.0641(8) Uani d 1 . .
    H H8A 0.578832 0.086471 0.077119 0.077 Uiso calc 1 . .
    C C9 0.71822(15) 0.41985(18) 0.0494(2) 0.0419(5) Uani d 1 . .
    C C10 0.79331(15) 0.45017(18) 0.1441(2) 0.0409(5) Uani d 1 . .
    H H10A 0.835438 0.401942 0.183488 0.049 Uiso calc 1 . .
    C C11 0.80614(15) 0.55110(18) 0.1805(2) 0.0386(5) Uani d 1 . .
    C C12 0.74374(16) 0.62289(19) 0.1206(2) 0.0465(6) Uani d 1 . .
    H H12A 0.751924 0.691101 0.144018 0.056 Uiso calc 1 . .
    C C13 0.66925(17) 0.5928(2) 0.0259(2) 0.0545(7) Uani d 1 . .
    H H13A 0.627449 0.641110 -0.014303 0.065 Uiso calc 1 . .
    C C14 0.65639(16) 0.4924(2) -0.0093(2) 0.0510(6) Uani d 1 . .
    H H14A 0.605927 0.472971 -0.072944 0.061 Uiso calc 1 . .
    C C15 0.96300(16) 0.5965(2) 0.2578(2) 0.0498(6) Uani d 1 . .
    C C16 0.88676(15) 0.58312(18) 0.2816(2) 0.0418(5) Uani d 1 . .
    C C17 0.82000(18) 0.60524(19) 0.5545(2) 0.0477(6) Uani d 1 . .
    C C18 0.89313(19) 0.6384(2) 0.6491(2) 0.0571(7) Uani d 1 . .
    H H18A 0.944637 0.653856 0.631148 0.068 Uiso calc 1 . .
    C C19 0.8890(2) 0.6485(2) 0.7705(3) 0.0670(8) Uani d 1 . .
    H H19A 0.938099 0.670842 0.834584 0.080 Uiso calc 1 . .
    C C20 0.8130(3) 0.6258(2) 0.7979(3) 0.0717(9) Uani d 1 . .
    H H20A 0.810894 0.632115 0.880182 0.086 Uiso calc 1 . .
    C C21 0.7409(2) 0.5940(2) 0.7040(3) 0.0699(8) Uani d 1 . .
    H H21A 0.689496 0.578686 0.722387 0.084 Uiso calc 1 . .
    C C22 0.74340(19) 0.5843(2) 0.5820(3) 0.0589(7) Uani d 1 . .
    H H22A 0.693555 0.563666 0.518131 0.071 Uiso calc 1 . .
loop_
    _atom_site_aniso_label
    _atom_site_aniso_U_11
    _atom_site_aniso_U_22
    _atom_site_aniso_U_33
    _atom_site_aniso_U_12
    _atom_site_aniso_U_13
    _atom_site_aniso_U_23
    Cl1 0.0678(4) 0.0510(4) 0.0588(4) 0.0018(3) 0.0197(3) -0.0113(3)
    Cl2 0.0910(6) 0.0744(5) 0.0899(6) -0.0174(4) 0.0603(5) -0.0081(4)
    Cl3 0.0575(4) 0.1103(7) 0.0610(5) -0.0054(4) 0.0302(3) -0.0060(4)
    Cl4 0.0446(4) 0.0956(6) 0.0776(5) -0.0107(4) 0.0032(3) -0.0124(4)
    N1 0.0497(11) 0.0487(13) 0.0435(12) -0.0082(10) 0.0171(10) -0.0042(10)
    N2 0.0497(12) 0.0525(13) 0.0460(12) -0.0077(10) 0.0173(10) -0.0055(10)
    N3 0.0532(12) 0.0440(12) 0.0414(11) -0.0046(10) 0.0115(10) -0.0043(9)
    N4 0.0557(12) 0.0452(12) 0.0397(11) -0.0045(10) 0.0148(10) -0.0026(9)
    C1 0.0491(14) 0.0484(15) 0.0438(14) -0.0029(12) 0.0141(11) -0.0023(11)
    C2 0.0440(13) 0.0460(14) 0.0384(13) -0.0071(11) 0.0095(10) -0.0037(11)
    C3 0.0451(13) 0.0547(16) 0.0432(14) -0.0065(12) 0.0122(11) -0.0016(12)
    C4 0.0744(19) 0.065(2) 0.082(2) -0.0045(16) 0.0424(18) -0.0088(16)
    C5 0.074(2) 0.099(3) 0.095(3) -0.006(2) 0.053(2) -0.004(2)
    C6 0.0568(17) 0.093(3) 0.067(2) -0.0182(17) 0.0208(15) 0.0087(18)
    C7 0.090(2) 0.062(2) 0.071(2) -0.0208(17) 0.0303(18) 0.0000(16)
    C8 0.0746(19) 0.0585(19) 0.0672(19) -0.0088(15) 0.0335(16) -0.0058(15)
    C9 0.0448(12) 0.0448(14) 0.0382(12) -0.0062(11) 0.0159(10) -0.0036(11)
    C10 0.0415(12) 0.0418(14) 0.0399(13) -0.0003(10) 0.0136(10) 0.0027(10)
    C11 0.0426(12) 0.0414(14) 0.0342(12) -0.0043(10) 0.0155(10) -0.0009(10)
    C12 0.0528(14) 0.0410(14) 0.0471(14) 0.0010(11) 0.0177(12) -0.0023(11)
    C13 0.0525(15) 0.0534(17) 0.0523(16) 0.0110(13) 0.0085(12) 0.0036(13)
    C14 0.0461(13) 0.0591(17) 0.0422(14) -0.0033(12) 0.0056(11) -0.0045(12)
    C15 0.0432(13) 0.0541(16) 0.0499(15) -0.0022(12) 0.0111(11) -0.0041(12)
    C16 0.0454(13) 0.0371(13) 0.0419(13) -0.0019(10) 0.0117(10) -0.0017(10)
    C17 0.0658(16) 0.0389(14) 0.0384(13) -0.0005(12) 0.0160(12) -0.0020(11)
    C18 0.0664(17) 0.0538(17) 0.0474(15) -0.0019(14) 0.0125(13) -0.0034(13)
    C19 0.090(2) 0.0604(19) 0.0432(16) -0.0001(17) 0.0098(15) -0.0027(13)
    C20 0.112(3) 0.062(2) 0.0460(17) 0.0052(18) 0.0309(18) 0.0006(14)
    C21 0.089(2) 0.071(2) 0.0593(19) -0.0048(18) 0.0366(17) -0.0004(16)
    C22 0.0701(18) 0.0583(18) 0.0514(16) -0.0084(14) 0.0233(14) -0.0052(13)
_geom_special_details
;
 All esds (except the esd in the dihedral angle between two l.s. planes)
 are estimated using the full covariance matrix.  The cell esds are taken
 into account individually in the estimation of esds in distances, angles
 and torsion angles; correlations between esds in cell parameters are only
 used when they are defined by crystal symmetry.  An approximate (isotropic)
 treatment of cell esds is used for estimating esds involving l.s. planes.
;
loop_
    _geom_bond_atom_site_label_1
    _geom_bond_atom_site_label_2
    _geom_bond_site_symmetry_2
    _geom_bond_distance
    _geom_bond_publ_flag
    Cl1 C1 . 1.707(3) ?
    Cl2 C1 . 1.706(3) ?
    Cl3 C15 . 1.710(3) ?
    Cl4 C15 . 1.709(2) ?
    N1 N2 . 1.251(3) ?
    N1 C2 . 1.407(3) ?
    N2 C3 . 1.427(3) ?
    N3 N4 . 1.258(3) ?
    N3 C16 . 1.404(3) ?
    N4 C17 . 1.430(3) ?
    C1 C2 . 1.333(3) ?
    C2 C9 . 1.489(3) ?
    C3 C4 . 1.367(4) ?
    C3 C8 . 1.380(4) ?
    C4 C5 . 1.378(4) ?
    C4 H4A . 0.9300 ?
    C5 C6 . 1.356(5) ?
    C5 H5A . 0.9300 ?
    C6 C7 . 1.358(4) ?
    C6 H6A . 0.9300 ?
    C7 C8 . 1.383(4) ?
    C7 H7A . 0.9300 ?
    C8 H8A . 0.9300 ?
    C9 C14 . 1.383(3) ?
    C9 C10 . 1.389(3) ?
    C10 C11 . 1.381(3) ?
    C10 H10A . 0.9300 ?
    C11 C12 . 1.385(3) ?
    C11 C16 . 1.487(3) ?
    C12 C13 . 1.383(3) ?
    C12 H12A . 0.9300 ?
    C13 C14 . 1.372(4) ?
    C13 H13A . 0.9300 ?
    C14 H14A . 0.9300 ?
    C15 C16 . 1.340(3) ?
    C17 C18 . 1.381(4) ?
    C17 C22 . 1.382(4) ?
    C18 C19 . 1.380(4) ?
    C18 H18A . 0.9300 ?
    C19 C20 . 1.378(4) ?
    C19 H19A . 0.9300 ?
    C20 C21 . 1.361(4) ?
    C20 H20A . 0.9300 ?
    C21 C22 . 1.376(4) ?
    C21 H21A . 0.9300 ?
    C22 H22A . 0.9300 ?
loop_
    _geom_angle_atom_site_label_1
    _geom_angle_atom_site_label_2
    _geom_angle_atom_site_label_3
    _geom_angle_site_symmetry_1
    _geom_angle_site_symmetry_3
    _geom_angle
    _geom_angle_publ_flag
    N2 N1 C2 . . 114.7(2) ?
    N1 N2 C3 . . 112.9(2) ?
    N4 N3 C16 . . 114.0(2) ?
    N3 N4 C17 . . 113.3(2) ?
    C2 C1 Cl2 . . 122.4(2) ?
    C2 C1 Cl1 . . 124.1(2) ?
    Cl2 C1 Cl1 . . 113.55(15) ?
    C1 C2 N1 . . 115.1(2) ?
    C1 C2 C9 . . 122.6(2) ?
    N1 C2 C9 . . 122.3(2) ?
    C4 C3 C8 . . 118.9(3) ?
    C4 C3 N2 . . 116.6(3) ?
    C8 C3 N2 . . 124.5(2) ?
    C3 C4 C5 . . 120.7(3) ?
    C3 C4 H4A . . 119.7 ?
    C5 C4 H4A . . 119.7 ?
    C6 C5 C4 . . 120.4(3) ?
    C6 C5 H5A . . 119.8 ?
    C4 C5 H5A . . 119.8 ?
    C5 C6 C7 . . 119.5(3) ?
    C5 C6 H6A . . 120.2 ?
    C7 C6 H6A . . 120.2 ?
    C6 C7 C8 . . 121.0(3) ?
    C6 C7 H7A . . 119.5 ?
    C8 C7 H7A . . 119.5 ?
    C3 C8 C7 . . 119.5(3) ?
    C3 C8 H8A . . 120.2 ?
    C7 C8 H8A . . 120.2 ?
    C14 C9 C10 . . 119.1(2) ?
    C14 C9 C2 . . 121.2(2) ?
    C10 C9 C2 . . 119.6(2) ?
    C11 C10 C9 . . 120.8(2) ?
    C11 C10 H10A . . 119.6 ?
    C9 C10 H10A . . 119.6 ?
    C10 C11 C12 . . 119.4(2) ?
    C10 C11 C16 . . 120.5(2) ?
    C12 C11 C16 . . 120.0(2) ?
    C13 C12 C11 . . 119.8(2) ?
    C13 C12 H12A . . 120.1 ?
    C11 C12 H12A . . 120.1 ?
    C14 C13 C12 . . 120.6(2) ?
    C14 C13 H13A . . 119.7 ?
    C12 C13 H13A . . 119.7 ?
    C13 C14 C9 . . 120.2(2) ?
    C13 C14 H14A . . 119.9 ?
    C9 C14 H14A . . 119.9 ?
    C16 C15 Cl4 . . 124.2(2) ?
    C16 C15 Cl3 . . 122.0(2) ?
    Cl4 C15 Cl3 . . 113.76(15) ?
    C15 C16 N3 . . 115.6(2) ?
    C15 C16 C11 . . 121.3(2) ?
    N3 C16 C11 . . 123.2(2) ?
    C18 C17 C22 . . 119.7(3) ?
    C18 C17 N4 . . 125.0(3) ?
    C22 C17 N4 . . 115.3(2) ?
    C19 C18 C17 . . 119.3(3) ?
    C19 C18 H18A . . 120.3 ?
    C17 C18 H18A . . 120.3 ?
    C20 C19 C18 . . 120.7(3) ?
    C20 C19 H19A . . 119.7 ?
    C18 C19 H19A . . 119.7 ?
    C21 C20 C19 . . 119.7(3) ?
    C21 C20 H20A . . 120.2 ?
    C19 C20 H20A . . 120.2 ?
    C20 C21 C22 . . 120.5(3) ?
    C20 C21 H21A . . 119.7 ?
    C22 C21 H21A . . 119.7 ?
    C21 C22 C17 . . 120.0(3) ?
    C21 C22 H22A . . 120.0 ?
    C17 C22 H22A . . 120.0 ?
loop_
    _geom_torsion_atom_site_label_1
    _geom_torsion_atom_site_label_2
    _geom_torsion_atom_site_label_3
    _geom_torsion_atom_site_label_4
    _geom_torsion_site_symmetry_1
    _geom_torsion_site_symmetry_2
    _geom_torsion_site_symmetry_3
    _geom_torsion_site_symmetry_4
    _geom_torsion
    _geom_torsion_publ_flag
    C2 N1 N2 C3 . . . . -179.88(19) ?
    C16 N3 N4 C17 . . . . 178.1(2) ?
    Cl1 C1 C2 N1 . . . . -2.4(3) ?
    Cl2 C1 C2 C9 . . . . -3.6(3) ?
    Cl1 C1 C2 C9 . . . . 176.39(18) ?
    N2 N1 C2 C1 . . . . -177.7(2) ?
    N2 N1 C2 C9 . . . . 3.5(3) ?
    N1 N2 C3 C4 . . . . 179.7(2) ?
    N1 N2 C3 C8 . . . . -0.1(4) ?
    C8 C3 C4 C5 . . . . -0.9(5) ?
    N2 C3 C4 C5 . . . . 179.3(3) ?
    C3 C4 C5 C6 . . . . -0.3(5) ?
    C4 C5 C6 C7 . . . . 0.9(5) ?
    C5 C6 C7 C8 . . . . -0.4(5) ?
    C4 C3 C8 C7 . . . . 1.4(4) ?
    N2 C3 C8 C7 . . . . -178.8(3) ?
    C6 C7 C8 C3 . . . . -0.7(5) ?
    C1 C2 C9 C14 . . . . 102.4(3) ?
    N1 C2 C9 C14 . . . . -79.0(3) ?
    C1 C2 C9 C10 . . . . -76.3(3) ?
    N1 C2 C9 C10 . . . . 102.4(3) ?
    C14 C9 C10 C11 . . . . 0.6(3) ?
    C2 C9 C10 C11 . . . . 179.3(2) ?
    C9 C10 C11 C12 . . . . -0.8(3) ?
    C9 C10 C11 C16 . . . . -179.8(2) ?
    C10 C11 C12 C13 . . . . 0.4(4) ?
    C16 C11 C12 C13 . . . . 179.5(2) ?
    C11 C12 C13 C14 . . . . 0.1(4) ?
    C12 C13 C14 C9 . . . . -0.2(4) ?
    C10 C9 C14 C13 . . . . -0.1(4) ?
    C2 C9 C14 C13 . . . . -178.8(2) ?
    Cl4 C15 C16 N3 . . . .  0.0(3) ?
    Cl3 C15 C16 N3 . . . . -178.32(18) ?
    Cl4 C15 C16 C11 . . . . 179.46(19) ?
    Cl3 C15 C16 C11 . . . . 1.2(4) ?
    N4 N3 C16 C15 . . . . -179.9(2) ?
    N4 N3 C16 C11 . . . . 0.6(3) ?
    C10 C11 C16 C15 . . . . 79.5(3) ?
    C12 C11 C16 C15 . . . . -99.6(3) ?
    C10 C11 C16 N3 . . . . -101.1(3) ?
    C12 C11 C16 N3 . . . . 79.9(3) ?
    N3 N4 C17 C18 . . . . 3.8(4) ?
    N3 N4 C17 C22 . . . . -175.5(2) ?
    C22 C17 C18 C19 . . . . 1.1(4) ?
    N4 C17 C18 C19 . . . . -178.1(2) ?
    C17 C18 C19 C20 . . . . 0.0(4) ?
    C18 C19 C20 C21 . . . . -0.6(5) ?
    C19 C20 C21 C22 . . . . 0.1(5) ?
    C20 C21 C22 C17 . . . . 1.1(5) ?
    C18 C17 C22 C21 . . . . -1.7(4) ?
    N4 C17 C22 C21 . . . . 177.6(3) ?
loop_
    _geom_hbond_atom_site_label_D
    _geom_hbond_atom_site_label_H
    _geom_hbond_atom_site_label_A
    _geom_hbond_site_symmetry_A
    _geom_hbond_distance_DH
    _geom_hbond_distance_HA
    _geom_hbond_distance_DA
    _geom_hbond_angle_DHA
    _geom_hbond_publ_flag
    C12 H12A Cg3 4_575 0.93 2.72 3.610(3) 162 yes
_shelx_space_group_comment
;
The symmetry employed for this shelxl refinement is uniquely defined
by the following loop, which should always be used as a source of
symmetry information in preference to the above space-group names.
They are only intended as comments.
;
_shelx_estimated_absorpt_T_min     0.796
_shelx_estimated_absorpt_T_max     0.936
_shelx_hkl_file
;
   0   0  -1    1.40    1.00
   0   0   1   -0.20    0.70
   0   0  -1    0.30    0.40
   0   0  -1    0.80    0.70
   0   0   2   13.90    2.60
   0   0   2   10.60    1.90
   0   0  -2   17.10    3.20
   0   0   2   19.90    2.60
   0   0  -2   17.90    1.90
   0   0  -2   19.60    2.60
   0   0   3    3.00    3.10
   0   0   3    3.30    1.80
   0   0  -3   -1.60    2.70
   0   0   3   -1.20    2.50
   0   0  -3    3.20    4.60
   0   0  -3    0.80    2.00
   0   0   4 6449.05  115.59
   0   0  -4 6181.78  117.89
   0   0   4 6441.56  118.39
   0   0  -4 6439.26  115.59
   0   0  -4 6364.36  120.89
   0   0  -5    1.60    2.30
   0   0   5   -2.50    1.80
   0   0  -5    0.60    5.80
   0   0   5   -0.30    3.10
   0   0   5    0.00    3.40
   0   0   6 1016.00   27.10
   0   0  -6  967.70   30.50
   0   0  -6 1013.60   23.30
   0   0   6  976.10   23.00
   0   0  -7   -0.80    3.10
   0   0   7   -5.70    4.30
   0   0  -7    9.90    9.40
   0   0  -8  751.62   21.00
   0   0   8  767.72   25.90
   0   0  -8  797.42   32.90
   0   0  -9    0.70    4.20
   0   0   9   -0.30    5.10
   0   0  -9   10.00   14.10
   0   0  10   26.30    7.30
   0   0 -10   25.70    5.50
   0   0 -10   27.20   15.90
   0   0  11   -7.40    5.20
   0   0 -11   -1.60    3.60
   0   0 -11  -12.00   14.90
   0   0  12   22.90    9.00
   0   0 -12   17.00   17.60
   0   0 -12   33.30    6.90
   0   0  13    7.20    7.80
   0   0 -13    5.90    4.10
   0   0 -13  -28.00   15.80
   0  -1   0    0.10    0.40
   0  -1   0    0.20    0.30
   0   1  -1    1.80    1.70
   0   1  -1    3.00    1.00
   0   1   1    4.20    0.80
   0   1   1    3.00    1.20
   0   1   1    4.70    1.10
   0  -1   1    5.50    1.20
   0  -1   1    4.90    0.80
   0  -1   1    1.90    1.60
   0  -1  -1    4.00    0.80
   0  -1  -1    4.00    1.10
   0  -1  -1    2.00    1.00
   0   1   2   99.69    4.30
   0   1   2  103.29    4.30
   0   1  -2  102.99    3.30
   0   1  -2  108.59    7.20
   0   1  -2   98.19    4.60
   0   1   2  102.89    4.90
   0  -1   2  106.49    3.40
   0  -1   2  107.79    6.30
   0  -1  -2  105.29    4.60
   0  -1  -2   99.49    4.40
   0  -1  -2   98.79    4.70
   0  -1   2  105.99    4.80
   0   1   3  448.26   11.60
   0   1  -3  462.15   14.20
   0   1   3  446.96   12.40
   0   1  -3  471.75   16.40
   0   1  -3  451.15   10.40
   0   1   3  446.66   12.80
   0  -1   3  464.15   12.90
   0  -1   3  458.55   16.70
   0  -1  -3  456.45   11.80
   0  -1   3  453.75   10.30
   0  -1  -3  458.35   13.10
   0   1  -4  570.04   16.10
   0   1   4  595.24   16.50
   0   1  -4  611.94   13.80
   0   1  -4  589.44   20.30
   0   1   4  618.54   16.90
   0   1   4  619.14   15.80
   0  -1  -4  592.84   15.00
   0  -1  -4  597.04   17.50
   0  -1   4  598.34   13.70
   0  -1   4  592.94   18.70
   0  -1   4  597.64   16.80
   0  -1  -4  589.54   16.20
   0   1   5  347.47   12.90
   0   1  -5  343.77   17.20
   0   1  -5  358.16   10.20
   0  -1  -5  345.57   11.10
   0  -1   5  346.57   13.20
   0  -1  -5  356.86   14.90
   0   1   6  353.76   14.10
   0   1  -6  377.26   22.60
   0   1  -6  370.66   11.20
   0   1   6  360.06   14.50
   0  -1  -6  361.06   17.10
   0  -1  -6  380.46   12.40
   0  -1   6  384.36   11.20
   0  -1   6  342.57   14.30
   0   1   7  330.57   15.10
   0   1  -7  345.07   22.50
   0   1  -7  342.17   11.70
   0  -1  -7  336.97   19.50
   0  -1   7  351.66   15.40
   0  -1   7  359.66   13.50
   0  -1  -7  354.46   12.90
   0   1  -8   93.39   17.30
   0   1  -8   59.29    6.40
   0   1   8   80.09   10.40
   0  -1  -8   68.19    7.60
   0  -1  -8   89.89   15.50
   0  -1   8   75.89    9.70
   0   1  -9   21.40    4.80
   0   1  -9   24.70   15.60
   0   1   9   17.40    6.90
   0  -1  -9   26.30   14.70
   0  -1   9   25.10    7.70
   0  -1  -9   22.00    5.60
   0   1 -10   19.20   15.50
   0   1  10   15.90    8.00
   0   1 -10   23.20    5.10
   0  -1  10   13.60    7.00
   0  -1 -10   13.90    5.20
   0  -1 -10   13.10   14.00
   0   1 -11  -12.30   15.90
   0   1  11    3.30    6.90
   0   1 -11    4.20    3.90
   0  -1 -11    0.40    4.10
   0  -1 -11  -10.50   13.90
   0  -1  11    2.80    4.80
   0   1 -12   46.80    6.80
   0   1  12   56.29   11.70
   0  -1 -12   41.70    7.10
   0  -1 -12   32.70   17.40
   0  -1  12   34.30    9.90
   0   1 -13   37.30    6.20
   0   1 -13   16.90   20.30
   0   1  13   31.20   10.40
   0  -1 -13   15.90   21.90
   0  -1 -13   31.70    6.80
   0  -1  13   43.10   11.70
   0   2   0   19.90    3.50
   0   2   0   10.10    1.60
   0   2   0   10.90    1.40
   0  -2   0    8.80    1.50
   0  -2   0    8.90    1.50
   0   2  -1 4237.48   76.89
   0   2   1 4246.18   76.99
   0   2   1 4242.88   76.69
   0   2  -1 4187.18   80.09
   0  -2   1 4203.38   79.69
   0  -2  -1 4273.67   76.99
   0  -2  -1 4272.07   75.69
   0  -2  -1 4131.49   76.69
   0   2   2    8.60    2.60
   0   2  -2   12.10    5.30
   0   2  -2   13.60    2.80
   0   2   2   10.50    3.50
   0  -2   2   10.20    5.00
   0  -2  -2    9.50    2.60
   0  -2  -2    9.50    2.00
   0  -2  -2    8.80    3.10
   0  -2   2   11.50    1.70
   0  -2   2    7.60    1.50
   0  -2   2   10.00    2.80
   0   2  -3  790.02   24.20
   0   2   3  803.72   20.20
   0   2  -3  832.72   16.70
   0   2  -3  781.32   19.10
   0   2   3  835.82   19.70
   0  -2   3  819.52   19.80
   0  -2  -3  803.92   19.30
   0  -2  -3  807.82   17.60
   0  -2  -3  794.32   17.90
   0  -2   3  797.52   22.70
   0  -2  -3  822.32   18.90
   0  -2   3  814.62   16.30
   0   2  -4   35.80    3.10
   0   2   4   34.10    4.00
   0   2  -4   38.20    4.70
   0   2  -4   38.90    7.90
   0   2   4   42.40    5.40
   0  -2   4   64.39    8.90
   0  -2  -4   37.50    5.10
   0  -2   4   37.60    3.10
   0  -2  -4   42.20    4.90
   0  -2  -4   34.10    4.00
   0  -2   4   37.60    4.80
   0   2  -5  707.83   16.00
   0   2  -5  705.83   26.00
   0   2   5  683.63   19.90
   0  -2  -5  652.63   19.60
   0  -2  -5  709.23   18.40
   0  -2   5  681.63   15.60
   0   2  -6   21.90    9.20
   0   2   6   22.50    5.20
   0   2  -6   34.60    4.00
   0  -2   6   19.00    4.70
   0  -2  -6   32.70    5.60
   0  -2   6   35.00    4.60
   0  -2  -6   30.30    7.80
   0   2  -7  524.55   14.80
   0   2  -7  518.25   28.00
   0   2   7  540.95   19.70
   0  -2   7  539.55   19.90
   0  -2   7  538.55   14.50
   0  -2  -7  524.15   22.00
   0  -2  -7  549.54   17.30
   0   2  -8   20.00    4.40
   0   2  -8   55.09   16.60
   0   2   8   11.00    6.00
   0  -2  -8   25.20    5.60
   0  -2  -8   28.90   11.60
   0   2   9  175.18   13.70
   0   2  -9  167.28   23.50
   0  -2   9  180.48   13.40
   0  -2  -9  158.28   11.00
   0  -2  -9  175.38   20.50
   0   2 -10   23.70    5.00
   0   2 -10   28.50   18.20
   0  -2 -10   32.50    6.30
   0  -2  10   23.40    7.40
   0  -2 -10   37.40   14.80
   0   2 -11  -12.60   15.70
   0   2  11   -2.00    5.80
   0   2 -11   -0.10    2.90
   0  -2 -11  -24.70   12.80
   0  -2 -11    6.20    4.80
   0  -2  11    7.70    7.20
   0   2  12   13.90    7.30
   0   2 -12   14.90    4.40
   0   2 -12   -8.60   16.80
   0  -2  12    3.30    6.60
   0  -2 -12   11.20    5.50
   0  -2 -12   -4.40   14.20
   0   2 -13    9.30    4.10
   0   2 -13  -31.50   18.20
   0  -2 -13   -3.10   14.90
   0  -2 -13    3.30    4.70
   0  -2  13    7.30    6.80
   0   3   0    7.60    5.70
   0   3   0    5.00    2.30
   0   3   0    2.50    1.80
   0  -3   0    3.30    2.00
   0  -3   0    1.00    2.40
   0   3  -1  611.84   19.70
   0   3   1  582.24   14.20
   0   3  -1  604.84   13.10
   0   3   1  582.54   14.20
   0   3   1  612.64   14.60
   0   3   1  606.54   14.90
   0   3  -1  604.14   14.40
   0  -3  -1  592.94   14.40
   0  -3   1  609.34   14.40
   0  -3   1  628.64   18.40
   0  -3   1  617.14   13.20
   0  -3  -1  609.14   15.30
   0   3  -2  535.65   19.70
   0   3   2  533.05   14.50
   0   3  -2  554.84   11.90
   0  -3   2  533.25   11.70
   0  -3   2  571.34   14.40
   0  -3  -2  522.95   14.00
   0   3  -3   86.99   11.80
   0   3  -3   84.29    5.50
   0   3   3   84.79    6.30
   0   3   3   85.49    5.40
   0  -3   3   83.19    3.70
   0  -3  -3   68.89    5.70
   0  -3   3   74.99    8.20
   0  -3   3   88.39    6.00
   0  -3   3   87.09    3.70
   0  -3  -3   90.99    6.00
   0   3   4  297.27   11.40
   0   3  -4  291.37   17.20
   0  -3   4  278.67    7.60
   0  -3  -4  278.27    8.60
   0  -3   4  286.17    7.90
   0  -3  -4  294.07   10.70
   0  -3  -4  276.27    9.20
   0  -3   4  296.27   11.50
   0   3   5  339.57   13.30
   0   3  -5  314.37   19.90
   0  -3   5  327.27    8.80
   0  -3  -5  292.47   13.40
   0  -3  -5  328.57   11.80
   0  -3   5  332.77   13.20
   0  -3  -5  321.47   10.50
   0   3  -6   93.39    5.40
   0   3  -6   83.79   14.10
   0   3   6   97.09    9.00
   0  -3   6   98.29    5.90
   0  -3  -6  103.09    9.60
   0  -3   6   92.99    8.40
   0  -3  -6  103.59    7.80
   0   3   7   41.40    8.30
   0   3  -7   44.20   15.00
   0   3  -7   38.30    4.80
   0  -3  -7   40.20    5.50
   0  -3  -7   43.40    9.60
   0  -3   7   38.70    4.50
   0  -3   7   47.60    8.20
   0  -3  -7   34.70    6.20
   0   3  -8    5.80    3.20
   0   3   8   -3.20    5.60
   0   3  -8   37.10   16.80
   0  -3  -8    7.40   10.00
   0  -3   8   -2.30    4.90
   0  -3   8   -2.50    2.60
   0  -3  -8   -2.30    4.40
   0   3  -9   16.20   17.00
   0   3   9   10.50    6.50
   0   3  -9   11.30    3.80
   0  -3  -9    8.70   11.90
   0  -3   9   16.70    7.10
   0  -3  -9   11.70    5.70
   0   3 -10   -3.60   16.20
   0   3  10   -0.20    6.60
   0  -3  10   -2.90    5.20
   0  -3 -10   -1.40    4.40
   0  -3 -10   -4.70   11.90
   0   3 -11   13.80    3.90
   0   3  11    1.50    7.10
   0   3 -11    9.80   20.40
   0  -3  11   10.20    6.30
   0  -3 -11   -9.90   12.60
   0  -3 -11   12.20    5.70
   0   3 -12   85.19    6.90
   0   3  12   98.79   14.30
   0   3 -12  116.09   25.20
   0  -3  12   75.39   12.10
   0  -3 -12   91.09   18.70
   0   3 -13  -30.00   19.00
   0   3  13   14.70    8.80
   0  -3 -13    5.00   14.30
   0  -3 -13    2.00    4.80
   0  -3  13   11.60    7.80
   0   4   1  776.42   20.30
   0   4  -1  784.82   20.10
   0   4   1  775.42   19.00
   0   4  -1  791.12   17.10
   0   4  -1  773.52   24.10
   0   4   1  764.52   18.20
   0   4   1  776.62   19.00
   0  -4  -1  789.02   19.90
   0  -4   1  812.42   18.80
   0  -4   1  805.42   25.30
   0  -4  -1  768.92   18.40
   0  -4   1  783.82   17.10
   0   4  -2  140.39    6.90
   0   4  -2  136.39    5.20
   0   4  -2  142.39   13.70
   0   4   2  135.99    7.50
   0   4   2  143.79    6.80
   0   4   2  128.99    5.30
   0  -4  -2  132.29    6.90
   0  -4  -2  140.69    7.30
   0  -4   2  136.09    7.00
   0  -4  -2  143.39    7.20
   0  -4   2  129.79   10.30
   0  -4   2  142.39    5.20
   0   4  -3    4.40    1.70
   0   4  -3    6.60    7.80
   0   4  -3   -0.60    1.60
   0   4   3    0.00    3.10
   0  -4  -3   -3.70    2.30
   0  -4   3    3.00    2.80
   0  -4   3    2.90    1.50
   0   4  -4 2567.64   67.39
   0  -4   4 2659.43   54.59
   0  -4  -4 2523.25   55.29
   0  -4   4 2636.54   48.90
   0  -4   4 2682.83   49.10
   0   4  -5   71.19   14.40
   0   4   5   63.79    8.10
   0  -4  -5   64.89    7.20
   0  -4   5   67.29    7.70
   0  -4  -5   54.69    5.40
   0  -4   5   53.49    3.60
   0  -4  -5   49.90    4.60
   0  -4   5   53.29    3.70
   0   4   6  647.04   21.70
   0   4  -6  675.53   31.50
   0  -4   6  679.13   15.50
   0  -4   6  683.03   16.10
   0  -4  -6  657.13   19.30
   0  -4   6  679.63   22.00
   0  -4  -6  685.53   20.50
   0  -4  -6  648.54   17.40
   0   4  -7  194.08   24.90
   0   4   7  180.28   12.70
   0  -4  -7  172.58   13.20
   0  -4  -7  183.48    9.30
   0  -4  -7  185.28   11.40
   0  -4   7  171.98   12.00
   0  -4   7  175.08    7.40
   0   4  -8  274.77   29.70
   0   4   8  260.67   15.60
   0  -4  -8  273.17   14.20
   0  -4   8  229.08   14.70
   0  -4   8  249.58    9.50
   0  -4  -8  299.27   11.60
   0  -4   8  254.67    9.20
   0  -4  -8  252.97   17.50
   0   4  -9   53.09   19.40
   0   4   9   34.10    7.90
   0  -4  -9   21.20   11.70
   0  -4   9   27.60    4.20
   0  -4   9   24.20    7.10
   0  -4   9   31.60    4.50
   0  -4  -9   27.80    6.80
   0   4 -10   77.49   21.90
   0   4  10   64.89   10.40
   0  -4 -10   66.59    9.30
   0  -4  10   45.20   12.00
   0  -4  10   55.09    5.30
   0  -4 -10   41.60   13.60
   0   4  11   50.39   11.00
   0   4 -11   37.80   22.20
   0  -4 -11   56.29   15.40
   0  -4  11   53.09    7.00
   0  -4  11   64.29   12.20
   0  -4 -11   51.19    8.90
   0   4 -12    2.00   21.00
   0   4  12    9.10    7.00
   0  -4 -12   -4.80   12.30
   0  -4  12    7.20    7.00
   0  -4  12    7.90    3.40
   0  -4 -12   10.80    5.90
   0   5   0    0.40    2.60
   0   5   0    3.20    2.30
   0   5   0    1.80    6.60
   0  -5   0    1.80    3.00
   0  -5   0    6.10    2.80
   0   5  -1 2667.13   51.79
   0   5  -1 2566.14   57.69
   0   5  -1 2642.14   51.69
   0   5   1 2612.24   52.09
   0   5   1 2630.54   51.79
   0   5   1 2515.35   50.89
   0   5   1 2648.03   52.49
   0  -5  -1 2562.94   52.79
   0  -5   1 2507.05   55.99
   0  -5   1 2574.84   51.49
   0  -5  -1 2564.24   51.39
   0  -5   1 2629.14   49.99
   0   5  -2 1069.89   25.30
   0   5   2 1120.39   26.10
   0   5   2 1085.19   23.30
   0   5  -2 1057.09   32.50
   0   5  -2 1084.09   23.00
   0  -5   2 1086.79   22.80
   0  -5   2 1074.19   25.40
   0  -5   2 1061.39   33.40
   0  -5  -2 1072.39   24.70
   0  -5  -2 1101.79   25.60
   0   5   3   67.79    7.10
   0   5  -3   91.89   13.70
   0   5  -3   65.49    4.10
   0  -5   3   76.59    4.20
   0  -5   3   80.59    6.40
   0  -5  -3   50.69    6.70
   0   5  -4  143.89   17.30
   0   5   4  121.89    9.00
   0  -5   4  147.69    9.80
   0  -5  -4  153.38    8.80
   0  -5   4  127.99    5.40
   0  -5   4  133.99    5.30
   0   5  -5   46.30   13.40
   0   5   5   51.59    7.70
   0  -5  -5   41.10    6.40
   0  -5   5   55.79    7.50
   0  -5   5   44.40    3.50
   0  -5   5   49.60    3.70
   0   5  -6  104.49   18.20
   0   5   6   95.29   10.10
   0  -5   6  106.99    5.10
   0  -5  -6   95.19    9.20
   0  -5   6  105.29    9.40
   0  -5   6  102.89    5.00
   0   5  -7  110.19   20.90
   0   5   7   90.39   10.40
   0  -5   7   74.39    9.90
   0  -5  -7   96.69   11.00
   0  -5  -7   98.29   10.30
   0  -5   7   87.09    5.20
   0  -5  -7  107.09    6.10
   0   5  -8   11.40   17.80
   0   5   8    5.30    6.50
   0  -5   8    5.20    2.70
   0  -5  -8    0.00    5.40
   0  -5  -8   14.00    9.00
   0  -5   8   -2.20    2.20
   0  -5   8    1.40    5.40
   0   5  10    3.90    6.70
   0   5 -10    2.00   18.80
   0  -5  10    0.40    2.80
   0  -5  10    2.50    2.40
   0  -5 -10   -1.40    5.00
   0  -5  10    0.40    5.50
   0  -5 -10   -4.80   10.10
   0   5 -11  -14.50   20.00
   0   5  11   -4.80    6.30
   0  -5 -11    2.60    5.40
   0  -5  11    5.30    6.70
   0  -5  11    3.20    2.70
   0  -5 -11  -15.30    9.90
   0   5  12    8.30    7.50
   0   5 -12   -5.10   20.90
   0  -5  12    3.60    2.50
   0  -5  12    7.70    7.40
   0  -5 -12   -0.30    9.90
   0  -5 -12    3.50    5.00
   0   6   0 2411.26   48.30
   0   6   0 2473.55   54.39
   0  -6   0 2391.46   49.60
   0  -6   0 2394.06   48.60
   0   6   1  109.49    7.70
   0   6   1  105.19    9.40
   0   6  -1  118.99   14.20
   0   6  -1  120.29    6.00
   0  -6  -1  100.89    7.00
   0  -6   1  110.89    6.30
   0  -6   1  117.39    7.40
   0  -6   1  106.79   10.70
   0  -6  -1   94.19    9.80
   0   6  -2    8.90    2.40
   0   6  -2   17.40   10.10
   0   6   2    2.00    3.60
   0   6   2    5.70    3.90
   0  -6   2   10.80    4.10
   0  -6   2   11.00    2.90
   0  -6  -2    9.50    5.70
   0  -6  -2    7.70    4.40
   0   6  -3  137.79   17.30
   0   6   3  135.89    9.10
   0  -6   3  127.29    5.90
   0  -6  -3  130.09    8.50
   0   6   4  214.78   11.60
   0   6  -4  206.78   20.70
   0  -6   4  192.68   10.30
   0  -6   4  193.18    7.00
   0  -6  -4  185.68   10.50
   0   6   5  114.49   10.10
   0   6  -5  166.28   21.50
   0  -6   5  107.29    5.20
   0  -6  -5  113.09    9.50
   0  -6   5  112.49    5.30
   0  -6   5  117.59    9.20
   0   6   6  371.76   17.50
   0   6  -6  443.56   31.60
   0  -6  -6  410.66   17.10
   0  -6   6  416.26   11.10
   0  -6   6  435.96   17.80
   0  -6   6  419.16   11.10
   0   6   7  117.09   12.40
   0   6  -7  149.79   24.30
   0  -6   7  116.49    6.30
   0  -6   7  124.29    5.80
   0  -6   7  109.39   11.00
   0  -6  -7  123.59   11.60
   0   6  -8  339.77   33.50
   0   6   8  276.37   17.20
   0  -6  -8  292.27   15.80
   0  -6   8  276.67    8.80
   0  -6   8  266.87   16.40
   0   6   9  145.79   15.40
   0   6  -9  114.29   28.40
   0  -6   9  146.09    6.30
   0  -6   9  172.88   14.10
   0  -6  -9  151.48   13.00
   0   6 -10   48.80   22.10
   0   6  10   24.40    9.10
   0  -6 -10   23.70    7.80
   0   6  11   16.50    7.80
   0   6 -11    0.80   20.20
   0  -6 -11   14.00    6.50
   0  -6  11    4.90    6.10
   0   6  12    6.60    6.80
   0   6 -12  -11.70   22.20
   0  -6 -12    5.20    6.30
   0  -6  12   -2.10    5.90
   0   7   0    1.90    8.00
   0  -7   0   -3.90    6.40
   0  -7   0    3.00    3.10
   0   7   1  642.24   19.60
   0   7   1  661.53   21.20
   0   7  -1  677.43   26.80
   0  -7   1  671.23   17.90
   0  -7  -1  656.73   21.20
   0  -7  -1  681.53   19.10
   0   7   2  327.47   12.30
   0   7   2  342.77   13.80
   0   7  -2  368.26   22.50
   0   7  -2  327.37   10.90
   0  -7   2  335.27   13.00
   0  -7  -2  346.47   13.40
   0  -7  -2  315.17   13.60
   0  -7   2  347.67   11.20
   0   7  -3   87.99   16.50
   0   7   3  106.09    9.00
   0   7   3   83.69    7.00
   0   7  -3   93.99    5.50
   0  -7  -3   75.79    8.00
   0  -7  -3   89.99    8.30
   0  -7   3   88.49    5.60
   0  -7   3  101.99    8.00
   0   7  -4   30.80    3.90
   0   7  -4   38.20   15.00
   0   7   4   27.60    7.20
   0  -7   4   37.30    6.80
   0  -7  -4   28.30    6.10
   0  -7   4   33.10    4.10
   0   7   5  703.53   23.80
   0   7  -5  683.63   36.00
   0  -7   5  717.53   17.20
   0  -7  -5  691.33   22.80
   0  -7   5  679.13   22.80
   0  -7   5  811.72   20.90
   0   7   6   17.20    6.90
   0   7  -6   13.50   16.80
   0  -7  -6   22.60    7.20
   0  -7   6   14.70    3.20
   0  -7   6    8.40    4.70
   0   7   7   77.09   10.70
   0   7  -7  114.09   24.10
   0  -7   7   95.79   11.20
   0  -7   7   96.99    5.30
   0  -7  -7  109.49   11.90
   0   7  -8   48.10   20.10
   0   7   8   52.49   10.00
   0  -7  -8   60.19    9.10
   0  -7   8   43.80    3.90
   0  -7   8   56.39   10.20
   0  -7   8   43.40    4.70
   0   7  -9    2.90   20.30
   0   7   9   11.60    8.00
   0  -7   9    0.30   11.60
   0  -7   9   18.50    3.00
   0   7 -10    1.80   21.00
   0   7  10    7.30    7.50
   0  -7 -10    0.10    5.90
   0  -7  10    5.90    6.60
   0   7 -11    1.70   21.80
   0   7  11   -9.30    6.60
   0  -7 -11    1.60    6.40
   0  -7  11   -1.70    6.70
   0   8   0  275.77   17.50
   0  -8   0  286.87   11.90
   0  -8   0  275.07   12.80
   0   8   1  281.37   13.30
   0   8  -1  306.67   21.00
   0   8   1  288.27   15.10
   0  -8  -1  298.47   12.60
   0  -8   1  300.07   13.20
   0  -8  -1  270.07   14.70
   0   8   2   44.50    7.10
   0   8   2   34.30    6.50
   0   8  -2   48.00   13.10
   0  -8  -2   40.70    6.90
   0  -8   2   54.89    6.10
   0  -8   2   33.90    6.20
   0   8   3   14.50    6.20
   0   8   3   10.60    4.00
   0   8  -3   25.60   15.00
   0  -8  -3   14.50    6.00
   0  -8   3   17.90    5.30
   0  -8  -3   20.10    5.80
   0  -8   3   18.50    4.10
   0   8   4   54.29    9.00
   0   8  -4   38.70    4.60
   0   8  -4   56.19   17.40
   0  -8  -4   32.20    7.10
   0  -8   4   48.10    5.30
   0  -8   4   46.00    7.40
   0   8  -5  118.49   21.80
   0   8   5  112.69   11.60
   0  -8   5  102.09   10.10
   0  -8   5  100.19    6.10
   0  -8  -5  101.99   10.40
   0   8  -6   94.69   22.90
   0   8   6   49.20    8.60
   0  -8   6   61.09    4.60
   0  -8   6   55.09    8.40
   0  -8  -6   66.59    9.80
   0  -8   6   62.49    5.10
   0   8  -7  172.88   26.40
   0   8   7  133.59   13.00
   0  -8  -7  144.19   13.10
   0  -8   7  157.38   12.80
   0  -8   7  144.69    6.40
   0   8  -8   -9.80   16.80
   0   8   8   -2.00    7.10
   0  -8   8    4.80    5.70
   0  -8   8    1.80    2.20
   0  -8   8    2.30    2.70
   0  -8  -8   12.20    8.10
   0   8  -9    7.60   19.80
   0   8   9  -11.80    6.70
   0  -8   9    0.60    5.90
   0  -8  -9   -3.00    6.10
   0   8 -10  -11.60   20.30
   0   8  10   -3.60    7.00
   0  -8  10    4.00    6.70
   0  -8 -10   11.80    7.40
   0   8 -11  -16.20   20.70
   0   8  11    6.70    7.60
   0  -8 -11   -5.80    5.90
   0  -8  11    2.70    7.00
   0   9   0   -4.70   10.50
   0  -9   0    1.40    5.10
   0  -9   0   -1.30    3.80
   0   9   1  169.78   11.90
   0   9  -1  188.08   19.80
   0   9   1  184.58   14.20
   0  -9  -1  207.18   11.70
   0  -9   1  197.48   12.10
   0  -9   1  193.88   10.40
   0   9   2   17.00    6.30
   0   9  -2   25.90   14.70
   0   9   2   23.10    7.50
   0  -9  -2   20.10    6.00
   0  -9   2   28.00    5.20
   0  -9   2   21.20    6.10
   0  -9  -2   22.70    8.20
   0   9   3  168.18   12.60
   0   9   3  166.98    9.30
   0   9  -3  150.18   20.60
   0  -9  -3  174.78   11.90
   0  -9   3  163.78   11.30
   0  -9   3  199.08   10.80
   0   9   4   56.89    9.10
   0   9  -4   86.69   20.20
   0  -9  -4   52.79    7.70
   0  -9   4   71.49    6.50
   0  -9   4   81.49   10.30
   0   9   5   67.89   10.50
   0   9  -5   98.99   23.20
   0  -9   5   53.19    8.60
   0  -9  -5   70.59    9.90
   0  -9   5   54.89    5.80
   0   9   6    8.40    7.00
   0   9  -6    2.80   18.20
   0  -9   6    1.30    2.90
   0  -9  -6   -5.90    5.70
   0  -9   6   11.20    2.70
   0  -9   6    4.20    5.80
   0   9   7   -2.80    5.70
   0  -9   7   10.00    2.80
   0  -9  -7    0.60    6.70
   0  -9   7    5.80    5.60
   0  -9   7    2.00    2.40
   0   9   8    6.50    7.70
   0   9  -8   19.00   20.10
   0  -9   8   11.20    8.30
   0  -9  -8    8.40    6.90
   0   9   9   14.40    8.30
   0   9  -9  -15.10   20.60
   0  -9   9   -0.70    5.90
   0  -9  -9   12.00    7.50
   0   9 -10   -6.20   22.30
   0   9  10    2.50    6.90
   0  -9 -10   16.30    8.00
   0  -9  10    3.70    5.90
   0   9 -11    2.40   23.60
   0   9  11    3.90    7.90
   0  -9  11    5.00    6.90
   0  -9 -11   -2.30    6.80
   0  10   0    4.20   11.00
   0 -10   0    7.90    5.50
   0 -10   0    5.10    5.70
   0  10   1  112.99   11.30
   0  10   1  107.69   15.00
   0  10  -1  156.58   20.80
   0 -10   1  109.59    9.30
   0 -10  -1  119.59   10.60
   0 -10   1  112.29   10.70
   0  10  -2   70.49   18.10
   0  10   2   71.99   10.60
   0  10   2   53.59    9.10
   0 -10  -2   58.49   11.40
   0 -10   2   64.19    7.60
   0 -10  -2   66.19    9.30
   0 -10   2   59.69    9.00
   0  10   3   -1.20    4.30
   0  10  -3   19.50   16.90
   0  10   3   -3.70    6.30
   0 -10  -3   -5.40    5.00
   0 -10   3    5.80    6.10
   0 -10  -3    0.50    5.20
   0 -10   3    0.00    3.90
   0  10   4  281.57   16.70
   0  10  -4  273.77   31.20
   0 -10   4  273.17   15.30
   0 -10  -4  246.28   15.30
   0 -10   4  284.47   11.60
   0  10  -5  -18.30   16.10
   0  10   5    5.90    7.00
   0 -10   5   -3.10    3.00
   0 -10   5   -1.00    5.60
   0 -10  -5   -0.50    6.00
   0  10   6   38.40    9.50
   0  10  -6   24.60   19.30
   0 -10  -6   13.50   10.70
   0 -10   6   21.80    6.80
   0 -10   6   30.30    4.80
   0  10   7   24.70    8.20
   0  10  -7   59.19   21.90
   0 -10   7   51.69    4.50
   0 -10  -7   33.60    9.20
   0 -10   7   41.80    4.70
   0 -10   7   46.70    9.40
   0  10   8    5.70    8.10
   0  10  -8   17.50   20.90
   0 -10   8   -1.00    2.30
   0 -10  -8    5.30    6.80
   0 -10   8    7.40    6.50
   0  10   9   33.70   10.10
   0  10  -9   20.70   22.90
   0 -10   9   19.60    8.40
   0 -10  -9   16.80    8.00
   0  10  10   -0.30    7.30
   0  10 -10   11.70   22.80
   0 -10 -10   -3.40    6.80
   0 -10  10   -6.50    5.20
   0  11   0    6.70   11.90
   0 -11   0    3.80    6.40
   0 -11   0    7.20    5.60
   0  11   1  112.29   11.70
   0  11   1  109.49   14.50
   0  11  -1  115.49   19.40
   0 -11   1  111.39   11.90
   0 -11  -1  111.19   11.00
   0 -11   1  113.69   10.00
   0  11   2  170.68   13.70
   0  11   2  170.48   15.50
   0  11  -2  185.98   23.10
   0 -11  -2  159.58   12.70
   0 -11   2  168.18   11.00
   0 -11   2  158.18   13.40
   0  11   3   -5.00    6.10
   0  11   3    7.80    4.70
   0  11  -3    4.80   16.50
   0 -11   3    8.90    4.60
   0 -11  -3    4.00    5.80
   0 -11   3   -0.80    5.50
   0  11   4   -0.20    6.30
   0  11  -4    5.90   16.20
   0 -11  -4   -5.40    5.20
   0 -11   4   -1.20    5.30
   0 -11   4    3.00    3.40
   0  11  -5   79.89   23.60
   0  11   5   67.59   10.40
   0 -11  -5   50.29   12.60
   0 -11   5   70.59    7.20
   0 -11   5   62.79   10.10
   0  11   6  226.18   17.20
   0  11  -6  251.67   31.90
   0 -11  -6  225.28   16.50
   0 -11   6  219.28   15.80
   0  11  -7  153.98   28.50
   0  11   7  128.09   14.20
   0 -11   7  132.39    7.30
   0 -11  -7  140.69   14.20
   0 -11   7  135.99   13.70
   0  11  -8   30.40   22.20
   0  11   8   10.50    8.10
   0 -11  -8    7.30    7.20
   0 -11   8   14.60    3.40
   0 -11   8   16.90    7.60
   0  11  -9    3.90   22.60
   0  11   9   16.60    8.80
   0 -11  -9   13.20    8.00
   0 -11   9   24.70    8.60
   0  12   0   53.39   13.40
   0 -12   0   43.70    7.90
   0 -12   0   36.90    8.60
   0  12   1   19.70    7.50
   0  12  -1   42.50   13.80
   0  12   1   60.29   12.60
   0 -12  -1   39.10    8.20
   0 -12   1   43.30    8.60
   0 -12   1   52.19    8.10
   0  12   2   25.70    7.90
   0  12  -2   31.90   15.20
   0 -12   2   40.50    8.00
   0 -12  -2   18.20    6.90
   0 -12   2   16.90    5.70
   0  12  -3   23.70   16.30
   0  12   3   17.30    7.70
   0 -12   3    7.70    5.00
   0 -12   3    9.40    7.10
   0 -12  -3   17.20    7.20
   0  12  -4   75.59   20.30
   0  12   4  109.19   13.60
   0 -12  -4   96.79   12.10
   0 -12   4   90.59   12.40
   0 -12   4   94.09    8.60
   0  12  -5   15.50   18.20
   0  12   5    9.20    7.90
   0 -12  -5    0.10    6.30
   0 -12   5    3.80    4.30
   0 -12   5    5.30    6.80
   0  12  -6   39.40   21.10
   0  12   6   53.49   11.20
   0 -12   6   42.20    6.00
   0 -12  -6   46.10    9.70
   0 -12   6   50.89   10.40
   0  12   7  111.99   15.00
   0  12  -7   78.39   25.10
   0 -12   7  112.69   14.40
   0 -12   7  105.79    7.90
   0 -12  -7  138.59   14.50
   0  12  -8    4.40   22.00
   0  12   8    6.20    7.30
   0 -12   8    0.50    2.40
   0 -12  -8    9.10    7.40
   0 -12   8   11.00    7.40
   0  12   9    4.30    7.90
   0  12  -9    6.10   24.70
   0 -12  -9   -8.60    7.30
   0 -12   9   -5.80    7.40
   0  13   0    9.90    9.60
   0  13   0   -3.50    5.70
   0 -13   0   -2.60    4.40
   0  13   1   11.80    8.70
   0  13   1   12.40    6.70
   0  13  -1   24.40   12.30
   0 -13  -1    4.80    5.30
   0 -13   1   -7.50    5.60
   0 -13   1    5.70    5.30
   0  13  -2    9.40   13.70
   0  13   2    3.90    7.00
   0 -13   2    0.70    4.80
   0 -13  -2    5.70    6.70
   0 -13   2    4.20    6.80
   0  13  -3   19.90   16.10
   0  13   3    7.30    7.10
   0 -13   3    5.20    7.10
   0 -13   3    9.40    5.20
   0 -13  -3    3.40    5.50
   0  13   4   15.70    8.00
   0  13  -4   18.00   17.00
   0 -13  -4   12.70    7.10
   0 -13   4   19.30    9.60
   0 -13   4   31.00    6.40
   0  13  -5    4.90   18.00
   0  13   5   11.40    8.20
   0 -13   5    0.20    6.60
   0 -13   5    1.50    4.10
   0 -13  -5    6.10    7.00
   0  13   6   21.50    8.50
   0  13  -6    1.20   19.30
   0 -13  -6    1.50    7.20
   0 -13   6    8.10    4.00
   0 -13   6    1.80    7.20
   0  13   7   13.30    8.10
   0  13  -7   10.20   21.40
   0 -13   7   -4.10    2.90
   0 -13   7   -5.20    6.10
   0 -13  -7   -3.70    6.50
   0  13   8   21.50    9.50
   0  13  -8   13.40   23.50
   0 -13   8   19.00    9.20
   0 -13  -8   30.80    9.80
   0  14   0   19.10    8.00
   0  14   0   44.60   10.90
   0 -14   0   28.90    7.80
   0  14   1    6.00    6.10
   0  14  -1   21.20   12.30
   0 -14   1    1.00    6.70
   0 -14  -1   10.40    6.30
   0 -14   1   -5.10    5.30
   0  14  -2   11.00   13.50
   0  14  -3   21.00   15.30
   0  14  -4   63.99   20.20
   0  14   4   32.10   10.20
   0 -14  -4   20.60    8.80
   0 -14   4   37.30   10.30
   0 -14   4   34.80    6.80
   0  14  -5   32.80   19.30
   0  14   5   25.50    9.50
   0 -14   5   31.70    9.50
   0 -14  -5   20.00    9.10
   0 -14   5   19.20    5.30
   0  14  -6   14.90   18.50
   0  14   6    0.70    7.30
   0 -14   6    1.70    6.80
   0 -14  -6    3.30    7.60
   0 -14   6   -0.90    3.70
   0  15  -1   20.90    9.50
   0  15   4   -1.40    7.60
   0  15  -4   10.70   15.00
   0 -15   4    3.20    4.50
   0 -15   4    6.10    7.80
   0 -15  -4    0.60    8.10
   0  15   5    6.90    8.30
   0  15  -5   29.10   18.70
   0 -15   5    5.70    8.40
   0 -15   5   14.40    5.10
   0 -15  -5    8.00    8.10
   1   0 -13   15.80   19.00
   1   0 -13    9.50    4.50
  -1   0  13    6.10    8.00
  -1   0  12    0.60    5.90
   1   0 -12    6.20    4.50
   1   0 -12   -8.70   15.00
  -1   0  11    3.60    6.30
   1   0 -11   -9.60   14.30
   1   0 -11    2.90    4.10
   1   0 -10   14.20    5.10
  -1   0  10    5.60    6.10
   1   0 -10   -1.60   14.10
  -1   0   9   13.20    7.40
   1   0  -9   -4.40    3.90
   1   0  -9   -6.30   13.70
   1   0  -8  339.77   13.30
   1   0  -8  346.17   24.80
  -1   0   8  368.76   17.00
  -1   0   7   -3.20    4.00
   1   0  -7    6.60   11.50
   1   0  -7    0.20    3.00
   1   0  -6  770.12   27.20
   1   0  -6  810.82   20.00
  -1   0   6  783.62   22.30
   1   0  -5    0.80    2.30
  -1   0   5   -4.20    2.90
   1   0  -5    1.10    6.80
  -1   0   5    0.00    3.70
   1   0  -4 2249.38   49.10
  -1   0   4 2220.38   50.09
   1   0  -4 2215.88   45.20
  -1   0   4 2317.57   45.90
   1   0  -4 2292.27   44.00
  -1   0   3   -3.50    2.60
   1   0  -3   12.80    6.80
  -1   0   3    4.80    4.20
   1   0  -3   -1.60    2.00
   1   0  -3   -1.60    2.30
  -1   0   2  351.56   10.50
  -1   0   2  348.17   10.70
   1   0  -2  354.26    8.40
   1   0  -2  339.27    8.60
   1   0  -2  344.47   11.00
  -1   0   2  344.47    8.70
   1   0  -1    2.20    0.70
  -1   0   1    1.80    0.70
   1   0  -1    1.20    1.10
  -1   0   1    2.20    0.60
  -1   0  -1    5.60    0.90
  -1   0  -1    6.90    2.10
   1   0   1    6.00    1.70
   1   0   1    5.70    1.30
   1   0   1    6.60    0.90
  -1   0  -1    8.90    1.50
   1   0   2   29.90    3.70
  -1   0  -2   22.30    2.40
  -1   0  -2   19.10    3.50
   1   0   2   20.30    3.70
  -1   0  -2   26.50    3.40
   1   0   2   20.20    2.20
   1   0   3   -0.30    2.80
   1   0   3   -0.40    2.90
  -1   0  -3    0.00    2.80
  -1   0  -3   -1.50    3.70
  -1   0  -3   -1.50    1.90
   1   0   3    0.80    1.80
   1   0   4 4163.08   83.29
   1   0   4 4270.47   78.19
  -1   0  -4 4266.17   78.29
   1   0   4 4341.47   82.09
  -1   0  -4 4224.78   84.29
  -1   0  -5    2.40    5.50
   1   0   5   -2.60    1.80
  -1   0  -5    0.80    2.20
   1   0   5   -4.00    2.90
   1   0   5    4.00    3.10
  -1   0  -6   22.30    3.80
   1   0   6   24.20    5.70
  -1   0  -6   37.20   11.10
   1   0   6   24.60    3.80
   1   0   7   -6.00    4.10
  -1   0  -7    2.10    8.90
  -1   0  -7    2.60    3.40
  -1   0  -8 1268.57   30.20
  -1   0  -8 1329.07   42.40
   1   0   8 1265.07   36.10
  -1   0  -9    0.10    3.60
   1   0   9  -13.30    5.20
  -1   0  -9  -11.90   11.40
   1   0  10   29.00    8.40
  -1   0 -10   36.50    6.40
  -1   0 -10   31.80   14.50
  -1   0 -11   11.10   16.40
  -1   0 -11    5.80    3.90
   1   0  11   -5.80    4.90
  -1   0 -12    7.30   17.70
  -1   0 -12   28.60    5.70
   1   0  12   22.70    8.40
  -1   0 -13    0.50    3.30
  -1   0 -13  -27.90   17.00
   1   0  13    1.20    5.80
   1   1 -13   75.99    8.30
  -1   1  13   64.29   12.20
   1   1 -13   52.69   21.30
   1  -1 -13   56.89    9.20
  -1  -1  13   58.59   12.90
   1  -1 -13   58.09   17.20
   1   1 -12   14.20    4.60
   1   1 -12   -8.10   16.80
  -1   1  12    8.30    7.40
   1  -1 -12   13.10    5.00
  -1  -1  12   22.70    8.30
   1  -1 -12   -0.20   13.80
  -1   1  11   -0.40    6.10
   1   1 -11    0.60    3.70
   1   1 -11    0.80   16.10
   1  -1 -11  -10.70   13.70
   1  -1 -11    5.00    4.70
  -1  -1  11   -2.40    5.70
   1   1 -10   -0.90   14.80
  -1   1  10   -2.60    5.90
   1   1 -10   -1.00    3.60
   1  -1 -10   -8.20   12.80
   1  -1 -10   -1.80    3.90
  -1  -1  10   -2.80    4.60
   1   1  -9   70.39   18.30
   1   1  -9   53.89    6.90
  -1   1   9   55.39    9.40
   1  -1  -9   44.90    7.00
  -1  -1   9   40.40    9.00
   1  -1  -9   59.09   16.50
   1   1  -8   75.49   17.10
   1   1  -8   52.09    7.10
  -1   1   8   58.09    8.90
   1  -1  -8   57.79    7.10
  -1  -1   8   67.89    9.50
   1  -1  -8   65.09   14.40
  -1   1   7   58.59    7.70
   1   1  -7   56.59    5.60
   1   1  -7   77.09   14.80
  -1  -1   7   68.59    8.70
   1  -1  -7   58.19    6.40
   1  -1  -7   77.89   12.80
   1   1  -6   96.79    6.00
   1   1  -6  117.09   15.30
  -1   1   6   84.39    7.70
  -1   1   6   86.89    7.60
  -1  -1   6   92.99    8.00
   1  -1  -6   93.69    6.70
   1  -1  -6  101.49   12.20
  -1  -1   6   96.69    5.70
  -1   1   5  279.07   11.30
  -1   1   5  267.07    9.70
   1   1  -5  272.47    9.00
   1   1  -5  285.97   16.90
   1  -1  -5  270.37    9.80
  -1  -1   5  262.47   13.10
  -1  -1   5  283.47   11.40
   1  -1  -5  260.37   13.70
  -1  -1   5  292.37    9.30
   1   1  -4 2435.66   49.00
  -1   1   4 2422.76   49.40
   1   1  -4 2459.45   47.20
  -1   1   4 2534.85   48.30
  -1   1   4 2543.55   49.80
   1   1  -4 2418.96   54.49
  -1  -1   4 2467.35   46.90
  -1  -1   4 2500.15   49.70
  -1  -1   4 2442.76   52.99
   1  -1  -4 2451.35   50.99
   1  -1  -4 2403.96   49.10
   1  -1  -4 2525.75   48.30
  -1   1   3 3234.98   61.69
   1   1  -3 3311.57   61.79
  -1   1   3 3227.38   62.09
   1   1  -3 3207.28   66.59
   1   1  -3 3332.07   60.39
  -1   1   3 3281.87   61.19
  -1  -1   3 3278.97   60.19
   1  -1  -3 3278.47   61.29
  -1  -1   3 3334.27   62.09
   1  -1  -3 3244.78   62.69
  -1  -1   3 3283.97   65.79
   1   1  -2  306.67    7.60
  -1   1   2  307.87    8.50
  -1   1   2  297.67    8.10
   1   1  -2  308.27   12.10
  -1   1   2  296.47    8.10
   1  -1  -2  313.17    8.40
   1  -1  -2  295.27    8.10
  -1  -1   2  307.57    8.10
   1  -1  -2  317.87    8.70
  -1  -1   2  310.77   11.70
   1   1  -1  397.86    8.40
  -1   1   1  404.96    8.20
  -1   1   1  405.76    9.00
   1   1  -1  409.26    8.90
   1   1  -1  413.66   11.20
  -1   1   1  410.46    9.20
  -1  -1   1  412.56   11.30
   1  -1  -1  432.46    8.30
  -1  -1   1  398.96    8.50
  -1  -1   1  407.26    8.90
   1  -1  -1  410.36    9.10
   1  -1  -1  417.06    9.30
  -1   1   0 1230.88   27.10
  -1   1   0 1353.96   24.70
   1   1   0 1415.06   24.80
   1   1   0 1384.16   26.20
   1   1   0 1365.16   25.40
  -1   1   0 1345.27   25.60
  -1   1   0 1372.56   26.10
  -1  -1   0 1333.67   24.70
  -1  -1   0 1382.96   25.40
   1  -1   0 1386.86   25.60
   1  -1   0 1366.66   24.70
  -1   1  -1  174.18    5.40
   1   1   1  167.98    5.00
   1   1   1  163.28    5.30
   1   1   1  160.78    4.90
  -1   1  -1  167.48    6.30
   1  -1   1  172.08    6.30
  -1  -1  -1  160.68    4.80
  -1  -1  -1  163.48    4.90
   1  -1   1  168.18    5.40
  -1   1  -3   70.49    7.90
   1   1   3   66.69    5.50
  -1   1  -3   63.39    5.10
  -1   1  -3   67.89    3.30
  -1  -1  -3   70.49    5.30
  -1  -1  -3   58.29    4.80
  -1  -1  -3   67.79    5.80
   1  -1   3   65.99    3.20
  -1  -1  -3   74.59    4.60
   1  -1   3   67.89    7.30
   1  -1   3   66.59    5.50
  -1   1  -4  820.82   17.40
   1   1   4  836.32   21.20
  -1   1  -4  797.32   24.10
   1  -1   4  817.62   23.10
  -1  -1  -4  812.52   21.90
  -1  -1  -4  808.22   18.90
   1  -1   4  850.81   21.70
   1  -1   4  812.92   17.20
  -1   1  -5    7.80    6.20
   1   1   5    6.90    3.70
  -1   1  -5    5.30    2.20
  -1  -1  -5   14.70    5.40
  -1  -1  -5    7.10    3.00
   1  -1   5    7.40    3.80
   1  -1   5   10.50    2.50
   1   1   6  101.89    8.50
  -1   1  -6   98.59    5.70
  -1   1  -6  112.99   13.60
   1  -1   6  105.19    8.60
  -1  -1  -6  102.69   10.90
   1  -1   6  103.09    5.60
  -1  -1  -6   95.09    6.70
   1   1   7   17.80    5.70
  -1   1  -7   25.40    4.40
  -1   1  -7   14.80   10.60
   1  -1   7   13.40    5.00
  -1  -1  -7   23.60    5.80
  -1  -1  -7   24.90    9.90
   1  -1   7   23.60    4.00
  -1   1  -8  204.38   21.50
   1   1   8  192.88   13.60
  -1   1  -8  179.88    9.00
   1  -1   8  210.88   13.90
  -1  -1  -8  179.68   10.20
  -1  -1  -8  186.48   18.90
  -1   1  -9   10.10   12.60
   1   1   9    3.30    6.90
  -1   1  -9   -0.10    3.20
  -1  -1  -9    2.50   11.60
   1  -1   9   -0.90    5.70
  -1  -1  -9   -4.00    3.40
  -1   1 -10   -2.30    3.20
  -1   1 -10   -9.10   13.60
   1   1  10    0.90    5.70
  -1  -1 -10   -5.10   12.40
  -1  -1 -10    1.30    3.30
   1  -1  10   -4.40    5.20
  -1   1 -11   10.80    4.30
   1   1  11   15.70    7.30
  -1   1 -11   -5.50   15.40
  -1  -1 -11   13.40   15.60
   1  -1  11   16.40    8.40
  -1  -1 -11   13.00    5.00
  -1   1 -12   -4.20   17.50
  -1   1 -12   -1.40    3.10
   1   1  12    3.90    6.20
   1  -1  12   -1.50    5.30
  -1  -1 -12   -3.30   16.40
  -1  -1 -12    2.30    4.00
   1   2 -13   36.30   20.10
   1   2 -13   16.70    4.20
  -1   2  13   12.70    8.60
   1  -2 -13   17.40   14.40
  -1  -2  13   13.00    6.80
   1  -2 -13    9.90    4.70
  -1   2  12    5.50    7.40
   1   2 -12   -2.90    2.90
   1   2 -12    6.60   18.40
   1  -2 -12   -3.50    4.50
  -1  -2  12    8.90    7.20
   1  -2 -12   -3.30   13.50
  -1   2  11  132.49   13.80
   1   2 -11  142.99   25.60
   1   2 -11  143.79    9.20
  -1  -2  11  138.09   13.40
   1  -2 -11  126.69   11.10
   1  -2 -11  160.28   21.20
   1   2 -10    8.80    4.10
  -1   2  10   17.90    7.60
   1   2 -10   24.50   17.00
   1  -2 -10   10.40   12.70
  -1  -2  10   16.20    7.10
   1  -2 -10   10.60    5.20
  -1   2   9   68.49   10.90
   1   2  -9   69.79    7.00
   1   2  -9   71.29   19.50
   1  -2  -9   78.49    9.40
   1  -2  -9   67.89   15.60
  -1  -2   9   80.29   11.00
   1   2  -8   18.60    4.50
  -1   2   8    7.90    6.10
   1   2  -8   29.00   15.50
   1  -2  -8   17.00   11.90
  -1  -2   8   -0.30    4.60
   1  -2  -8   12.00    5.00
  -1   2   7  350.56   13.80
   1   2  -7  363.66   25.10
  -1   2   7  337.37   15.60
   1   2  -7  341.37   11.70
  -1  -2   7  352.26   11.50
   1  -2  -7  331.07   18.90
  -1  -2   7  392.96   16.00
   1  -2  -7  352.56   13.50
  -1   2   6   72.09    7.80
   1   2  -6   89.39   14.30
   1   2  -6   88.19    5.60
  -1   2   6   83.59    6.50
   1  -2  -6   72.59    6.70
   1  -2  -6   87.99   11.20
  -1  -2   6   70.39    7.20
  -1  -2   6   70.69    5.10
   1   2  -5  252.27    8.50
   1   2  -5  260.17   17.80
  -1   2   5  237.68    9.50
   1  -2  -5  241.08    9.80
   1  -2  -5  251.47   12.40
  -1  -2   5  260.17   11.00
   1   2  -4   12.60    3.20
   1   2  -4   13.20    7.90
   1   2  -4   13.00    2.70
  -1   2   4    7.00    3.20
  -1   2   4   16.20    3.40
  -1   2   4   12.80    2.90
  -1  -2   4   13.80    6.30
   1  -2  -4   13.40    4.70
   1  -2  -4   13.30    3.50
   1  -2  -4   11.90    3.20
  -1  -2   4    8.90    3.20
  -1  -2   4   11.50    2.50
   1   2  -3 1263.17   33.10
   1   2  -3 1260.97   28.40
  -1   2   3 1211.78   27.00
  -1   2   3 1205.48   24.20
   1  -2  -3 1244.08   26.50
   1  -2  -3 1252.87   25.50
  -1  -2   3 1244.78   31.80
  -1  -2   3 1278.67   26.90
   1  -2  -3 1204.18   26.70
  -1  -2   3 1250.67   24.70
   1   2  -2 1950.01   43.60
  -1   2   2 1973.40   38.30
  -1   2   2 1984.80   38.80
   1  -2  -2 1966.80   38.30
  -1  -2   2 1985.40   37.40
  -1  -2   2 1963.40   43.30
  -1  -2   2 1945.01   38.00
   1  -2  -2 2002.50   38.70
   1   2  -1    2.40    1.20
  -1   2   1    1.80    1.30
   1   2  -1   -0.30    3.70
  -1   2   1    3.90    1.40
  -1   2   1    3.20    1.60
  -1   2   1    2.60    2.10
   1   2  -1    3.00    1.60
   1  -2  -1    0.80    1.10
  -1  -2   1    4.10    1.30
   1  -2  -1    2.20    1.50
  -1  -2   1    3.20    1.30
  -1  -2   1    2.90    3.90
  -1   2   0 2460.85   46.30
   1   2   0 2537.05   47.40
  -1   2   0 2487.35   47.20
   1   2   0 2508.05   46.00
  -1   2   0 2471.15   45.20
  -1  -2   0 2442.56   45.90
  -1  -2   0 2478.55   45.40
   1  -2   0 2453.85   46.30
   1  -2   0 2482.85   45.20
  -1   2  -1 2189.28   41.50
  -1   2  -1 2161.78   38.60
   1   2   1 2120.19   40.70
   1   2   1 2197.08   41.00
   1   2   1 2159.48   40.70
  -1   2  -1 2141.39   43.60
  -1  -2  -1 2155.38   40.70
   1  -2   1 2136.79   43.20
   1  -2   1 2142.39   41.40
  -1  -2  -1 2160.28   40.90
  -1  -2  -1 2134.69   40.90
   1  -2   1 2160.28   38.60
   1   2   2  146.29    6.00
  -1   2  -2  162.58    9.70
   1   2   2  151.18    6.80
   1   2   2  150.98    5.90
  -1   2  -2  170.38    7.90
  -1  -2  -2  152.28    6.50
  -1  -2  -2  143.19    6.50
   1  -2   2  157.98    9.70
   1  -2   2  152.18    6.80
  -1  -2  -2  141.19    5.90
  -1   2  -3 3443.16   67.99
   1   2   3 3601.44   67.99
  -1   2  -3 3580.04   63.49
  -1   2  -3 3553.84   72.69
   1   2   3 3564.74   66.79
   1  -2   3 3554.24   63.29
  -1  -2  -3 3650.83   67.09
   1  -2   3 3567.54   68.69
   1  -2   3 3460.45   71.49
  -1  -2  -3 3524.55   66.99
  -1  -2  -3 3480.35   67.69
  -1  -2  -3 3532.65   67.29
   1   2   4   53.29    5.80
  -1   2  -4   59.49    9.30
  -1   2  -4   57.99    3.10
   1   2   4   56.09    4.50
   1  -2   4   58.19    3.10
  -1  -2  -4   54.59    5.00
  -1  -2  -4   54.09    5.50
  -1  -2  -4   46.30    4.60
   1  -2   4   62.09    6.50
  -1   2  -5   30.90    3.20
   1   2   5   32.30    5.50
  -1   2  -5   36.30    9.60
  -1  -2  -5   30.20    4.50
   1  -2   5   34.70    3.10
  -1  -2  -5   36.00    5.40
  -1  -2  -5   40.90    6.50
   1  -2   5   34.90    5.80
  -1   2  -6  297.87   19.10
   1   2   6  303.17   13.70
  -1   2  -6  295.87    9.20
  -1  -2  -6  323.67   14.60
   1  -2   6  277.17   13.40
   1  -2   6  301.57    9.20
  -1  -2  -6  284.97   12.40
  -1   2  -7  719.93   31.20
   1   2   7  702.03   23.70
  -1   2  -7  687.33   17.60
  -1  -2  -7  736.83   25.90
   1  -2   7  719.93   24.10
  -1  -2  -7  733.83   20.80
   1  -2   7  726.93   17.50
  -1   2  -8   -2.30   12.30
  -1   2  -8   -1.00    2.90
   1  -2   8    2.40    2.90
   1  -2   8   -0.10    5.00
  -1   2  -9  132.09   22.20
   1   2   9  105.99   11.60
  -1   2  -9  106.49    7.40
  -1  -2  -9  105.49    9.20
   1  -2   9  109.09   11.80
  -1  -2  -9  123.69   17.20
  -1   2 -10    4.10    2.90
   1   2  10    0.50    6.50
  -1   2 -10    0.90   14.80
  -1  -2 -10   -9.30   11.80
   1  -2  10   -2.60    5.30
  -1  -2 -10    0.90    4.30
   1   2  11   -1.10    6.90
  -1   2 -11  -17.50   20.00
  -1   2 -11   11.20    4.00
   1  -2  11    7.70    7.30
  -1  -2 -11    3.40    4.50
  -1  -2 -11    6.20   14.50
  -1   2 -12   -8.80   16.90
  -1   2 -12    6.70    3.50
   1   2  12    2.40    6.80
  -1  -2 -12    3.40    4.20
  -1  -2 -12  -21.20   14.00
   1  -2  12   -1.60    7.00
  -1   3  13   39.10   10.70
   1   3 -13   38.40   21.90
   1  -3 -13   49.30    9.30
   1  -3 -13   47.50   14.40
  -1  -3  13   53.69   12.10
   1   3 -12   20.50   20.70
   1   3 -12   18.50    4.60
  -1   3  12   20.30    8.40
   1  -3 -12    6.30   12.30
  -1  -3  12   18.00    7.20
   1   3 -11    8.90   19.30
  -1   3  11   21.60    8.60
   1   3 -11   18.30    4.70
  -1  -3  11   10.60    7.10
   1  -3 -11   10.70    5.90
   1  -3 -11    4.10   12.50
   1   3 -10    5.90    3.90
   1   3 -10   -0.80   15.50
   1  -3 -10   -3.10    3.80
   1  -3 -10    1.40   11.70
  -1  -3  10    5.60    5.70
   1   3  -9   64.79   21.10
  -1   3   9   57.99   10.00
   1  -3  -9   59.89   17.90
  -1  -3   9   56.79    9.10
   1  -3  -9   83.99    9.70
   1   3  -8  146.69   22.40
   1   3  -8  110.39    7.40
  -1   3   8  111.79   11.40
   1  -3  -8  150.78   10.50
   1  -3  -8  124.09   16.70
   1  -3  -8  105.49    9.70
  -1  -3   8  100.09   10.20
   1   3  -7   17.80   14.50
  -1   3   7    6.70    5.20
   1   3  -7   14.00    3.70
  -1  -3   7   12.00    3.10
   1  -3  -7   10.20    3.90
   1  -3  -7   14.00    8.80
  -1  -3   7    7.40    5.10
   1  -3  -7    9.50    4.80
  -1   3   6  559.04   19.10
   1   3  -6  574.24   15.20
   1   3  -6  588.44   28.10
   1  -3  -6  553.84   15.60
  -1  -3   6  569.24   14.40
   1  -3  -6  552.54   17.40
   1  -3  -6  551.54   18.90
  -1  -3   6  585.24   19.10
   1   3  -5  145.79   16.80
  -1   3   5  161.98    9.50
   1  -3  -5  146.59    9.40
  -1  -3   5  165.28    6.50
  -1  -3   5  157.88    7.10
  -1  -3   5  152.88    8.80
   1  -3  -5  135.39   10.70
   1  -3  -5  147.49    6.30
   1   3  -4  238.38    9.20
   1   3  -4  247.18   17.10
  -1   3   4  235.28   10.20
   1  -3  -4  239.38    9.60
  -1  -3   4  250.57    7.90
  -1  -3   4  243.58    9.80
  -1  -3   4  238.08    7.50
   1   3  -3   36.40   10.10
  -1   3   3   21.90    4.20
   1   3  -3   18.40    3.60
  -1   3   3   21.50    3.60
  -1  -3   3   28.10    4.00
  -1  -3   3   27.70    3.10
   1  -3  -3   30.40    4.80
   1  -3  -3   24.70    3.80
  -1  -3   3   37.80    8.40
  -1  -3   3   36.40    3.50
   1   3  -2    2.00    1.50
  -1   3   2    9.80    3.60
   1   3  -2   13.10    8.50
  -1  -3   2    4.70    2.20
  -1  -3   2    4.30    1.90
   1  -3  -2    7.00    2.90
  -1   3   1  181.08    6.60
   1   3  -1  182.78    6.10
  -1   3   1  203.38    8.10
   1   3  -1  176.78   12.50
  -1   3   1  176.88    7.10
   1  -3  -1  170.08    6.70
   1  -3  -1  188.18    7.50
   1  -3  -1  182.18    6.30
  -1  -3   1  198.28   12.90
  -1  -3   1  188.08    6.30
  -1  -3   1  177.68    6.10
  -1   3  -1 1933.01   35.50
  -1   3  -1 1873.51   41.20
   1   3   1 1891.71   37.50
   1   3   1 1919.71   39.10
  -1   3  -1 1907.91   38.10
   1   3   1 1886.01   37.60
   1  -3   1 1953.10   35.50
   1  -3   1 1928.41   38.20
   1  -3   1 1921.91   40.70
  -1  -3  -1 1855.51   37.70
  -1  -3  -1 1944.61   37.70
  -1  -3  -1 1935.41   37.80
  -1   3  -2  133.49    6.50
  -1   3  -2  134.79   10.40
   1   3   2  141.09    6.90
   1   3   2  134.79    6.30
  -1   3  -2  131.69    3.80
   1   3   2  128.99    5.80
   1  -3   2  136.69    3.80
   1  -3   2  131.89    8.80
  -1  -3  -2  134.89    6.50
   1  -3   2  128.09    6.70
  -1  -3  -2  129.89    6.00
   1   3   3  762.72   17.40
  -1   3  -3  718.33   19.10
   1   3   3  740.33   18.30
  -1   3  -3  753.02   24.20
   1   3   3  767.02   19.30
   1  -3   3  759.12   14.50
  -1  -3  -3  747.83   18.70
   1  -3   3  764.42   19.70
  -1  -3  -3  710.53   17.30
   1  -3   3  741.03   22.40
   1  -3   3  749.53   14.40
  -1  -3  -3  741.53   18.60
   1   3   4  169.58    9.00
  -1   3  -4  166.28   13.50
  -1  -3  -4  178.58    8.30
   1  -3   4  164.38    4.70
   1  -3   4  160.68    4.80
  -1  -3  -4  156.28    7.50
   1  -3   4  158.78    8.90
  -1  -3  -4  162.08    7.40
   1   3   5  532.45   17.40
  -1   3  -5  511.55   23.10
   1  -3   5  503.95   17.50
   1  -3   5  527.65   11.70
  -1  -3  -5  489.25   15.90
  -1  -3  -5  539.75   17.20
   1   3   6   -2.80    4.30
  -1   3  -6   12.90   10.00
  -1   3  -6   -2.00    1.80
  -1  -3  -6   -3.50    3.20
   1  -3   6    4.30    2.10
  -1  -3  -6    4.60    3.30
  -1  -3  -6    5.50    5.20
   1  -3   6   -1.80    3.50
  -1   3  -7  238.58    8.60
  -1   3  -7  271.47   23.20
   1   3   7  232.98   14.00
  -1  -3  -7  252.17   15.40
   1  -3   7  261.97   14.60
  -1  -3  -7  279.87   12.70
  -1   3  -8  108.69   20.70
   1   3   8   80.69   10.10
  -1   3  -8   90.99    6.10
   1  -3   8  109.69   11.50
   1  -3   8  102.99    6.00
  -1  -3  -8  100.69   16.00
  -1  -3  -8   96.89    9.40
   1   3   9   10.50    6.90
  -1   3  -9   23.10    4.10
  -1   3  -9   28.80   15.80
  -1  -3  -9   13.00    5.70
   1  -3   9   16.90    3.80
  -1  -3  -9   11.90   10.80
   1  -3   9   18.40    7.20
  -1   3 -10   15.00   16.50
  -1   3 -10   24.00    4.40
   1   3  10   16.60    7.90
  -1  -3 -10    9.00   12.40
  -1  -3 -10   23.60    6.40
   1  -3  10    9.10    6.10
  -1   3 -11   52.09   21.30
   1   3  11   45.50   10.30
  -1  -3 -11   21.10   14.70
   1  -3  11   35.70   10.10
  -1  -3 -11   56.19    9.10
   1   3  12   11.30    7.40
  -1   3 -12   -2.60   19.20
  -1  -3 -12  -27.60   13.30
  -1  -3 -12    9.60    5.90
   1  -3  12    9.20    6.70
  -1   4  13    7.00    8.70
   1   4 -13   19.10   21.20
  -1  -4  13    0.40    3.10
  -1  -4  13   23.60    9.30
   1  -4 -13    8.20    6.60
   1  -4 -13   26.60   10.80
   1   4 -12  -10.80   19.10
  -1   4  12    1.30    6.10
  -1  -4  12    6.60    3.50
  -1  -4  12    2.90    5.60
   1  -4 -12   17.70   10.10
   1  -4 -12   10.50    6.40
  -1   4  11   17.90    7.10
   1   4 -11   19.90   18.60
  -1  -4  11   19.80    8.30
   1  -4 -11   20.20    6.70
   1  -4 -11    8.90   11.30
  -1  -4  11   10.30    4.20
  -1   4  10    8.80    7.00
   1   4 -10   15.70   18.10
  -1  -4  10    2.80    3.00
  -1  -4  10    0.70    5.40
   1  -4 -10    4.20    5.30
  -1   4   9   -2.60    6.60
   1   4  -9   -4.80   16.30
  -1  -4   9   -3.20    5.00
  -1  -4   9    1.70    2.80
   1  -4  -9    5.00    5.40
   1  -4  -9   -0.90    9.80
  -1   4   8   29.30    7.80
   1   4  -8   49.20   18.10
  -1  -4   8   38.10    8.10
  -1  -4   8   44.70    5.40
   1  -4  -8   46.00   11.10
  -1  -4   8   48.00    5.10
   1  -4  -8   34.60    7.10
   1   4  -7  102.49   18.70
  -1   4   7   95.49   10.60
   1  -4  -7  111.29    7.90
  -1  -4   7   95.29    5.90
  -1  -4   7   95.49    6.10
  -1  -4   7   92.69    9.30
   1  -4  -7   93.39   11.20
   1  -4  -7   72.79    8.20
   1   4  -6  186.58   21.80
  -1   4   6  189.38   11.60
  -1  -4   6  173.88   10.70
   1  -4  -6  171.98   10.80
  -1  -4   6  189.68    7.30
   1  -4  -6  176.48   10.30
  -1  -4   6  185.88    7.60
  -1   4   5  170.08   10.00
   1   4  -5  179.48   19.10
  -1  -4   5  172.18   11.10
  -1  -4   5  172.28    6.90
   1  -4  -5  161.48    9.30
   1   4  -4  504.05   37.00
  -1   4   4  458.65   19.10
  -1  -4   4  533.15   13.10
  -1  -4   4  515.05   12.80
  -1  -4   4  517.35   15.70
   1  -4  -4  513.75   15.80
   1   4  -3    2.80    2.10
   1   4  -3   -0.70    1.50
  -1   4   3   -0.10    3.00
   1   4  -3   -0.30    7.60
  -1  -4   3    1.20    2.50
   1  -4  -3   -1.70    2.50
  -1  -4   3    0.70    1.70
   1   4  -2  119.29    7.00
  -1   4   2  117.39    7.10
   1   4  -2  128.89   14.00
  -1   4   2  103.09    6.40
  -1   4   2  115.19    6.20
   1   4  -2  112.29    5.10
  -1  -4   2  107.79    5.90
  -1  -4   2  104.29    5.00
   1  -4  -2  114.49    6.50
  -1  -4   2  108.79   11.70
   1   4  -1   66.99   10.10
   1   4  -1   49.30    3.90
  -1   4   1   55.79    5.00
  -1   4   1   75.69    8.10
  -1   4   1   51.89    5.10
   1  -4  -1   59.69    5.50
  -1  -4   1   57.79    4.50
  -1  -4   1   67.19   11.20
   1  -4  -1   49.90    4.80
  -1  -4   1   50.89    4.20
   1  -4  -1   57.19    5.10
  -1   4   0 9770.52  180.58
   1   4   0 9999.00  180.38
  -1   4   0 9817.32  178.08
  -1   4  -1  754.22   18.60
   1   4   1  724.93   18.30
  -1   4  -1  762.02   22.80
   1   4   1  730.33   18.20
  -1   4  -1  763.72   16.20
   1   4   1  786.92   20.10
   1  -4   1  780.12   18.80
   1  -4   1  763.42   16.30
  -1  -4  -1  754.92   18.30
  -1  -4  -1  756.62   19.40
  -1   4  -2 1088.79   21.30
  -1   4  -2 1072.09   25.10
   1   4   2 1061.59   23.30
   1   4   2 1058.29   24.20
  -1   4  -2 1054.59   30.00
   1   4   2 1095.19   24.70
  -1  -4  -2 1063.29   24.60
  -1  -4  -2 1049.79   23.40
   1  -4   2 1075.79   28.60
   1  -4   2 1096.69   21.20
  -1  -4  -2 1075.19   24.60
   1  -4   2 1091.69   25.20
   1   4   3   43.30    3.90
  -1   4  -3   37.60    7.60
   1   4   3   45.70    5.70
   1  -4   3   38.60    2.40
   1  -4   3   40.00    5.10
  -1  -4  -3   38.00    4.90
  -1  -4  -3   40.90    4.20
  -1   4  -4  399.36   20.50
   1   4   4  423.06   14.80
   1  -4   4  385.26    8.80
   1  -4   4  427.26   17.20
   1  -4   4  391.86    8.80
  -1  -4  -4  367.66   11.60
  -1   4  -5   37.50   11.90
   1   4   5   41.60    6.90
   1  -4   5   27.00    2.50
   1  -4   5   25.80    2.40
  -1  -4  -5   41.10    5.20
  -1  -4  -5   34.10    5.00
  -1  -4  -5   26.50    5.00
   1  -4   5   30.10    6.00
  -1   4  -6    6.30   11.60
   1   4   6    1.10    5.10
  -1  -4  -6    7.90    4.90
   1  -4   6    3.30    1.80
   1  -4   6    0.80    1.60
  -1  -4  -6   13.20    3.80
  -1  -4  -6    0.40    4.00
   1  -4   6    6.30    4.70
  -1   4  -7  577.84   32.00
   1   4   7  557.54   21.40
   1  -4   7  554.74   21.60
   1  -4   7  558.04   13.80
  -1  -4  -7  566.94   19.60
  -1  -4  -7  646.44   18.60
  -1  -4  -7  545.55   20.40
   1  -4   7  565.64   13.50
  -1   4  -8  528.75   34.20
   1   4   8  536.25   22.10
  -1  -4  -8  531.35   19.50
   1  -4   8  553.14   22.40
  -1  -4  -8  524.35   22.30
   1  -4   8  531.55   13.60
   1  -4   8  442.36   16.80
  -1   4  -9   42.10   19.00
   1   4   9   49.70    9.70
  -1  -4  -9   64.59    9.10
  -1  -4  -9   48.10   12.30
   1  -4   9   41.20    4.30
   1  -4   9   42.30    9.10
   1  -4   9   41.70    4.10
   1   4  10    7.50    6.40
   1  -4  10    0.80    2.10
   1  -4  10   -4.30    2.60
  -1  -4 -10    0.40    4.90
   1  -4  10   -0.10    5.80
  -1  -4 -10  -15.00   10.80
   1   4  11    1.60    5.80
  -1   4 -11  -16.70   17.10
   1  -4  11   -7.80    2.80
  -1  -4 -11    3.50    5.00
   1  -4  11    8.30    2.90
  -1  -4 -11  -16.60   12.00
   1  -4  11    2.00    6.40
   1   4  12   23.40    8.30
  -1   4 -12   -6.50   20.80
   1  -4  12   24.60    9.00
   1  -4  12   14.00    3.30
  -1  -4 -12   15.20    6.00
  -1  -4 -12   -4.60   14.00
   1   5 -12   19.80   21.20
  -1   5  12   11.30    7.80
   1  -5 -12   24.50    8.70
  -1  -5  12    7.40    7.80
  -1  -5  12    9.90    3.60
   1  -5 -12   13.70    6.50
   1   5 -11   23.50   20.80
  -1   5  11   22.70    9.50
   1  -5 -11   34.50    9.90
   1  -5 -11   13.00    6.80
  -1  -5  11   29.40    8.60
   1   5  -8   30.10   19.30
  -1   5   8   34.80    8.50
  -1  -5   8   44.00    5.30
  -1  -5   8   47.70    4.90
   1  -5  -8   38.80    8.10
  -1  -5   8   39.30    8.00
  -1   5   7   56.69    9.70
   1   5  -7   51.59   17.50
  -1  -5   7   53.39    5.10
  -1  -5   7   60.59    5.00
   1  -5  -7   52.59    8.00
  -1  -5   7   50.79    8.60
   1   5  -6  138.49   21.00
  -1   5   6  110.19   10.10
   1  -5  -6  107.79    9.40
  -1  -5   6   99.99    5.80
  -1  -5   6   95.19    8.70
  -1  -5   6   98.99    5.50
  -1   5   5   72.49    8.50
   1   5  -5   90.99   15.90
  -1  -5   5   86.39    5.00
   1  -5  -5   72.99    7.70
  -1  -5   5   76.29    7.10
  -1   5   4 1039.40   27.50
   1   5  -4 1072.59   36.60
  -1  -5   4 1111.79   25.80
  -1  -5   4 1098.09   27.00
   1  -5  -4 1076.79   27.10
  -1  -5   4 1076.89   23.50
   1   5  -3  587.54   16.90
   1   5  -3  650.13   17.30
  -1   5   3  638.34   18.50
   1   5  -3  622.54   26.20
  -1  -5   3  645.34   17.50
  -1  -5   3  623.24   15.20
   1  -5  -3  625.54   17.80
   1   5  -2  795.82   19.50
  -1   5   2  762.42   17.80
   1   5  -2  816.22   19.70
  -1   5   2  783.62   20.60
   1   5  -2  765.62   27.00
   1  -5  -2  765.42   17.50
  -1  -5   2  727.13   25.70
   1  -5  -2  759.32   19.70
  -1  -5   2  807.12   19.50
  -1  -5   2  765.72   18.00
  -1   5   1  117.89    6.20
   1   5  -1  110.99    5.60
  -1   5   1  122.09    9.90
   1   5  -1  123.19   12.20
   1   5  -1  120.39    6.30
  -1   5   1  116.79    6.70
  -1  -5   1  103.79    6.30
   1  -5  -1  115.69    6.90
  -1  -5   1  126.19    6.30
   1  -5  -1  117.59    7.20
   1  -5  -1  119.49    6.60
  -1  -5   1  113.29   12.20
   1   5   0  507.65   17.80
  -1   5   0  511.35   14.80
   1   5   0  523.65   14.20
   1   5   0  526.75   14.20
  -1   5   0  563.04   13.80
  -1   5   0  518.65   18.90
   1  -5   0  536.75   15.30
  -1  -5   0  529.65   14.60
   1  -5   0  549.15   14.00
  -1  -5   0  528.35   14.40
   1   5   1   68.19    5.20
  -1   5  -1   81.49    4.30
  -1   5  -1   87.99   11.10
   1   5   1   60.59    6.80
   1   5   1   67.49    5.50
  -1   5  -1   78.29    5.50
   1   5   1   74.99    6.10
   1  -5   1   81.59    4.70
   1  -5   1   83.89    8.20
  -1  -5  -1   77.59    9.00
   1  -5   1   74.69    6.10
  -1  -5  -1   74.09    6.00
  -1   5  -2  910.71   29.10
  -1   5  -2  932.21   19.40
   1   5   2  914.01   22.60
   1   5   2  881.71   21.10
   1  -5   2  925.81   19.30
  -1  -5  -2  915.31   22.70
  -1  -5  -2  909.61   22.80
  -1  -5  -2  875.61   21.80
   1  -5   2  913.11   23.00
  -1   5  -3  466.15   11.20
   1   5   3  451.45   12.60
   1   5   3  503.75   15.80
  -1   5  -3  462.55   25.00
   1  -5   3  478.75   15.60
  -1  -5  -3  464.85   13.10
  -1  -5  -3  442.56   15.20
   1  -5   3  466.55   10.90
  -1   5  -4  357.86   21.30
   1   5   4  343.87   10.30
   1   5   4  328.77   13.50
   1  -5   4  317.37   13.50
   1  -5   4  337.07    8.40
  -1  -5  -4  337.47   13.10
   1  -5   4  350.96    8.40
  -1  -5  -4  336.77   11.10
   1   5   5   60.69    8.20
  -1   5  -5   52.79   13.00
   1  -5   5   46.60    2.80
  -1  -5  -5   54.69    7.10
   1  -5   5   52.89    3.10
   1  -5   5   64.59    8.50
  -1  -5  -5   49.10    5.30
  -1  -5  -5   40.50    5.00
  -1   5  -6   32.50   15.10
   1   5   6   19.90    6.80
  -1  -5  -6    6.30    5.00
   1  -5   6    7.20    4.80
   1  -5   6   12.60    2.10
  -1  -5  -6   11.70    5.00
  -1  -5  -6   18.50    5.00
   1  -5   6   13.30    2.20
  -1   5  -7    4.90   13.80
   1   5   7   17.10    7.00
  -1  -5  -7   22.60    7.30
  -1  -5  -7   14.10    5.80
   1  -5   7   21.30    2.70
   1  -5   7   22.20    7.20
  -1   5  -8   90.19   21.00
   1   5   8   74.89   10.70
  -1  -5  -8   78.99   11.50
  -1  -5  -8  106.29   11.50
   1  -5   8   75.79    4.20
   1  -5   8   92.99   11.90
  -1   5  -9   61.29   20.50
   1   5   9   66.99   16.80
   1  -5   9   59.89    3.80
  -1  -5  -9   52.89   12.20
   1  -5   9   61.29   11.00
  -1  -5  -9   63.59    9.10
  -1   5 -10   61.99   22.80
   1   5  10   50.79    9.80
  -1  -5 -10   66.39    9.40
  -1  -5 -10   45.50   13.40
   1  -5  10   63.59   11.10
  -1   5 -11  -26.30   18.30
   1   5  11   -2.10    6.70
  -1  -5 -11   -6.90   12.20
   1  -5  11   -3.30    6.40
  -1  -5 -11   10.20    5.70
   1   5  12    0.90    6.90
  -1   5 -12    0.40   22.30
  -1  -5 -12  -28.20   11.50
   1  -5  12   12.10    8.40
  -1  -5 -12    3.40    6.00
   1   6 -12    4.50   21.60
  -1   6  12    0.20    6.70
   1  -6 -12    5.20    5.60
  -1  -6  12    4.70    5.80
  -1  -6  12   -3.10    2.50
   1   6 -11    6.20   19.40
  -1   6  11    3.40    7.30
   1  -6 -11   10.60    6.20
  -1  -6  11   -0.70    6.00
  -1  -6  11    8.20    2.70
  -1   6  10    5.50    6.40
   1   6 -10    2.00   19.10
   1  -6 -10   10.20    6.70
  -1  -6  10    7.80    6.10
  -1  -6  10    1.80    2.50
  -1   6   9  218.38   28.00
   1   6  -9  205.48   28.60
   1  -6  -9  185.18   13.70
  -1  -6   9  192.98    8.20
  -1  -6   9  209.18   14.90
  -1  -6   9  201.78    8.50
   1   6  -8  -10.20   16.50
  -1   6   8    0.30    6.00
  -1  -6   8    0.00    2.70
   1  -6  -8   -2.20    5.70
  -1  -6   8    4.50    5.30
  -1  -6   8    3.50    2.80
   1   6  -7   35.80   18.70
  -1   6   7    8.80    6.40
   1  -6  -7   10.40    5.90
  -1  -6   7   16.30    3.20
  -1  -6   7   11.00    5.30
  -1  -6   7   10.90    3.00
   1   6  -6   27.20   16.30
  -1   6   6   18.40    6.90
  -1  -6   6   32.80    4.10
  -1  -6   6   27.80    3.80
  -1  -6   6   26.50    6.30
   1  -6  -6   17.80    6.00
  -1   6   5  418.86   17.10
   1   6  -5  431.76   28.00
  -1  -6   5  409.26   12.00
  -1  -6   5  413.76   12.00
  -1  -6   5  427.56   16.00
   1  -6  -5  406.66   16.10
  -1   6   4  108.79    9.10
   1   6  -4  102.19    5.70
   1   6  -4   96.29   15.80
   1  -6  -4  100.59    8.50
  -1  -6   4  108.39    7.60
  -1  -6   4  100.79    5.50
   1   6  -3   -0.60    1.80
   1   6  -3    2.10    9.90
  -1   6   3    2.30    3.60
   1  -6  -3   -2.80    2.80
  -1  -6   3   -2.80    2.90
  -1  -6   3    1.20    2.10
   1   6  -2  982.10   32.70
  -1   6   2  980.40   22.90
   1   6  -2  977.70   22.60
   1  -6  -2  960.90   22.30
  -1  -6   2  991.50   24.10
   1  -6  -2  926.01   26.20
  -1  -6   2  995.10   22.60
   1   6  -1 1482.75   39.40
  -1   6   1 1492.75   35.40
   1   6  -1 1404.96   31.40
   1   6  -1 1496.15   32.40
  -1  -6   1 1471.65   39.10
  -1  -6   1 1503.75   32.70
   1  -6  -1 1441.46   33.40
   1  -6  -1 1458.25   33.00
  -1  -6   1 1487.25   31.80
   1  -6  -1 1473.75   32.40
  -1   6   0   17.50    8.20
  -1   6   0   11.20    2.90
   1   6   0    4.70    6.20
   1   6   0    9.40    3.40
  -1  -6   0    4.80    3.50
   1  -6   0   10.70    3.40
  -1  -6   0    7.50    3.40
   1  -6   0    8.60    3.80
  -1   6  -1  470.25   12.70
   1   6   1  502.45   15.20
  -1   6  -1  462.55   21.00
   1   6   1  482.95   16.10
   1  -6   1  480.15   13.10
  -1  -6  -1  465.25   14.70
   1  -6   1  459.85   17.80
   1  -6   1  456.75   15.00
  -1   6  -2 2084.69   52.69
  -1   6  -2 2139.89   42.60
   1   6   2 2108.29   43.10
   1   6   2 2148.78   44.70
  -1  -6  -2 2110.99   44.80
   1  -6   2 1791.82   46.60
   1  -6   2 2135.49   40.90
   1   6   3   67.09    7.50
   1   6   3   58.39    5.00
  -1   6  -3   74.29   13.90
  -1   6  -3   59.79    3.80
   1  -6   3   60.99    4.00
  -1  -6  -3   65.49    7.30
   1  -6   3   66.89    7.90
  -1  -6  -3   61.49    6.70
   1   6   4  105.49    9.30
  -1   6  -4   83.99   13.40
   1   6   4  101.39    5.50
  -1  -6  -4   92.89    8.20
   1  -6   4  105.69    8.60
   1  -6   4  101.69    4.60
  -1  -6  -4  100.49    6.70
   1   6   5   44.20    7.00
  -1   6  -5   64.69   16.50
  -1  -6  -5   48.00    5.10
  -1  -6  -5   50.19    7.10
  -1  -6  -5   70.49    5.70
   1  -6   5   54.69    3.40
   1  -6   5   55.79    3.40
   1  -6   5   42.20    6.90
  -1   6  -6  219.48   26.20
   1   6   6  217.48   13.70
   1  -6   6  206.98    6.10
   1  -6   6  206.08    6.20
   1  -6   6  209.38   13.20
  -1  -6  -6  198.68    9.20
  -1  -6  -6  218.68   12.90
  -1  -6  -6  219.98    9.10
  -1   6  -7   49.99   19.00
   1   6   7   23.70    8.00
  -1  -6  -7   26.60    6.90
   1  -6   7   41.20    8.80
  -1  -6  -7   35.20    7.30
   1   6   8   -3.60    5.40
  -1   6  -8   35.30   18.60
   1  -6   8    7.30    6.30
  -1  -6  -8  -12.90    6.60
  -1  -6  -8    1.60    5.60
   1   6  10  146.59   14.70
  -1   6 -10  155.08   29.00
   1  -6  10  162.48   14.80
  -1  -6 -10  145.59   12.60
  -1  -6 -10  122.59   15.70
   1   6  11   12.20    7.70
  -1   6 -11   36.40   23.50
   1  -6  11   12.80    7.40
  -1  -6 -11   20.20    7.50
   1   6  12   19.30    9.60
  -1   6 -12   23.00   25.70
   1  -6  12   18.10    9.00
  -1  -6 -12    0.40   10.60
  -1  -6 -12   26.20    8.10
   1   7 -12  -14.00   22.40
  -1   7  12    4.00    8.30
   1  -7 -12   26.70    8.50
  -1  -7  12    1.70    7.10
   1   7 -11   14.80   21.80
  -1   7  11   -7.30    5.80
   1  -7 -11    2.00    6.20
  -1  -7  11   -2.90    2.30
  -1  -7  11    5.40    6.80
   1   7 -10   33.50   22.40
  -1   7  10   13.70    7.40
  -1  -7  10   24.10    3.60
   1  -7 -10   22.20    8.00
  -1  -7  10   27.70    4.30
  -1  -7  10   17.80    8.10
  -1   7   9  139.89   14.20
   1   7  -9  152.38   27.40
   1  -7  -9  150.68   20.40
  -1  -7   9  127.99    6.80
  -1  -7   9  133.29    6.70
  -1  -7   9  150.28   13.60
   1   7  -8  110.89   24.40
  -1   7   8   82.99   10.80
  -1  -7   8  106.59    5.90
  -1  -7   8   97.79   11.60
   1  -7  -8   94.99   11.60
  -1  -7   8   93.69    5.90
  -1   7   7   28.90    8.50
   1   7  -7   38.60   18.60
  -1  -7   7   48.60    5.00
  -1  -7   7   42.00    7.70
   1  -7  -7   30.20    7.80
  -1  -7   7   41.30    4.60
   1   7  -6   14.10   16.60
  -1   7   6    8.30    6.70
   1  -7  -6    8.80    5.90
  -1  -7   6    5.60    3.10
  -1  -7   6    5.00    5.00
  -1  -7   6   11.30    3.10
   1   7  -5   25.70   16.00
  -1   7   5   15.00    6.80
  -1  -7   5   11.30    3.10
   1  -7  -5    1.60    4.80
  -1  -7   5   14.90    5.00
  -1  -7   5   13.00    3.20
   1   7  -4   43.30    4.90
  -1   7   4   35.40    6.70
   1   7  -4   29.40   13.90
  -1  -7   4   45.00    5.00
   1  -7  -4   47.80    7.40
  -1  -7   4   49.00    7.10
   1   7  -3   33.10   13.30
   1   7  -3   39.20    4.60
  -1   7   3   50.59    7.00
  -1  -7   3   39.50    4.90
  -1  -7   3   38.60    6.20
   1  -7  -3   45.90    6.80
   1   7  -2   -3.70    8.80
  -1   7   2   -4.20    4.50
  -1   7   2   -0.20    4.00
   1  -7  -2   -1.20    3.30
  -1  -7   2   -0.50    2.50
   1  -7  -2   -0.50    3.20
  -1  -7   2    0.60    3.00
  -1   7   1    7.70    7.40
   1   7  -1   20.70    9.90
   1  -7  -1   11.50    5.00
   1  -7  -1   18.80    7.10
  -1  -7   1   20.40    4.10
  -1  -7   1   19.00    4.60
   1  -7  -1   17.30    5.40
   1   7   0 1336.97   34.90
  -1   7   0 1235.28   35.50
   1  -7   0 1118.79   35.20
   1  -7   0 1307.27   31.10
  -1  -7   0 1295.97   30.30
   1  -7   0 1321.27   29.30
   1   7   1  914.91   25.60
  -1   7  -1  932.01   31.70
  -1   7  -1  911.81   21.80
  -1  -7  -1  912.11   24.10
   1  -7   1  950.30   24.90
  -1  -7  -1  902.11   27.70
   1  -7   1  948.91   22.30
   1   7   2   70.59    7.60
  -1   7  -2   68.59    4.80
   1   7   2   62.49    7.30
  -1   7  -2   81.89   13.90
   1  -7   2   69.99    7.20
   1  -7   2   69.09    5.30
  -1  -7  -2   71.29    7.60
   1   7   3  476.85   17.20
  -1   7  -3  457.65   26.10
  -1   7  -3  466.65   12.90
   1   7   3  466.95   14.50
  -1  -7  -3  450.45   16.50
  -1  -7  -3  479.05   16.90
   1  -7   3  472.55   12.70
   1  -7   3  474.55   16.80
  -1   7  -4   62.29    4.30
  -1   7  -4   74.49   16.10
   1   7   4   91.29    9.60
   1   7   4   63.19    5.30
   1  -7   4   68.99    4.60
  -1  -7  -4   69.89    8.60
   1  -7   4   70.09    8.20
   1   7   5  129.39   11.30
  -1   7  -5  155.88   21.60
   1  -7   5  140.09   10.60
   1  -7   5  121.89    5.30
  -1  -7  -5  123.69   10.60
   1  -7   5  131.89    5.40
   1   7   6   21.10    8.10
  -1   7  -6   31.20   17.40
   1  -7   6   13.70    5.70
  -1  -7  -6   18.00    6.60
   1  -7   6   28.40    3.00
   1   7   7  480.85   21.30
  -1   7  -7  486.55   36.30
   1  -7   7  443.96   20.50
  -1  -7  -7  494.85   20.60
   1   7   8   47.50   10.40
  -1   7  -8   48.80   20.80
   1  -7   8   53.49   10.10
  -1  -7  -8   36.40    8.00
  -1   7  -9   44.10   22.40
   1   7   9   37.30    9.60
  -1  -7  -9   44.30    9.70
   1  -7   9   41.20   10.10
   1   7  10   14.20    8.20
  -1   7 -10   -1.20   20.60
   1  -7  10    6.90    6.50
  -1  -7 -10    7.20    7.20
   1   7  11    9.30    7.80
  -1   7 -11  -14.60   20.50
   1  -7  11   -1.80    6.00
  -1  -7 -11    1.10    5.70
   1   8 -11   20.40   22.00
  -1   8  11    5.50    7.80
   1  -8 -11   -5.80    5.50
  -1  -8  11   -1.10    6.30
   1   8 -10   14.80   20.00
  -1   8  10   34.80    9.60
  -1  -8  10   25.10    4.10
   1  -8 -10   52.69   10.50
  -1  -8  10   20.30    7.90
  -1  -8  10   30.00    4.00
  -1   8   9   21.00    8.10
   1   8  -9   16.50   19.90
  -1  -8   9   39.60   13.50
  -1  -8   9   24.00    3.80
  -1  -8   9   30.30    4.10
   1  -8  -9   11.90    7.00
   1   8  -8   27.70   34.50
  -1  -8   8   25.90    3.70
   1  -8  -8   25.40    7.90
  -1  -8   8   20.60    6.90
  -1  -8   8   17.30    3.60
   1   8  -7  148.89   26.10
  -1   8   7  112.29   12.40
   1  -8  -7  127.29   12.60
  -1  -8   7  125.99   11.70
  -1  -8   7  116.69    6.40
  -1  -8   7  125.89    6.80
   1   8  -6  120.49   23.30
  -1   8   6   98.99   12.20
   1  -8  -6  112.89   11.90
  -1  -8   6   87.59   10.40
  -1  -8   6   89.49    6.60
  -1  -8   6   89.19    6.40
   1   8  -5  191.38   25.80
  -1   8   5  169.38   13.10
  -1  -8   5  153.48   11.10
  -1  -8   5  153.58    8.00
   1  -8  -5  164.58   12.40
  -1   8   4    5.20    5.40
   1   8  -4   22.60   15.00
  -1  -8   4    1.10    4.10
   1  -8  -4    0.90    4.80
  -1  -8   4    1.30    2.90
   1   8  -3    6.10   13.60
  -1   8   3    5.10    5.20
  -1  -8   3    0.10    3.00
   1  -8  -3   -0.90    3.40
   1  -8  -3    8.10    5.10
  -1  -8   3    1.10    3.70
  -1   8   2    1.30    5.20
  -1   8   2   -0.30    4.10
   1   8  -2    2.80   10.70
  -1  -8   2    2.10    3.80
   1  -8  -2    1.30    3.80
   1  -8  -2    1.10    5.00
  -1   8   1  103.99   12.50
   1   8  -1   86.89   13.00
   1  -8  -1   93.19    8.70
  -1  -8   1   85.99    7.80
   1  -8  -1   85.79    8.80
   1  -8  -1   79.99    7.60
  -1  -8   1   82.79    7.20
   1   8   0   -3.40    7.20
  -1   8   0    0.40    9.20
   1  -8   0    0.20    3.90
  -1  -8   0   -2.50    3.30
  -1  -8   0    9.80    4.50
   1  -8   0   -1.40    3.20
   1   8   1  515.75   19.30
  -1   8  -1  493.45   25.30
   1   8   1  507.85   17.60
   1  -8   1  507.15   17.60
  -1  -8  -1  445.86   20.50
  -1  -8  -1  487.85   17.00
   1  -8   1  534.65   15.60
  -1   8  -2  125.69   17.00
   1   8   2  133.09   10.20
   1   8   2  121.49   10.00
   1  -8   2  133.19    7.40
  -1  -8  -2  106.89   13.10
   1  -8   2  128.69    9.50
  -1  -8  -2  136.99    9.80
   1   8   3    1.00    5.30
  -1   8  -3    0.70    2.20
  -1   8  -3   14.40   14.10
   1   8   3   -1.10    4.50
  -1  -8  -3   -6.60    8.60
   1  -8   3   -0.80    2.60
   1  -8   3    1.20    4.40
  -1  -8  -3   -1.40    4.60
  -1   8  -4   16.80    3.10
   1   8   4   14.80    3.80
  -1   8  -4   26.60   16.10
   1   8   4   20.70    7.40
   1  -8   4   17.60    6.30
   1  -8   4   16.70    3.40
  -1  -8  -4    4.60    4.80
  -1  -8  -4   14.80    7.70
  -1   8  -5   30.10   17.20
   1   8   5   -3.70    5.40
  -1  -8  -5   -0.10    4.70
   1  -8   5    4.70    5.40
   1  -8   5   -4.20    2.40
  -1   8  -6   20.90   18.20
   1   8   6   -2.30    6.10
   1  -8   6    1.90    2.20
   1  -8   6    0.70    2.00
  -1  -8  -6    2.50    6.20
   1  -8   6    5.40    5.90
  -1   8  -7  618.94   40.70
   1   8   7  652.63   25.60
  -1  -8  -7  643.24   24.50
   1  -8   7  661.33   25.20
  -1   8  -8   21.70   18.90
   1   8   8   15.70    8.20
  -1  -8  -8    2.10    7.90
   1  -8   8   11.40    6.10
  -1   8  -9  -18.90   18.50
   1   8   9    1.40    7.40
  -1  -8  -9   17.70    7.40
   1  -8   9    9.20    7.30
   1   8  10    8.40    7.50
  -1   8 -10  -11.70   22.30
   1  -8  10    3.50    6.60
  -1  -8 -10   -0.10    6.90
   1   8  11   18.60    9.30
  -1   8 -11  -11.00   22.40
  -1  -8 -11    8.60    6.20
   1  -8  11    1.20    6.20
   1   9 -11   -5.80   22.50
  -1   9  11    9.10    8.80
  -1  -9  11    9.30    6.80
   1  -9 -11   -1.70    6.40
  -1   9  10   24.60    9.20
   1   9 -10   51.89   24.40
   1  -9 -10   26.40    8.60
  -1  -9  10   42.00    9.50
  -1   9   9   24.00    9.30
   1   9  -9   20.10   19.50
  -1  -9   9   22.40    3.70
   1  -9  -9   27.50    8.70
  -1  -9   9   24.50    8.00
  -1  -9   9   24.50    4.20
   1   9  -8    6.80   18.10
  -1   9   8    8.90    6.90
   1  -9  -8   -0.70    6.00
  -1  -9   8   16.50    4.80
  -1  -9   8    0.90    2.60
  -1  -9   8    5.10    5.80
  -1   9   7  124.59   13.00
   1   9  -7  145.89   27.00
  -1  -9   7  106.39    6.70
  -1  -9   7  111.99   11.30
   1  -9  -7  137.99   13.10
   1   9  -6  631.84   40.00
  -1   9   6  623.54   24.90
  -1  -9   6  608.14   22.90
  -1  -9   6  612.04   17.20
   1  -9  -6  640.64   23.90
   1   9  -5   87.19   22.50
  -1   9   5   49.50    9.20
   1  -9  -5   40.50    8.60
  -1  -9   5   59.69    6.40
  -1  -9   5   57.29    9.20
  -1   9   4   71.39    9.20
   1   9  -4  109.09   21.60
   1  -9  -4   92.19   11.10
  -1  -9   4   64.29    8.60
  -1  -9   4   76.09    7.70
   1   9  -3   12.70   13.10
  -1   9   3   -1.80    5.30
  -1   9   3    0.40    5.00
   1  -9  -3   -1.30    3.60
   1  -9  -3   -1.70    4.50
  -1  -9   3    2.80    3.70
  -1  -9   3    1.80    4.60
   1   9  -2  288.87   23.60
  -1   9   2  273.47   14.60
  -1   9   2  271.27   14.60
  -1  -9   2  280.67   12.10
   1  -9  -2  307.57   14.10
  -1  -9   2  294.37   13.80
   1  -9  -2  276.57   13.10
  -1   9   1  131.39   14.50
   1   9  -1  122.29   15.90
   1  -9  -1  117.89    9.40
  -1  -9   1  138.39    9.40
   1  -9  -1  111.89   10.40
  -1  -9   1  126.39    9.90
   1   9   0  725.83   27.20
  -1   9   0  718.33   29.60
  -1  -9   0  751.52   22.30
  -1  -9   0  754.32   23.10
   1  -9   0  753.52   21.60
   1  -9   0  731.53   23.60
   1   9   1  149.79   13.50
  -1   9  -1  160.38   20.80
   1   9   1  168.28   11.40
  -1  -9  -1  180.88   11.20
   1  -9   1  167.78   11.60
   1  -9   1  173.88    9.80
  -1   9  -2   15.10   14.50
   1   9   2   -3.20    5.80
   1   9   2   10.80    5.70
  -1  -9  -2    0.10    4.50
   1  -9   2    9.90    5.30
  -1  -9  -2  -15.70    7.80
   1   9   3   55.79    8.40
   1   9   3  106.79   11.50
  -1   9  -3   76.39   19.00
  -1  -9  -3   54.79    8.10
  -1  -9  -3   72.89   11.20
   1  -9   3   81.59    9.80
   1  -9   3   75.49    6.60
  -1   9  -4  115.79    6.50
  -1   9  -4  153.28   24.50
   1   9   4  117.69   11.90
   1  -9   4  124.79    7.10
  -1  -9  -4  117.09   11.20
  -1  -9  -4  123.49   11.90
   1  -9   4  120.89   11.40
   1   9   5    7.40    6.80
  -1   9  -5    6.90   18.20
  -1   9  -5    4.30    2.30
  -1  -9  -5   -0.50    5.40
   1  -9   5    8.50    3.20
   1  -9   5   11.40    6.20
   1   9   6    2.70    6.00
  -1   9  -6    4.00   17.70
   1  -9   6    5.10    2.50
  -1  -9  -6    2.80    6.00
   1  -9   6    6.30    5.90
  -1   9  -7  111.09   25.90
   1   9   7  126.39   13.50
  -1  -9  -7   96.49   20.40
   1  -9   7  110.39   12.00
  -1   9  -8   16.00   20.70
   1   9   8    3.10    7.10
   1  -9   8    6.80    5.90
  -1  -9  -8   -0.40    6.20
  -1   9  -9  -20.60   19.60
   1   9   9   12.50    8.20
  -1  -9  -9    0.20    5.50
   1  -9   9    2.70    6.40
  -1   9 -10  -24.90   18.80
   1   9  10   -8.90    6.80
  -1  -9 -10    6.90    7.30
   1  -9  10   -0.40    6.80
  -1  10  10   12.70    9.40
   1  10 -10    8.40   22.40
   1 -10 -10   -0.70    6.90
  -1 -10  10    2.20    6.70
  -1  10   9   22.90    9.30
   1  10  -9   25.70   23.10
  -1 -10   9   17.20    7.40
  -1 -10   9   16.50    3.50
   1 -10  -9   31.30    9.70
   1  10  -8    4.80   21.20
  -1  10   8   -6.80    6.30
   1 -10  -8   -0.80    6.10
  -1 -10   8   -1.60    2.60
   1  10  -7   -1.60   19.00
  -1  10   7    0.00    6.50
  -1 -10   7    2.60    5.40
   1 -10  -7    8.10    6.60
  -1 -10   7    8.70    3.30
   1  10  -6   25.10   18.90
  -1  10   6   27.40    8.80
  -1 -10   6   23.80    7.10
   1 -10  -6   27.50    7.80
  -1 -10   6   21.30    4.60
  -1  10   5   55.29    9.80
   1  10  -5   55.19   19.20
  -1 -10   5   51.19    9.10
   1 -10  -5   64.59   10.10
  -1 -10   5   62.99    6.90
  -1  10   4   26.30    8.20
   1  10  -4   20.00   16.50
   1 -10  -4   12.90    6.70
  -1 -10   4   17.00    6.30
  -1 -10   4   12.10    4.70
  -1  10   3  139.59   12.70
   1  10  -3  179.18   25.20
  -1  10   3  168.98   12.30
  -1 -10   3  151.88   11.90
   1 -10  -3  155.88   12.10
  -1 -10   3  138.89    9.60
  -1  10   2   82.29   10.80
  -1  10   2   67.59   10.60
   1  10  -2   66.79   16.50
  -1 -10   2   83.69   10.30
   1 -10  -2   78.59    9.70
  -1 -10   2   68.69    7.70
   1 -10  -2   66.69    8.50
  -1  10   1   94.69   15.70
   1  10  -1   95.39   15.90
   1 -10  -1   77.19    9.80
  -1 -10   1   90.79    8.90
  -1 -10   1  103.99   10.40
   1 -10  -1   96.59    9.50
  -1  10   0   28.10   12.80
   1  10   0    9.50    9.80
   1 -10   0   17.20    6.90
  -1 -10   0   13.50    5.80
  -1 -10   0   22.00    6.70
   1 -10   0    8.60    5.20
   1  10   1  498.55   19.40
   1  10   1  504.85   25.00
  -1  10  -1  466.45   29.00
   1 -10   1  476.75   19.60
  -1 -10  -1  500.85   19.00
   1 -10   1  504.85   17.30
  -1  10  -2  162.38   21.90
   1  10   2  128.79   12.20
   1  10   2  141.79   14.00
   1 -10   2  130.59   11.80
   1 -10   2  136.09    9.40
  -1 -10  -2  145.29   11.80
   1  10   3   19.10    7.40
   1  10   3   30.00    6.50
  -1  10  -3   34.70   18.60
  -1 -10  -3   18.80    7.00
   1 -10   3   19.90    5.00
   1 -10   3   29.40    8.10
  -1 -10  -3    3.90    8.40
   1  10   4  121.59   13.30
  -1  10  -4  107.59   22.80
   1  10   4  126.89   10.40
   1 -10   4  113.29   11.50
   1 -10   4  109.39    7.70
  -1 -10  -4   98.09   11.80
  -1  10  -5   33.10    5.70
  -1  10  -5   52.69   20.40
   1  10   5   41.00    9.50
   1 -10   5   33.30    8.10
   1 -10   5   43.60    5.30
  -1 -10  -5   30.90    7.60
   1  10   6   75.89   11.00
   1 -10   6   90.69    5.90
   1 -10   6   95.29    5.20
   1 -10   6   87.89   11.90
  -1 -10  -6   78.19   12.00
  -1  10  -7   37.60   21.70
   1  10   7    8.00    7.10
  -1 -10  -7   31.10    8.90
   1 -10   7   10.30    7.80
   1  10   8   80.39   13.10
  -1  10  -8   84.29   26.70
  -1 -10  -8   75.69   11.80
   1 -10   8   69.49   11.00
   1  10   9   -1.50    7.00
  -1  10  -9    2.40   22.40
  -1 -10  -9    9.70    7.30
   1 -10   9    7.90    7.00
   1  10  10   17.00    9.50
  -1  10 -10   13.10   25.30
  -1 -10 -10    9.10    8.70
   1 -10  10    5.80    7.90
   1  11 -10   13.60   21.10
  -1  11  10   -3.80    7.00
  -1 -11  10   11.30    8.50
   1 -11 -10   11.30    8.20
  -1  11   9   -1.50    7.80
   1  11  -9    3.90   19.20
   1 -11  -9   -3.10    7.20
  -1 -11   9   -3.00    2.70
  -1 -11   9    5.10    7.10
   1  11  -8    9.50   19.40
  -1  11   8    2.10    7.10
  -1 -11   8   -2.50    5.70
   1 -11  -8    5.40    7.30
  -1 -11   8    0.20    3.00
   1  11  -7   -4.30   18.00
  -1  11   7    4.60    7.30
  -1 -11   7    4.00    3.70
   1 -11  -7    7.50    6.90
  -1 -11   7    4.40    7.20
   1  11  -6   39.60   17.00
  -1  11   6   -4.10    6.10
   1 -11  -6    5.40    6.50
  -1 -11   6    5.00    3.70
  -1  11   5  220.78   15.90
   1  11  -5  210.08   29.00
   1 -11  -5  217.38   19.00
  -1 -11   5  199.08   10.50
  -1 -11   5  205.48   14.10
   1  11  -4  107.79   22.90
  -1  11   4   82.89   11.90
  -1 -11   4   98.19   11.40
  -1 -11   4   75.79    7.90
   1 -11  -4   70.89   10.40
  -1  11   3    9.80    6.10
  -1  11   3   -5.30    5.60
   1  11  -3    5.30   14.50
  -1 -11   3    7.50    6.00
  -1 -11   3    0.50    4.40
   1 -11  -3    7.20    4.20
   1 -11  -3   19.50    6.80
  -1  11   2    7.10    5.90
  -1  11   2    0.30    8.00
   1  11  -2    9.60   14.30
  -1 -11   2   10.10    5.20
  -1 -11   2   13.30    6.90
   1 -11  -2    4.90    5.60
  -1  11   1   10.30    7.40
  -1  11   1   -4.40   10.00
   1  11  -1   -0.50   12.00
  -1 -11   1    2.80    4.90
  -1 -11   1    2.90    6.10
   1 -11  -1   12.60    5.90
   1  11   0  133.39   12.30
   1  11   0  120.79   16.60
  -1  11   0  150.08   19.20
   1 -11   0  130.89   12.80
  -1 -11   0  146.69   11.50
   1 -11   0  147.49   11.20
  -1  11  -1   19.70   15.80
   1  11   1   17.20    9.30
   1  11   1   13.20    6.90
  -1 -11  -1   13.00    6.70
   1 -11   1   14.70    5.70
   1 -11   1   15.90    6.80
   1  11   2   72.09   10.20
   1  11   2  117.39   16.20
  -1  11  -2   92.39   19.60
   1 -11   2   80.39    8.70
   1 -11   2  104.39   12.40
  -1 -11  -2   69.29    9.60
  -1  11  -3  145.69   24.80
   1  11   3  124.49   12.70
   1  11   3  145.99   11.00
   1 -11   3  119.99   12.20
  -1 -11  -3  111.69   13.90
  -1 -11  -3  109.49   11.70
   1 -11   3  125.09    9.10
   1  11   4   32.30    8.40
  -1  11  -4   40.30   19.10
  -1 -11  -4    5.40   12.10
   1 -11   4   17.90    7.30
  -1 -11  -4   26.00    7.50
   1 -11   4   27.40    5.30
   1  11   5   -1.10    7.20
  -1  11  -5   -6.30   17.70
   1 -11   5    0.20    3.30
  -1 -11  -5   -2.20    5.10
   1 -11   5    1.10    5.90
  -1  11  -6   13.80   20.00
   1  11   6    5.70    6.40
   1 -11   6   23.00   13.40
  -1 -11  -6   15.30    7.30
   1 -11   6   25.60    4.20
   1 -11   6   25.00    3.50
  -1  11  -7   99.59   26.30
   1  11   7   96.59   12.70
   1 -11   7  110.89   14.00
  -1 -11  -7   97.29   13.00
   1  11   8   12.50    7.60
  -1  11  -8   -9.20   20.10
   1 -11   8    2.10    7.40
  -1 -11  -8   -9.00    6.10
  -1  11  -9   25.60   26.10
   1  11   9   34.50   10.30
  -1 -11  -9   17.40    8.70
   1 -11   9   16.20    8.50
  -1  12   9   19.70   10.00
   1  12  -9   42.20   25.10
  -1 -12   9   20.00    4.10
  -1 -12   9   22.00    9.70
   1 -12  -9   27.80    9.90
  -1  12   8    5.60    7.50
   1  12  -8   40.80   22.10
  -1 -12   8   12.10    4.00
  -1 -12   8   12.10    7.30
   1 -12  -8   17.20    8.70
   1  12  -7   10.80   20.30
  -1  12   7   19.10    8.00
   1 -12  -7   14.20    7.70
  -1 -12   7   11.20    4.20
  -1 -12   7   12.50    7.50
   1  12  -6  111.19   25.30
  -1  12   6  118.89   14.50
  -1 -12   6  125.59    8.50
  -1 -12   6  116.89   15.00
   1 -12  -6   96.19   12.60
   1  12  -5   17.90   17.70
  -1  12   5   23.90    8.80
  -1 -12   5   13.10    4.90
   1 -12  -5    4.70    7.00
  -1 -12   5   14.50    7.30
  -1  12   4   84.19   14.40
   1  12  -4  114.79   21.50
  -1 -12   4   87.39    8.70
   1 -12  -4  115.49   17.10
  -1 -12   4  100.49   12.50
   1  12  -3    8.10   14.30
  -1  12   3    0.80    6.30
  -1 -12   3    5.10    6.10
   1 -12  -3    9.00    5.70
   1 -12  -3   21.80    4.40
  -1 -12   3    7.20    4.80
   1  12  -2   36.70   14.20
  -1  12   2   46.60    9.40
  -1  12   2   31.00    8.10
  -1 -12   2   34.30    7.00
   1 -12  -2   29.60    6.80
  -1 -12   2   31.40    8.10
  -1  12   1   75.99   12.50
   1  12  -1   82.09   16.00
  -1  12   1   78.79   11.20
   1 -12  -1   70.69    9.50
  -1 -12   1   88.19   11.30
  -1 -12   1   56.09    8.20
  -1  12   0    9.20   11.30
   1  12   0   17.20    9.70
   1  12   0   19.80    7.10
  -1 -12   0   26.40    7.00
   1 -12   0    3.90    6.70
   1 -12   0    8.30    5.10
  -1  12  -1   91.89   18.40
   1  12   1   86.69   11.20
   1  12   1  116.89   16.00
  -1 -12  -1   86.49   10.50
   1 -12   1   91.29    9.90
   1 -12   1   75.59   11.20
   1  12   2  118.89   14.60
  -1  12  -2   76.89   18.90
   1  12   2   74.29   10.80
  -1 -12  -2   86.59   10.70
   1 -12   2   95.79   12.40
   1 -12   2   89.29    9.10
  -1  12  -3    4.20   15.20
   1  12   3   23.20    6.30
   1  12   3    5.90    6.70
   1 -12   3    8.50    4.70
  -1 -12  -3    3.50    6.10
   1 -12   3   11.30    7.20
   1  12   4    4.10    6.80
  -1  12  -4    1.10   17.20
  -1 -12  -4   -4.40    4.80
   1 -12   4   -2.50    3.60
   1 -12   4    4.50    6.90
   1  12   5   10.40    7.70
  -1  12  -5   -8.00   17.90
   1 -12   5    7.80    6.80
  -1 -12  -5    4.20    6.60
   1 -12   5   15.10    4.00
   1  12   6   25.60    8.80
  -1  12  -6    3.80   18.90
  -1 -12  -6   18.00    8.20
   1 -12   6    9.40    3.70
   1 -12   6   26.10    8.80
   1  12   7    8.70    7.00
  -1  12  -7   21.80   21.20
  -1 -12  -7   16.00    8.20
   1 -12   7   11.00    7.50
   1  12   8   -2.80    6.80
  -1  12  -8   14.00   22.50
  -1 -12  -8    1.00    7.00
   1 -12   8   -3.80    5.60
   1  13  -8    2.20   20.10
  -1  13   8   -5.80    6.50
  -1 -13   8   -5.10    3.50
  -1 -13   8   -3.80    6.20
   1 -13  -8  -11.00    7.30
  -1  13   7    2.00    7.40
   1  13  -7  -17.40   17.70
   1 -13  -7   -0.90    7.50
  -1 -13   7   -0.80    3.60
  -1 -13   7   -2.90    6.60
  -1  13   6   46.40   10.80
   1  13  -6   64.49   20.40
  -1 -13   6   45.70    7.10
  -1 -13   6   52.79   10.40
   1 -13  -6   39.90    9.80
  -1  13   5   28.60    9.30
   1  13  -5   49.10   19.60
  -1 -13   5   38.40    9.50
  -1 -13   5   30.80    6.10
   1 -13  -5   30.70    8.80
   1  13  -4   -3.30   15.70
  -1  13   4    1.90    7.10
  -1 -13   4    4.00    6.90
  -1 -13   4   -2.30    4.10
   1 -13  -4   14.10    7.70
   1  13  -3    2.00   13.00
  -1  13   3    5.20    7.30
   1 -13  -3   -1.20    6.20
  -1  13   2   33.40    9.00
   1  13  -2   21.80   14.00
   1 -13  -2    9.80    6.20
  -1 -13   2    2.90    5.30
  -1 -13   2    3.00    6.50
  -1  13   1   11.70    8.40
   1  13  -1    7.50   10.60
  -1  13   1   12.20    7.10
  -1 -13   1    6.60    5.60
   1 -13  -1   11.90    6.40
  -1 -13   1    8.70    7.10
   1  13   0   61.69   13.20
   1  13   0   52.39    9.40
  -1  13   0   64.09   13.90
   1 -13   0   40.60    8.00
  -1 -13   0   34.80    7.80
   1 -13   0   35.50    9.70
  -1  13  -1    8.80   12.70
   1  13   1   19.30    9.50
   1  13   1    3.30    6.10
   1 -13   1   -0.50    6.80
   1 -13   1   -2.60    4.10
  -1 -13  -1   -4.60    5.50
  -1  13  -2    5.00   13.90
   1  13   2   15.10    7.50
  -1 -13  -2    3.20    6.10
   1 -13   2   14.80    5.70
   1 -13   2   23.60    8.30
  -1  13  -3   -5.20   15.40
  -1 -13  -3   -1.10    5.40
   1 -13   3   -6.20    6.60
   1 -13   3    5.70    4.80
  -1  13  -4   24.00   18.50
   1  13   4   35.00    9.70
   1 -13   4   14.60    5.00
   1 -13   4   31.30    9.10
  -1 -13  -4   12.10    6.60
   1  13   5    6.40    6.90
  -1  13  -5   -4.40   18.70
   1 -13   5    2.80    7.40
  -1 -13  -5    1.40    6.10
   1 -13   5    0.00    3.30
   1  13   6   32.20    9.20
  -1  13  -6   26.40   21.30
  -1 -13  -6   18.20    8.40
   1 -13   6   19.90    8.40
   1  13   7   -4.70    5.90
  -1  13  -7    4.80   21.80
   1 -13   7   -2.60    6.40
  -1 -13  -7    6.30    7.50
   1 -13   7   -5.90    2.40
   1  14  -7   21.30   20.50
  -1  14   7   17.10    9.10
  -1 -14   7    4.10    7.90
  -1 -14   7    9.90    5.10
   1 -14  -7   18.50    9.00
   1  14  -6    1.70   16.70
  -1  14   6   25.40    9.20
  -1 -14   6   16.50    8.60
   1 -14  -6   -1.30    7.10
  -1 -14   6   15.60    5.40
   1  14  -5   18.10   17.10
  -1  14   5   12.80    8.50
  -1 -14   5    5.00    4.80
   1 -14  -5    5.70    7.60
  -1 -14   5   21.70    8.60
  -1  14   4    4.50    7.80
   1  14  -4   33.80   16.80
  -1 -14   4   14.50    5.80
  -1 -14   4    1.20    7.10
   1 -14  -4    5.90    7.40
  -1  14   3   13.40    7.60
   1  14  -3   20.30   14.80
  -1 -14   3    5.90    7.70
  -1 -14   3   18.40    6.70
   1 -14  -3   13.70    7.00
   1  14  -2   15.70   12.40
  -1  14   2    3.50    7.00
   1 -14  -2    6.80    6.50
  -1 -14   2   -1.10    5.10
  -1 -14   2   19.30   14.20
   1  14  -1   24.70   11.40
  -1  14   1   10.70    6.60
  -1 -14   1   15.30    6.50
  -1  14   0   16.80   10.20
   1  14   0   28.30   10.60
  -1  14   0    9.50    7.90
  -1 -14   0   10.10    9.40
   1 -14   0    0.30    5.00
  -1  14  -1  139.29   20.90
   1  14   1  119.89   13.20
   1 -14   1  123.49   14.20
   1 -14   1  108.19   10.80
  -1 -14  -1   88.49   11.20
   1  14   2   18.80    8.90
  -1  14  -2    9.70   14.90
   1 -14   2   27.40    9.00
  -1 -14  -2   14.40    7.40
   1 -14   2   19.10    6.10
   1  14   4    2.40    6.90
  -1  14  -4    2.70   17.00
   1 -14   4   -3.80    7.00
  -1 -14  -4   -4.10    5.50
   1 -14   4    4.90    4.20
   1  14   5    5.90    7.30
  -1  14  -5   43.60   22.50
   1 -14   5    6.10    4.30
  -1 -14  -5    7.50    7.20
   1 -14   5   15.00    8.20
   1  14   6    1.60    6.40
  -1  14  -6  -12.50   17.70
   1 -14   6    0.30    7.00
   1 -14   6    0.20    3.70
  -1 -14  -6   -6.00    7.40
  -1  15   5   -4.50    7.70
   1  15  -5   20.40   16.30
  -1 -15   5   -1.50    4.30
  -1 -15   5   -1.20    7.30
   1 -15  -5    4.70    7.90
  -1  15   4    6.40    8.00
   1  15  -4   33.20   17.20
   1 -15  -4   16.30    8.30
  -1 -15   4   14.00    9.20
  -1 -15   4   14.70    6.00
  -1  15   0    6.70    7.10
  -1  15   0   37.60   10.10
  -1  15  -1   24.80   11.50
   1  15   2   -1.50    6.30
  -1  15  -2   14.30   13.20
  -1 -15  -2   -7.80    5.30
   1 -15   2    3.60    8.40
   1 -15   2    9.40    5.50
  -1  15  -4   44.10   19.90
   1  15   4    2.60    7.70
  -1 -15  -4    6.80    7.70
   1 -15   4    9.10    4.90
   1 -15   4   10.90    9.60
  -1  15  -5   19.50   19.20
   1  15   5    7.90    8.80
   1 -15   5   -5.90    8.10
  -1 -15  -5   -1.50    7.80
   1 -15   5    1.90    4.00
  -2   0  13    6.80    8.40
   2   0 -13    1.70    4.50
   2   0 -13   -7.60   13.60
   2   0 -12    5.50   14.80
  -2   0  12    4.90    7.00
   2   0 -12    3.20    4.40
   2   0 -11   -1.30    3.90
   2   0 -11  -17.20   13.10
  -2   0  11   -2.60    5.80
   2   0 -10   -2.10    3.20
  -2   0  10    2.10    5.40
   2   0 -10   -1.30   13.70
   2   0  -9   -1.50    4.10
   2   0  -9    7.30   14.60
  -2   0   9  -14.80    5.00
   2   0  -8   70.89    7.50
  -2   0   8   84.49   10.30
   2   0  -8   86.29   16.70
  -2   0   7   -2.00    3.60
   2   0  -7   -0.90    3.40
   2   0  -7   12.40   10.30
  -2   0   6  416.06   17.10
   2   0  -6  419.16   20.50
   2   0  -6  423.56   13.30
  -2   0   6  409.56   14.90
   2   0  -5    1.30    7.20
  -2   0   5   -1.90    3.00
   2   0  -5   -2.30    2.30
  -2   0   5    1.80    2.30
  -2   0   5   -2.50    4.20
  -2   0   4  358.66   11.50
   2   0  -4  352.66   11.00
   2   0  -4  351.46   15.80
   2   0  -4  367.66   10.80
  -2   0   4  374.56   11.00
  -2   0   4  356.36   14.50
   2   0  -3    1.20    2.30
  -2   0   3   -3.20    1.90
  -2   0   3   12.20    6.30
   2   0  -3    3.00    2.40
  -2   0   3   -1.90    2.30
   2   0  -3    1.20    5.60
  -2   0   2 3620.84   67.79
  -2   0   2 3529.55   65.49
   2   0  -2 3628.34   67.29
  -2   0   2 3532.25   64.99
   2   0  -2 3584.74   65.69
  -2   0   1    2.30    0.80
   2   0  -1    1.90    1.60
   2   0  -1    2.60    1.10
  -2   0   1    2.50    1.20
  -2   0   1    3.20    1.60
  -2   0   0 2053.29   37.50
   2   0   0 2023.50   37.10
  -2   0   0 2002.70   37.00
  -2   0   0 2015.10   39.30
   2   0   0 2061.89   39.30
  -2   0  -1    1.10    1.40
   2   0   1    1.60    2.10
   2   0   1    1.20    0.90
   2   0   1    3.40    1.70
  -2   0  -1    1.50    1.80
  -2   0  -1    1.50    1.00
  -2   0  -3    1.90    2.80
  -2   0  -3    2.90    2.70
  -2   0  -3    4.90    3.70
  -2   0  -3    2.70    1.90
   2   0   3    4.20    3.00
   2   0   3    0.90    1.70
  -2   0  -4  333.47   14.00
  -2   0  -4  327.87    9.40
   2   0   4  341.87   12.40
   2   0   4  336.77    9.30
  -2   0  -4  332.87   13.00
   2   0   5   -4.30    3.20
   2   0   5   -3.90    1.70
  -2   0  -5   -3.30    4.70
  -2   0  -5   -1.10    2.10
  -2   0  -6  161.98   13.50
   2   0   6  154.68   10.30
  -2   0  -6  157.88    7.30
   2   0   6  146.89    6.90
   2   0   7   -3.10    4.40
  -2   0  -7   13.20    9.10
  -2   0  -7    1.90    3.10
  -2   0  -8  872.01   25.00
  -2   0  -8  907.81   34.80
   2   0   8  857.41   28.60
  -2   0  -9   -3.70   11.20
   2   0   9    1.00    5.00
  -2   0  -9   -1.00    3.20
  -2   0 -10   88.29   17.80
   2   0  10   90.59   12.10
  -2   0 -10   83.49    7.60
  -2   0 -11    2.20    3.30
  -2   0 -11  -15.60   13.70
   2   0  11   -5.10    5.00
  -2   0 -12   11.70    4.00
   2   0  12    0.60    5.80
  -2   0 -12  -10.60   16.20
   2   1 -13   21.80   16.60
   2   1 -13   30.70    6.10
  -2   1  13   41.80   10.70
  -2  -1  13   22.20    8.00
   2  -1 -13   29.10   15.20
   2  -1 -13   25.50    7.40
   2   1 -12    8.00    4.70
   2   1 -12   -1.80   15.70
  -2   1  12    4.00    6.30
   2  -1 -12   24.00   14.80
  -2  -1  12    7.20    6.60
   2  -1 -12    3.80    4.50
   2   1 -11  107.09    9.20
   2   1 -11   85.89   20.20
  -2   1  11  103.39   13.20
   2  -1 -11  101.39   18.60
  -2  -1  11   99.09   13.00
   2  -1 -11   95.69    9.50
  -2   1  10    3.90    6.60
   2   1 -10   19.90    5.50
   2   1 -10    6.80   14.90
  -2  -1  10    5.90    5.80
   2  -1 -10    8.90    5.20
   2  -1 -10   25.20   14.00
  -2   1   9  336.97   17.20
   2   1  -9  340.17   14.00
   2   1  -9  331.57   28.10
   2  -1  -9  318.87   25.30
   2  -1  -9  336.37   14.60
  -2  -1   9  303.37   16.70
   2   1  -8    2.90   13.50
   2   1  -8    3.50    4.00
  -2   1   8    6.20    5.20
  -2  -1   8    7.20    5.00
   2  -1  -8   12.40   12.80
   2  -1  -8   10.40    4.60
  -2   1   7  559.54   19.40
   2   1  -7  581.54   16.90
   2   1  -7  587.64   27.40
  -2  -1   7  595.94   19.70
   2  -1  -7  570.94   24.30
   2  -1  -7  532.75   17.20
  -2   1   6   98.99    7.90
   2   1  -6   95.39    6.50
   2   1  -6  108.79   14.70
  -2   1   6   90.09    8.10
  -2  -1   6   93.79    7.70
   2  -1  -6  106.89   13.10
   2  -1  -6   94.39    6.80
  -2   1   5 1341.77   29.60
   2   1  -5 1334.67   36.70
  -2   1   5 1377.96   31.00
   2   1  -5 1361.26   28.90
  -2  -1   5 1353.96   30.70
   2  -1  -5 1315.67   29.40
  -2  -1   5 1313.67   34.70
   2  -1  -5 1288.07   33.00
  -2   1   4   32.50    4.50
   2   1  -4   36.70    4.00
   2   1  -4   47.40   10.00
   2   1  -4   42.60    4.60
  -2   1   4   39.50    4.50
  -2   1   4   49.30    6.80
  -2  -1   4   31.70    7.40
  -2  -1   4   23.70    4.00
   2  -1  -4   44.20    7.20
   2  -1  -4   34.60    4.50
   2  -1  -4   28.40    3.80
  -2   1   3  570.34   16.10
   2   1  -3  537.75   19.10
   2   1  -3  564.94   13.50
  -2   1   3  534.95   14.00
   2  -1  -3  553.34   14.10
  -2  -1   3  549.45   13.50
  -2  -1   3  564.44   19.60
   2  -1  -3  549.95   15.10
  -2  -1   3  537.55   14.00
   2  -1  -3  524.25   13.70
  -2   1   2 5505.25  100.49
  -2   1   2 5632.24  100.69
   2   1  -2 5558.44  104.29
  -2  -1   2 5665.73  104.79
   2  -1  -2 5491.75  100.59
   2  -1  -2 5568.54  100.79
   2   1  -1   33.60    2.50
  -2   1   1   35.70    2.70
  -2   1   1   38.30    2.40
   2   1  -1   32.40    3.80
  -2   1   1   39.10    2.50
   2   1  -1   35.70    1.30
  -2  -1   1   34.40    3.80
   2  -1  -1   33.40    2.50
  -2  -1   1   35.70    1.30
   2  -1  -1   34.30    2.70
  -2  -1   1   38.30    2.60
   2  -1  -1   37.80    2.50
  -2   1   0 2927.81   53.29
   2   1   0 2897.41   53.29
   2   1   0 2854.91   54.89
  -2   1   0 2854.81   52.19
  -2   1   0 2875.61   54.49
  -2  -1   0 2911.11   51.89
   2  -1   0 2951.80   54.59
  -2  -1   0 2941.21   55.09
   2  -1   0 2924.01   53.29
  -2  -1   0 2921.11   53.39
   2  -1   0 2887.21   52.29
  -2   1  -1  492.55    9.70
  -2   1  -1  491.85   12.10
   2   1   1  508.45   11.30
   2   1   1  495.75   12.90
  -2   1  -1  508.55   13.90
  -2   1  -1  496.95   13.40
   2   1   1  513.35   11.60
  -2  -1  -1  506.35   13.30
   2  -1   1  483.55   12.20
  -2  -1  -1  503.35   11.30
  -2  -1  -1  508.15   11.50
  -2   1  -2 7594.64  142.79
  -2   1  -3  589.24   16.10
   2   1   3  594.84   16.10
  -2   1  -3  592.34   12.40
  -2   1  -3  597.34   18.80
  -2  -1  -3  601.54   14.40
   2  -1   3  591.14   16.50
   2  -1   3  601.34   18.20
  -2  -1  -3  581.34   17.10
   2  -1   3  586.44   12.30
   2   1   4    2.80    3.40
  -2   1  -4   21.30    6.50
  -2   1  -4    8.80    2.10
   2   1   4   16.10    3.80
   2  -1   4   14.30    4.10
  -2  -1  -4    8.80    4.20
  -2  -1  -4   13.20    3.00
   2  -1   4   12.50    2.20
   2   1   5  477.25   13.30
   2   1   5  499.95   16.40
  -2   1  -5  471.05   11.90
  -2  -1  -5  453.55   13.40
   2  -1   5  463.85   11.70
  -2  -1  -5  467.95   17.70
   2  -1   5  471.45   16.50
   2   1   6  691.93   21.70
  -2   1  -6  654.23   25.60
  -2   1  -6  652.33   16.10
  -2  -1  -6  666.43   17.80
   2  -1   6  660.83   16.10
   2  -1   6  655.13   21.60
  -2  -1  -6  586.14   25.30
  -2   1  -7  501.15   14.00
   2   1   7  475.65   19.40
  -2   1  -7  498.95   25.50
  -2  -1  -7  497.55   17.50
   2  -1   7  497.85   13.90
   2  -1   7  510.85   20.00
  -2  -1  -7  501.35   22.50
   2   1   8  140.99   12.30
  -2   1  -8  148.09    8.10
  -2   1  -8  143.59   20.00
   2  -1   8  141.19   12.40
  -2  -1  -8  160.28    9.60
  -2  -1  -8  153.18   18.00
  -2   1  -9   14.70   12.70
   2   1   9    9.90    5.80
  -2  -1  -9    6.70    4.30
  -2  -1  -9   10.60   11.40
   2  -1   9    7.00    5.70
  -2   1 -10   24.20    4.60
  -2   1 -10   16.80   14.60
   2   1  10   11.00    7.60
   2  -1  10   10.90    5.90
  -2  -1 -10   17.80    5.00
  -2  -1 -10   16.80   12.90
  -2   1 -11   31.40   18.00
  -2   1 -11   49.40    6.60
   2   1  11   49.99   11.00
  -2  -1 -11   49.30    7.30
   2  -1  11   55.59   10.70
  -2  -1 -11   40.90   16.70
   2   1  12   -6.40    4.50
  -2   1 -12    4.10    3.40
  -2   1 -12  -12.80   16.70
   2  -1  12    2.40    5.90
  -2  -1 -12   -1.90   16.30
  -2  -1 -12    2.10    3.90
   2   2 -13  -12.10   14.40
   2   2 -13    7.70    4.00
  -2   2  13   10.90    7.70
  -2  -2  13    7.30    7.70
   2  -2 -13    6.60   11.50
   2  -2 -13    5.20    4.70
  -2   2  12   11.60    8.70
   2   2 -12    6.70    4.50
   2  -2 -12    4.70   11.40
  -2  -2  12    5.20    6.20
   2  -2 -12   18.80    6.40
  -2   2  11   39.90    9.80
   2   2 -11   52.79    7.50
   2   2 -11   21.30   17.00
   2  -2 -11   24.20   14.00
   2  -2 -11   49.00    8.60
  -2  -2  11   63.09   11.00
  -2   2  10   -8.00    4.80
   2   2 -10    9.10   16.60
   2   2 -10   -7.10    3.00
  -2  -2  10   -5.40    4.60
   2  -2 -10    2.10    4.90
   2  -2 -10    1.40   11.60
   2   2  -9   20.70   17.00
   2   2  -9    1.50    3.90
  -2   2   9   -4.50    5.30
  -2  -2   9   -6.70    4.40
   2  -2  -9    4.80   12.10
   2  -2  -9    6.70    5.10
   2   2  -8    7.10    4.40
   2   2  -8   21.30   14.80
  -2   2   8   -1.10    4.70
  -2  -2   8    3.10    5.00
   2  -2  -8    0.90    4.20
   2  -2  -8    1.70   10.80
  -2   2   7  342.97   13.80
  -2   2   7  363.56   15.50
   2   2  -7  359.26   24.80
   2   2  -7  357.46   12.40
   2  -2  -7  357.46   18.80
   2  -2  -7  346.37   13.70
  -2  -2   7  370.86   15.30
   2   2  -6   10.10    3.30
   2   2  -6   13.40   10.30
  -2   2   6    6.80    4.80
  -2   2   6    1.80    3.70
   2  -2  -6    7.40    3.70
  -2  -2   6    9.50    4.30
  -2  -2   6   11.50    3.20
   2  -2  -6   20.00    7.50
  -2   2   5  506.25   14.80
   2   2  -5  511.45   23.20
  -2   2   5  524.95   16.30
   2   2  -5  514.35   14.10
  -2  -2   5  562.04   16.30
  -2  -2   5  516.45   13.70
   2  -2  -5  531.95   15.50
   2  -2  -5  499.75   16.90
  -2   2   4  405.26   12.90
   2   2  -4  401.66   19.10
   2   2  -4  394.66   11.80
  -2   2   4  390.36   12.10
   2   2  -4  413.76   11.50
  -2   2   4  392.76   11.40
  -2  -2   4  394.36   12.20
  -2  -2   4  398.56   17.80
   2  -2  -4  402.36   12.60
   2  -2  -4  413.16   12.60
   2  -2  -4  399.56   12.30
  -2   2   3  867.11   20.20
  -2   2   3  874.21   19.60
   2   2  -3  830.42   25.80
  -2  -2   3  842.32   26.10
   2  -2  -3  863.71   19.70
   2  -2  -3  822.92   19.70
  -2  -2   3  831.42   18.80
   2  -2  -3  831.02   17.60
  -2  -2   3  842.62   19.00
  -2   2   2  240.78    6.90
   2   2  -2  282.97    8.00
  -2   2   2  269.17    8.40
   2   2  -2  268.27   13.70
  -2   2   2  265.47    8.90
   2   2  -2  262.07    7.20
   2  -2  -2  275.97    9.00
  -2  -2   2  270.87   14.60
  -2  -2   2  280.77    8.30
   2  -2  -2  275.47    8.60
  -2  -2   2  277.57    7.40
   2  -2  -2  259.87    6.70
   2   2  -1 3625.84   68.69
  -2   2   1 3614.44   65.79
   2   2  -1 3501.65   63.69
  -2   2   1 3562.14   65.09
   2   2  -1 3575.04   65.59
  -2   2   1 3572.74   65.09
   2  -2  -1 3546.45   65.79
   2  -2  -1 3473.65   65.09
  -2  -2   1 3562.24   63.69
  -2  -2   1 3545.65   68.79
  -2  -2   1 3522.85   65.59
   2  -2  -1 3565.04   64.99
  -2   2   0    7.20    2.20
  -2   2   0    8.10    1.60
  -2   2   0    6.30    2.30
  -2   2   0   15.00    2.50
   2   2   0    7.40    1.80
   2   2   0    6.80    3.00
   2   2   0    7.00    1.70
   2  -2   0   10.00    1.80
   2  -2   0    5.50    2.20
  -2  -2   0    7.80    1.70
  -2  -2   0    6.90    3.10
  -2  -2   0    9.70    2.10
   2   2   2 3484.15   65.09
  -2   2  -2 3453.85   69.29
   2   2   2 3462.15   65.89
  -2   2  -2 3354.66   65.89
   2  -2   2 3452.75   66.19
  -2  -2  -2 3575.94   69.99
   2  -2   2 3478.55   68.79
  -2  -2  -2 3486.75   64.69
  -2  -2  -2 3257.07   65.99
  -2   2  -3 1223.68   31.60
  -2   2  -3 1108.39   27.00
   2   2   3 1235.58   27.20
   2   2   3 1208.48   27.10
   2   2   3 1215.58   25.70
  -2  -2  -3 1214.88   25.90
   2  -2   3 1199.38   27.90
  -2  -2  -3 1179.18   26.60
   2  -2   3 1167.18   30.10
  -2  -2  -3 1168.38   27.10
   2   2   4  210.08    9.70
  -2   2  -4  195.58    5.30
   2   2   4  201.08    8.00
  -2   2  -4  227.18   13.50
   2  -2   4  193.98    9.90
  -2  -2  -4  202.28    8.40
  -2  -2  -4  202.68    9.80
  -2  -2  -4  188.58    9.10
   2  -2   4  197.58    5.30
   2   2   5   61.99    7.50
  -2   2  -5   62.09   10.00
  -2   2  -5   58.69    3.50
  -2  -2  -5   63.39    5.70
  -2  -2  -5   63.49    7.40
  -2  -2  -5   49.30    5.60
   2  -2   5   49.70    6.40
   2  -2   5   60.49    3.40
   2   2   6  177.48   11.10
  -2   2  -6  183.88   16.70
  -2   2  -6  161.98    6.20
  -2  -2  -6  178.78   12.00
   2  -2   6  164.38    6.10
  -2  -2  -6  163.08   10.40
   2  -2   6  163.28   11.10
   2   2   7  390.86   17.40
  -2   2  -7  416.96   11.60
  -2   2  -7  399.36   24.70
   2  -2   7  428.56   18.40
  -2  -2  -7  409.56   14.80
  -2  -2  -7  391.66   19.40
  -2   2  -8   88.89   16.40
   2   2   8   83.89   11.70
  -2   2  -8   73.69    6.00
  -2  -2  -8   77.39    8.40
   2  -2   8   69.09   10.40
  -2  -2  -8   93.49   14.30
   2  -2   8   77.79    5.40
  -2   2  -9   30.10   14.40
  -2   2  -9   29.20    4.70
   2   2   9   21.40    7.60
  -2  -2  -9   17.30    5.60
   2  -2   9   31.60    7.40
  -2  -2  -9   19.00   11.20
  -2   2 -10   62.19    5.90
   2   2  10   35.80    8.50
  -2   2 -10   39.20   16.70
  -2  -2 -10   36.50   14.10
   2  -2  10   50.09   10.60
  -2  -2 -10   36.30    7.10
   2   2  11   12.30    6.90
  -2   2 -11   21.20    4.10
  -2   2 -11   27.10   19.80
  -2  -2 -11   17.50   14.80
   2  -2  11   12.00    7.80
  -2  -2 -11   20.40    5.70
  -2   2 -12   -1.10   18.90
  -2   2 -12    4.40    2.50
   2   2  12    3.50    6.40
  -2  -2 -12   -3.00   15.50
  -2  -2 -12    2.90    4.20
   2  -2  12   -1.70    6.30
   2   3 -13   26.30   19.70
  -2   3  13    2.90    8.00
  -2  -3  13   13.40    7.20
   2  -3 -13    1.60    5.30
   2  -3 -13   11.90    9.00
   2   3 -12    3.00    3.50
   2   3 -12   18.30   18.10
  -2   3  12    1.10    6.40
  -2  -3  12   -4.00    5.90
   2  -3 -12   10.50    6.50
   2  -3 -12    9.00   10.70
   2   3 -11  144.19   24.50
  -2   3  11  144.19   14.30
   2   3 -11  122.29    8.90
   2  -3 -11  137.49   18.00
   2  -3 -11  130.89   11.80
  -2  -3  11  157.38   14.40
   2   3 -10   35.10   17.70
   2   3 -10   28.10    5.80
  -2   3  10   30.10    8.00
  -2  -3  10   16.60    7.20
   2  -3 -10   28.70    6.90
   2  -3 -10   22.90   10.80
   2   3  -9   70.09    7.30
  -2   3   9   53.79    9.20
   2   3  -9  118.39   22.30
  -2  -3   9   67.49   10.30
   2  -3  -9   78.49   14.10
   2  -3  -9   87.59   10.30
   2   3  -8   20.20   16.00
   2   3  -8   34.00    5.50
  -2   3   8   35.50    8.20
  -2  -3   8   43.40    8.10
   2  -3  -8   56.09   11.90
   2  -3  -8   36.70    7.10
   2   3  -7  669.53   18.50
  -2   3   7  683.23   22.60
   2   3  -7  675.13   33.00
  -2  -3   7  689.63   22.10
   2  -3  -7  661.83   20.50
   2  -3  -7  652.73   22.20
   2   3  -6  559.74   15.60
  -2   3   6  531.75   15.00
  -2   3   6  549.65   18.60
   2   3  -6  542.35   27.30
  -2  -3   6  544.55   14.70
  -2  -3   6  545.95   17.90
   2  -3  -6  542.95   17.60
   2  -3  -6  550.54   17.40
  -2   3   5  120.09    5.70
  -2   3   5  114.69    8.30
   2   3  -5  108.49   15.70
   2  -3  -5  115.79    7.70
  -2  -3   5  133.09    6.10
  -2  -3   5  142.59    6.60
   2  -3  -5  143.39   13.20
  -2  -3   5  126.29    7.90
   2   3  -4   83.49   11.70
  -2   3   4   82.29    6.80
   2   3  -4   79.79    5.30
  -2  -3   4   94.59    5.80
  -2  -3   4   84.69    5.10
   2  -3  -4   88.89    6.40
  -2  -3   4   81.09    5.70
  -2   3   3  960.30   22.80
   2   3  -3  971.00   29.30
  -2   3   3  953.10   22.00
  -2  -3   3  950.90   21.10
   2  -3  -3  943.91   22.50
  -2  -3   3  928.01   21.30
  -2  -3   3  959.60   29.10
   2  -3  -3  913.21   22.00
  -2   3   2  568.54   16.30
   2   3  -2  586.34   14.40
   2   3  -2  600.44   20.80
  -2   3   2  607.14   15.60
  -2   3   2  619.34   15.80
   2   3  -2  563.34   13.60
   2  -3  -2  590.34   15.00
  -2  -3   2  601.84   14.50
  -2  -3   2  603.14   13.80
  -2  -3   2  631.14   24.40
  -2   3   1 2383.76   45.00
  -2   3   1 2418.36   47.70
  -2   3   1 2293.47   45.10
  -2   3   1 2322.87   44.60
   2   3  -1 2387.16   49.50
   2   3  -1 2366.66   43.80
   2   3  -1 2335.17   45.20
  -2  -3   1 2307.07   43.80
   2  -3  -1 2365.36   45.00
  -2  -3   1 2373.86   50.19
   2  -3  -1 2367.36   46.00
  -2  -3   1 2306.47   45.10
  -2   3   0  478.75   14.00
   2   3   0  476.75   11.40
  -2   3   0  475.95   11.00
   2   3   0  484.25   11.30
   2   3   0  440.46   14.20
  -2   3   0  478.05   13.80
   2   3   0  473.55   12.20
   2  -3   0  456.35   12.60
   2  -3   0  454.15   10.90
  -2  -3   0  467.15   12.20
  -2   3  -1 5514.55  103.69
  -2   3  -1 5600.34  104.89
   2   3   1 5576.44  100.29
   2   3   1 5432.26  102.39
   2   3   1 5465.55  101.99
  -2   3  -1 5588.64   97.99
  -2  -3  -1 5545.65  100.29
  -2  -3  -1 5452.85  100.99
   2  -3   1 5489.35   97.99
  -2  -3  -1 5359.96  102.49
   2   3   2    5.50    3.10
  -2   3  -2    5.00    5.00
   2   3   2    1.00    2.40
  -2   3  -2    4.20    2.70
   2   3   2    5.50    2.50
  -2  -3  -2    4.40    2.90
  -2  -3  -2    2.40    2.60
   2  -3   2    1.70    3.50
   2  -3   2    0.20    2.40
  -2  -3  -2   11.00    3.20
   2   3   3   17.10    3.80
  -2   3  -3   32.70    7.60
   2   3   3   33.10    4.40
   2   3   3   26.40    4.10
  -2  -3  -3   19.30    3.80
  -2  -3  -3   25.10    4.10
  -2  -3  -3   27.90    4.40
   2  -3   3   29.10    4.70
  -2   3  -4   86.69   11.90
   2   3   4   65.09    8.00
   2  -3   4   67.79    6.70
  -2  -3  -4   62.59    6.50
  -2  -3  -4   71.69    6.20
  -2   3  -5  180.78   15.80
   2   3   5  184.88   10.50
  -2  -3  -5  180.18    9.40
  -2  -3  -5  185.78   10.10
  -2  -3  -5  179.68    9.20
   2  -3   5  191.68   10.80
  -2   3  -6  131.79    5.10
  -2   3  -6  150.58   17.30
   2   3   6  135.99   10.60
   2  -3   6  144.89   10.70
  -2  -3  -6  119.99   10.10
  -2  -3  -6  149.79   10.40
  -2  -3  -6  119.19    8.70
   2  -3   6  127.79    4.70
  -2   3  -7  106.29   16.60
   2   3   7   77.69    9.80
  -2   3  -7   81.69    4.70
  -2  -3  -7   81.99    8.70
   2  -3   7  109.49   12.20
  -2  -3  -7   83.79   11.10
   2  -3   7   82.79    4.50
  -2   3  -8   63.19    5.00
  -2   3  -8   84.59   19.30
   2   3   8   67.89   10.40
  -2  -3  -8   74.19   12.80
  -2  -3  -8   52.69    7.90
   2  -3   8   49.40    9.30
  -2   3  -9   79.29    5.30
   2   3   9   87.59   11.50
  -2   3  -9  109.99   19.70
   2  -3   9   61.99    4.80
  -2  -3  -9   74.49   13.60
  -2  -3  -9   87.69    9.50
   2  -3   9   76.49   10.70
  -2   3 -10   49.99   19.30
   2   3  10   32.70    9.30
  -2   3 -10   44.00    4.50
   2  -3  10   38.40    4.80
  -2  -3 -10   56.09    8.50
  -2  -3 -10   44.60   14.60
   2  -3  10   42.80    9.60
   2   3  11    3.50    6.40
  -2   3 -11    4.40    2.90
  -2   3 -11  -11.80   17.50
  -2  -3 -11    6.40    5.10
  -2  -3 -11  -17.40   12.40
   2  -3  11    4.00    6.50
  -2   3 -12   -5.50   20.00
   2   3  12   11.80    7.50
   2  -3  12   24.10    8.60
  -2  -3 -12  -12.00   15.40
  -2  -3 -12    3.00    4.90
   2   4 -13   51.49   22.00
  -2   4  13   43.50   11.90
   2  -4 -13   48.70    9.40
  -2  -4  13   39.40    6.30
  -2  -4  13   28.70    9.30
  -2   4  12   18.30    8.20
   2   4 -12    5.20   19.00
  -2  -4  12   17.60    8.20
   2  -4 -12   23.20    7.10
   2  -4 -12   33.20    9.20
  -2  -4  12    9.20    4.00
  -2   4  11   -4.10    5.60
   2   4 -11  -10.10   16.80
   2  -4 -11    6.50    8.40
  -2  -4  11    8.10    7.00
   2  -4 -11    7.00    5.90
  -2  -4  11    7.10    3.70
  -2   4  10   61.19   14.60
   2   4 -10   51.89   18.80
  -2  -4  10   48.20    6.30
   2  -4 -10   54.59   11.00
  -2  -4  10   42.20    8.50
   2  -4 -10   47.20    8.10
  -2   4   9    4.30    6.80
   2   4  -9   12.00   17.80
  -2  -4   9   -0.40    5.20
   2  -4  -9   -1.10    8.10
  -2  -4   9    2.30    3.00
   2  -4  -9   -1.60    5.20
   2   4  -8   13.40   16.50
  -2   4   8    0.80    5.90
   2  -4  -8   11.60    8.00
  -2  -4   8   16.20    6.00
   2  -4  -8    7.00    5.80
  -2  -4   8    9.00    3.70
  -2   4   7   23.60    7.50
   2   4  -7   30.10   16.10
   2  -4  -7   20.00    6.70
  -2  -4   7   23.20    4.80
   2  -4  -7   21.30    4.00
  -2  -4   7   13.20    3.60
   2  -4  -7   19.60    5.80
  -2  -4   7   22.50    5.80
   2   4  -6  361.86   25.50
  -2   4   6  389.26   15.90
   2  -4  -6  389.76   14.80
  -2  -4   6  398.96   12.40
  -2  -4   6  386.86   11.60
  -2  -4   6  366.56   14.70
  -2   4   5   29.00    5.60
   2   4  -5   33.30   11.70
  -2  -4   5   38.50    4.20
   2  -4  -5   31.80    5.20
  -2  -4   5   38.20    5.50
  -2  -4   5   38.80    4.50
   2   4  -4   20.60   11.30
   2   4  -4   22.60    3.80
  -2   4   4   20.20    6.20
  -2  -4   4   12.50    2.80
  -2  -4   4   16.10    3.20
  -2  -4   4   18.70    3.60
   2  -4  -4   19.50    4.40
  -2   4   3   52.09    5.90
   2   4  -3   48.70   10.70
   2  -4  -3   48.90    5.30
  -2  -4   3   52.29    4.30
  -2  -4   3   51.59    4.50
  -2   4   2   91.79    6.80
  -2   4   2  103.99    5.70
  -2   4   2   98.89    6.40
   2   4  -2   91.99    4.80
  -2   4   2   91.29    5.80
   2   4  -2   97.09   11.50
   2  -4  -2   95.39    6.10
  -2  -4   2  103.49   12.70
  -2  -4   2   91.59    5.10
  -2  -4   2   93.49    5.30
  -2   4   1 1360.66   29.70
   2   4  -1 1413.46   29.30
  -2   4   1 1386.66   30.00
   2   4  -1 1368.86   33.90
   2   4  -1 1347.27   27.90
   2  -4  -1 1395.26   30.20
   2  -4  -1 1405.96   29.00
  -2  -4   1 1368.76   29.00
  -2  -4   1 1429.76   38.50
  -2  -4   1 1406.36   28.20
   2  -4  -1 1377.66   29.10
  -2   4   0  653.03   18.70
   2   4   0  659.53   15.80
  -2   4   0  660.43   16.90
  -2   4   0  659.53   15.10
   2   4   0  679.33   19.10
   2   4   0  669.83   16.40
   2  -4   0  659.53   17.00
   2  -4   0  660.03   15.20
  -2  -4   0  651.93   16.40
   2   4   1 1870.21   36.70
  -2   4  -1 1814.82   34.20
  -2   4  -1 1774.62   41.10
  -2   4  -1 1822.22   38.00
   2   4   1 1799.92   38.10
   2   4   1 1852.81   37.20
  -2  -4  -1 1822.92   37.30
   2  -4   1 1748.93   37.70
   2  -4   1 1824.32   34.40
   2  -4   1 1765.02   40.00
  -2  -4  -1 1764.72   38.10
   2   4   2   28.40    4.10
   2   4   2   26.10    4.10
  -2   4  -2   45.70    6.00
  -2   4  -2   30.80    2.10
   2   4   2   35.40    4.70
  -2   4  -2   34.10    6.70
   2  -4   2   37.00    5.30
  -2  -4  -2   45.30    5.20
  -2  -4  -2   42.40    5.30
   2  -4   2   33.00    2.40
  -2  -4  -2   25.20    4.00
   2  -4   2   31.50    5.80
   2   4   3  837.02   21.30
  -2   4  -3  836.42   27.30
   2   4   3  804.42   20.20
  -2  -4  -3  797.12   20.40
  -2  -4  -3  803.62   20.90
   2  -4   3  838.32   22.40
  -2   4  -4   80.79   12.20
   2   4   4   47.60    5.90
   2   4   4   66.59    5.90
  -2  -4  -4   61.49    6.60
   2  -4   4   61.89    7.40
  -2  -4  -4   64.09    6.60
  -2   4  -5   15.20    9.10
   2   4   5   13.50    5.30
  -2  -4  -5   13.50    3.70
   2  -4   5   14.50    4.30
  -2  -4  -5    4.90    3.90
  -2  -4  -5   11.60    3.90
  -2   4  -6    7.20   10.80
   2   4   6    4.30    5.30
  -2  -4  -6    6.50    4.60
  -2  -4  -6   10.10    5.20
   2  -4   6    3.80    5.10
  -2  -4  -6   20.70    4.60
   2   4   7  214.68   13.90
  -2   4  -7  201.08   22.80
  -2  -4  -7  197.08   12.00
  -2  -4  -7  210.38   13.70
   2  -4   7  202.18   13.60
   2   4   8  189.48   14.20
  -2   4  -8  208.98   25.50
  -2  -4  -8  212.28   12.80
  -2  -4  -8  215.28   15.90
   2  -4   8  199.28   14.90
  -2   4  -9   16.50   14.60
   2   4   9   14.70    7.70
  -2  -4  -9   32.80    7.10
  -2  -4  -9   22.90   10.20
   2  -4   9    3.30    6.90
  -2   4 -10   42.20   20.00
   2   4  10   41.20    9.60
  -2  -4 -10   44.40   13.90
   2  -4  10   46.20   10.40
  -2  -4 -10   41.40    8.00
   2   4  11    3.50    6.90
  -2   4 -11    7.20   19.50
  -2  -4 -11    4.00    5.20
   2  -4  11    1.80    7.00
  -2  -4 -11   -5.80   12.70
  -2   4 -12   -6.60   20.70
   2   4  12    5.00    8.00
  -2  -4 -12  -28.40   12.90
   2  -4  12   -0.10    6.30
  -2  -4 -12    7.70    6.10
  -2   5  12   -2.10    6.90
   2   5 -12   14.60   19.50
  -2  -5  12    5.00    6.40
  -2  -5  12    3.40    3.40
   2  -5 -12    6.50    5.90
  -2   5  11   12.00    7.60
   2   5 -11   30.40   20.30
  -2  -5  11   17.30    4.60
   2  -5 -11   13.10    6.00
  -2  -5  11   21.50    8.20
   2   5 -10  128.29   25.40
  -2   5  10   86.29   12.30
   2  -5 -10   90.09   11.40
  -2  -5  10  101.99   13.40
  -2  -5  10   89.29    7.10
  -2   5   9   37.90    8.90
   2   5  -9   39.50   19.70
   2  -5  -9   39.20    7.90
  -2  -5   9   40.00    8.10
  -2   5   8   24.10    8.60
   2   5  -8   36.40   18.60
  -2  -5   8   15.70    6.20
  -2  -5   8   26.80    4.80
   2  -5  -8   21.60    6.80
   2   5  -7  254.77   28.60
  -2   5   7  234.78   14.40
  -2  -5   7  178.98   11.90
  -2  -5   7  219.78   12.80
  -2  -5   7  235.98    9.80
   2  -5  -7  264.07   13.60
   2   5  -6 1485.25   48.80
  -2  -5   6 1474.65   32.20
  -2  -5   6 1449.26   35.90
   2  -5  -6 1478.65   35.90
  -2  -5   6 1408.46   31.20
   2   5  -5  144.69   18.80
  -2   5   5  131.59    9.90
  -2  -5   5  142.69    6.90
   2  -5  -5  142.29    9.30
  -2  -5   5  125.69    6.50
  -2   5   4   42.70    6.30
   2   5  -4   40.40    3.90
   2   5  -4   38.60   11.50
  -2  -5   4   42.70    4.40
  -2  -5   4   49.30    5.90
   2  -5  -4   38.50    5.60
   2   5  -3   15.50   10.20
  -2   5   3    8.60    4.50
   2   5  -3   15.90    3.30
   2  -5  -3    8.20    3.90
  -2  -5   3   17.10    3.50
  -2  -5   3   13.10    3.00
   2   5  -2 4225.18   79.79
   2   5  -2 4167.68   88.39
  -2   5   2 4196.48   79.29
  -2   5   2 4237.58   81.89
   2  -5  -2 4217.18   80.69
   2  -5  -2 4153.88   77.79
  -2  -5   2 4290.57   79.69
  -2  -5   2 4326.57   79.69
   2   5  -1   42.60    4.20
   2   5  -1   55.79    9.70
  -2   5   1   63.09    7.60
  -2   5   1   40.90    4.20
  -2  -5   1   41.90    4.50
  -2  -5   1   55.19    9.50
   2  -5  -1   46.90    5.40
   2  -5  -1   49.10    4.80
  -2  -5   1   49.20    4.60
   2  -5  -1   42.40    4.80
   2   5   0  863.11   20.80
   2   5   0  886.81   24.10
   2   5   0  869.21   20.50
  -2   5   0  855.81   24.30
  -2   5   0  882.21   23.60
   2  -5   0  864.81   19.70
  -2  -5   0  867.71   21.00
   2  -5   0  854.51   21.70
   2   5   1 1727.33   35.80
  -2   5  -1 1702.23   33.50
  -2   5  -1 1726.73   41.50
   2   5   1 1707.53   37.40
   2   5   1 1758.72   36.10
   2  -5   1 1668.83   39.60
   2  -5   1 1707.53   37.30
  -2  -5  -1 1642.04   40.60
   2  -5   1 1736.23   33.70
  -2  -5  -1 1706.73   36.50
  -2   5  -2 1175.78   23.20
   2   5   2 1192.38   27.20
  -2   5  -2 1179.38   33.60
   2   5   2 1168.38   27.30
   2  -5   2 1149.39   23.20
   2  -5   2 1156.38   28.20
  -2  -5  -2 1160.48   27.40
  -2  -5  -2 1161.98   27.50
  -2  -5  -2 1128.69   27.00
   2   5   3  184.78    8.60
   2   5   3  217.68   10.10
  -2   5  -3  184.68    5.30
  -2   5  -3  206.68   15.60
  -2  -5  -3  201.68    9.80
   2  -5   3  188.18    5.30
   2  -5   3  188.18   10.00
  -2  -5  -3  181.88    8.60
   2   5   4 1400.16   33.30
   2   5   4 1365.66   30.40
  -2   5  -4 1328.57   41.30
  -2  -5  -4 1338.67   32.60
  -2  -5  -4 1352.56   30.90
   2  -5   4 1397.26   34.40
  -2   5  -5  143.59   17.70
   2   5   5  132.19   10.10
  -2  -5  -5  135.89    9.60
   2  -5   5  124.79    9.80
  -2  -5  -5  135.99    8.20
   2   5   6  827.52   25.90
  -2   5  -6  810.22   35.80
   2  -5   6  833.32   26.80
  -2  -5  -6  782.32   24.00
  -2  -5  -6  808.32   22.40
  -2  -5  -6  782.32   22.60
  -2   5  -7  321.77   27.70
   2   5   7  342.97   17.60
   2  -5   7  326.37   17.20
  -2  -5  -7  315.97   15.60
  -2  -5  -7  384.56   13.50
  -2  -5  -7  313.77   15.30
  -2   5  -8   60.29   18.30
   2   5   8   64.19   11.20
  -2  -5  -8   56.99   10.20
   2  -5   8   38.30    8.30
  -2  -5  -8   54.89    8.40
  -2   5  -9   55.89   26.10
   2   5   9   28.50    8.90
   2  -5   9   25.50   10.30
  -2  -5  -9   35.60   10.70
  -2  -5  -9   31.00    7.40
  -2   5 -10   90.79   24.50
   2   5  10   66.69   10.80
   2  -5  10   69.69   11.80
  -2  -5 -10   49.00   13.70
  -2  -5 -10   78.69   10.50
   2   5  11   59.39   11.20
  -2   5 -11   89.49   26.20
  -2  -5 -11   52.59    9.20
  -2  -5 -11   43.40   15.30
   2  -5  11   79.29   14.30
   2   5  12   11.50    8.90
  -2   5 -12  -13.70   21.70
  -2  -5 -12   13.90    6.50
  -2  -5 -12  -17.00   13.00
   2  -5  12   25.50    9.60
   2   6 -12   22.40   21.70
  -2   6  12    6.10    7.90
   2  -6 -12   -5.80    4.90
  -2  -6  12    6.40    6.20
  -2  -6  12   -0.20    2.70
   2   6 -11   -0.20   19.10
  -2   6  11    7.10    6.60
  -2  -6  11   -0.60    2.60
  -2  -6  11   -4.70    5.30
   2  -6 -11    0.00    5.70
   2   6 -10   64.99   23.50
  -2   6  10   68.09   10.90
  -2  -6  10   58.39    5.70
  -2  -6  10   58.79    9.50
   2  -6 -10   59.29   10.30
   2   6  -9   88.09   22.60
  -2   6   9   70.49   10.90
   2  -6  -9   70.19    9.70
  -2  -6   9   70.99    6.80
  -2  -6   9   83.79   11.10
   2   6  -8  644.54   39.40
  -2   6   8  664.23   25.30
   2  -6  -8  643.34   23.00
  -2  -6   8  625.04   23.50
  -2  -6   8  613.14   17.90
   2   6  -7  123.19   23.50
  -2   6   7  103.69   11.50
  -2  -6   7   93.39    6.70
  -2  -6   7   83.09    9.80
   2  -6  -7   93.29   10.30
   2   6  -6   52.19   15.90
  -2   6   6   50.49    7.80
  -2  -6   6   59.29    5.20
  -2  -6   6   71.59    8.80
   2  -6  -6   46.40    7.20
  -2  -6   6   65.39    5.60
   2   6  -5  232.08   23.20
  -2   6   5  179.58   11.60
   2  -6  -5  183.58   11.10
  -2  -6   5  186.88    8.20
  -2  -6   5  196.68    8.40
  -2  -6   5  184.48   10.20
  -2   6   4   63.59    8.20
   2   6  -4   60.09    4.70
   2   6  -4   57.79   13.70
  -2  -6   4   56.19    6.50
  -2  -6   4   49.20    4.80
   2  -6  -4   70.09    7.60
  -2   6   3   29.00    6.00
   2   6  -3   30.80   10.50
   2   6  -3   41.90    5.00
  -2  -6   3   35.00    4.50
  -2  -6   3   30.10    4.60
   2  -6  -3   30.10    5.50
   2   6  -2   34.80    9.40
   2   6  -2   57.49    5.60
  -2   6   2   55.69    7.50
  -2   6   2   45.10    6.30
  -2  -6   2   61.59    5.40
   2  -6  -2   40.20    5.10
   2  -6  -2   49.70    4.50
  -2  -6   2   55.99    5.40
   2   6  -1   -7.00    6.50
  -2   6   1    6.80    6.20
  -2  -6   1   -1.10    9.50
   2  -6  -1    3.00    3.80
   2  -6  -1    1.60    3.70
   2  -6  -1   -3.80    2.50
  -2  -6   1    0.80    2.90
  -2  -6   1    5.80    2.90
  -2   6   0  348.37   16.40
   2   6   0  352.06   15.50
  -2   6   0  344.57   10.80
   2   6   0  366.56   12.20
  -2  -6   0  341.77   12.10
   2  -6   0  355.86   11.20
   2  -6   0  352.46   13.00
   2   6   1 1037.70   26.50
   2   6   1 1014.60   26.20
   2   6   1 1031.40   24.80
  -2   6  -1  982.60   30.70
  -2   6  -1 1019.70   22.30
   2  -6   1 1015.90   22.30
  -2  -6  -1  963.10   27.40
  -2  -6  -1 1009.70   27.70
   2   6   2  400.96   14.10
  -2   6  -2  412.16   23.20
   2   6   2  376.76   13.50
  -2   6  -2  374.96   10.20
  -2  -6  -2  383.46   13.90
   2  -6   2  387.46   10.50
   2  -6   2  381.96   14.20
  -2  -6  -2  413.86   17.90
  -2   6  -3  491.65   23.80
   2   6   3  461.45   15.30
  -2   6  -3  469.65   11.20
   2   6   3  463.35   16.10
   2  -6   3  473.25   11.10
  -2  -6  -3  445.16   14.90
  -2  -6  -3  463.45   16.10
   2  -6   3  466.45   16.60
   2   6   4  650.23   17.60
  -2   6  -4  624.74   29.10
   2   6   4  670.73   20.80
  -2  -6  -4  621.74   20.10
   2  -6   4  649.14   21.10
  -2  -6  -4  623.54   18.00
   2   6   5    3.10    3.70
   2   6   5    0.20    5.00
  -2   6  -5    7.70   12.20
   2  -6   5    3.10    4.80
  -2  -6  -5   -4.40    4.30
  -2  -6  -5   19.60    8.30
   2   6   6  205.88   13.70
  -2   6  -6  243.88   25.20
  -2  -6  -6  183.08   10.30
   2  -6   6  202.18   13.60
  -2  -6  -6  188.18   12.30
  -2   6  -7   81.09   18.30
   2   6   7   45.00    9.30
  -2  -6  -7   49.40    8.60
  -2  -6  -7   60.49    8.50
   2  -6   7   56.59    9.50
   2   6   8  284.07   16.90
  -2   6  -8  262.97   29.80
  -2  -6  -8  223.98   14.00
  -2  -6  -8  276.87   15.30
   2  -6   8  242.38   16.60
   2   6   9   56.29   10.60
  -2   6  -9   36.30   20.40
   2  -6   9   47.60   10.00
  -2  -6  -9   54.29   11.30
  -2  -6  -9   47.80    9.30
   2   6  10   69.29   12.10
  -2   6 -10   91.09   25.30
  -2  -6 -10   60.59   13.50
   2  -6  10   63.59   11.20
  -2  -6 -10   72.79   10.20
  -2   6 -11   12.60   21.70
   2   6  11   37.40   10.50
  -2  -6 -11   39.70    8.70
   2  -6  11   34.80    9.90
  -2   7  12    6.60    7.90
   2   7 -12    6.00   20.80
   2  -7 -12   11.50    7.00
  -2  -7  12   -3.00    2.70
  -2  -7  12    4.20    5.70
  -2   7  11  -10.10    6.60
   2   7 -11   -2.90   19.30
   2  -7 -11   -2.40    6.00
  -2  -7  11    9.60    6.50
  -2  -7  11    0.90    2.70
   2   7 -10   43.20   22.80
  -2   7  10   33.50    9.10
   2  -7 -10   34.20    8.90
  -2  -7  10   38.00    9.00
  -2   7   9   37.20    8.90
   2   7  -9   47.00   20.60
  -2  -7   9   44.20    5.70
   2  -7  -9   61.89   13.60
  -2  -7   9   45.40    9.20
   2   7  -8    9.10   16.40
  -2   7   8   -3.20    6.80
  -2  -7   8   -1.80    2.80
  -2  -7   8    8.20    5.70
   2  -7  -8   -5.00    5.50
  -2   7   7  113.09   12.30
   2   7  -7  113.99   22.20
   2  -7  -7  122.49   12.10
  -2  -7   7  120.39    7.50
  -2  -7   7  117.59   10.70
  -2   7   6  315.97   16.80
   2   7  -6  290.77   29.70
  -2  -7   6  307.97   14.50
  -2  -7   6  305.17   11.20
   2  -7  -6  294.87   15.30
  -2   7   5   22.40    7.10
   2   7  -5   28.80   15.20
  -2  -7   5   17.70    3.90
   2  -7  -5   12.20    5.50
  -2  -7   5   13.50    5.00
   2   7  -4  303.67   24.10
  -2   7   4  299.07   14.50
  -2  -7   4  302.87   12.60
   2  -7  -4  300.57   13.70
  -2  -7   4  297.57   10.90
   2   7  -3  313.87   22.20
  -2   7   3  312.87   14.00
  -2  -7   3  297.07   12.00
   2  -7  -3  301.47   13.10
  -2  -7   3  307.77   11.10
  -2   7   2    5.10    6.20
   2   7  -2    6.70    8.70
  -2   7   2    7.20    4.60
  -2  -7   2    9.80    3.40
  -2  -7   2    4.30    3.40
   2  -7  -2   -4.20    3.00
   2  -7  -2    2.90    3.20
   2   7  -1  738.63   26.40
  -2   7   1  746.13   24.50
   2  -7  -1  723.43   20.70
  -2  -7   1  759.52   20.10
   2  -7  -1  719.83   21.50
   2  -7  -1  730.33   20.20
  -2   7   0  697.63   25.50
   2   7   0  721.93   19.90
   2   7   0  713.33   23.60
   2  -7   0  676.53   20.70
   2  -7   0  687.23   18.40
  -2  -7   0  717.33   19.90
   2   7   1  975.80   26.80
  -2   7  -1  988.30   22.40
  -2   7  -1  960.70   32.60
   2   7   1  982.60   25.10
   2  -7   1  973.50   22.50
   2  -7   1  952.20   25.90
  -2  -7  -1  925.31   28.70
  -2  -7  -1  978.70   25.40
   2   7   2   70.79    7.70
  -2   7  -2   65.29    4.50
  -2   7  -2   56.29   11.50
   2   7   2   54.89    7.00
   2  -7   2   68.89    5.10
   2  -7   2   54.69    6.80
  -2  -7  -2   72.69    9.70
  -2  -7  -2   63.59    7.60
  -2   7  -3   29.00    3.20
   2   7   3   25.70    5.80
  -2   7  -3   29.00   11.20
   2   7   3   41.70    6.00
   2  -7   3   36.00    3.70
  -2  -7  -3   23.40    5.10
   2  -7   3   49.70    7.90
   2   7   4   62.09    8.50
   2   7   4   59.69    6.20
  -2   7  -4   60.09    3.60
  -2   7  -4   71.69   14.90
   2  -7   4   71.79    8.70
  -2  -7  -4   75.09    9.20
   2  -7   4   70.99    4.00
  -2   7  -5  228.28   25.00
   2   7   5  241.18   14.00
   2   7   5  253.37   10.40
  -2  -7  -5  211.28   17.60
   2  -7   5  249.18   14.00
  -2  -7  -5  255.07   13.80
  -2   7  -6   39.00   16.60
   2   7   6   42.80    8.50
  -2  -7  -6   48.80    6.40
  -2  -7  -6   35.20    7.00
   2  -7   6   47.10    8.60
  -2   7  -7    5.20   16.10
   2   7   9   27.60    9.00
  -2   7  -9   55.29   22.30
  -2  -7  -9   28.80    8.30
   2  -7   9   31.10    8.80
  -2  -7  -9   15.40    9.40
   2   7  10    0.40    6.50
  -2   7 -10   -5.50   19.60
  -2  -7 -10    9.60    6.60
   2  -7  10    0.70    7.40
   2   7  11   20.80    8.50
  -2   7 -11    2.80   22.80
  -2  -7 -11   17.50    7.40
   2  -7  11   21.70    8.40
  -2   8  11   11.60    8.10
   2   8 -11   25.20   20.10
  -2  -8  11   -3.70    6.30
  -2  -8  11   -1.30    4.10
   2  -8 -11    4.50    6.20
   2   8 -10   86.49   24.90
  -2   8  10   58.69   11.30
   2  -8 -10   48.80    9.90
  -2  -8  10   52.89    9.60
   2   8  -9   18.50   20.30
  -2   8   9   22.90    8.10
   2  -8  -9   12.30    7.00
  -2  -8   9   29.00    7.60
  -2  -8   9   25.30    6.80
  -2   8   8    1.30    7.50
   2   8  -8    0.60   20.20
  -2  -8   8    1.00    3.20
  -2  -8   8    4.50    4.80
   2  -8  -8    2.90    6.20
  -2   8   7   69.49   11.00
   2   8  -7   73.99   21.20
  -2  -8   7   60.39    9.00
   2  -8  -7   59.39   10.20
  -2  -8   7   67.19    6.20
   2   8  -6  244.68   30.60
  -2   8   6  211.88   15.20
  -2  -8   6  222.88    9.80
   2  -8  -6  222.98   14.40
  -2  -8   6  208.28   12.70
  -2   8   5   78.59   10.10
   2   8  -5   75.09   20.40
   2  -8  -5   89.79   10.20
  -2  -8   5   79.79    6.60
  -2  -8   5   79.69    8.90
   2   8  -4    6.10   13.00
  -2   8   4    0.80    5.80
   2  -8  -4    2.90    5.10
  -2  -8   4    8.70    4.80
  -2   8   3  208.28    9.60
   2   8  -3  188.88   21.40
  -2   8   3  208.68   12.80
   2  -8  -3  218.58   12.00
  -2  -8   3  214.08   11.00
   2  -8  -3  217.98    8.10
  -2  -8   3  216.38   10.00
   2   8  -2   95.39   14.60
  -2   8   2   82.79    9.10
  -2   8   2   95.49   11.10
   2  -8  -2  106.69    8.70
  -2  -8   2   93.59    8.00
  -2  -8   2  116.19    7.80
   2   8  -1   65.69   11.40
  -2   8   1   85.09   12.30
   2  -8  -1   88.09   10.20
  -2  -8   1   82.89    7.40
   2  -8  -1   61.49    7.20
   2  -8  -1   78.39    7.30
  -2  -8   1   76.79    7.60
   2   8   0    8.10    7.90
   2   8   0    8.30    4.90
  -2   8   0   21.60   10.50
   2  -8   0   12.10    4.90
  -2  -8   0   12.00    4.20
   2   8   1  337.07   16.00
   2   8   1  369.56   14.50
  -2   8  -1  352.26   22.50
   2  -8   1  340.87   14.80
   2  -8   1  337.17   11.90
  -2  -8  -1  330.77   14.10
  -2   8  -2   31.20   13.00
   2   8   2    6.50    4.90
  -2   8  -2    5.60    2.70
   2   8   2    4.20    4.90
   2  -8   2    4.50    4.80
   2  -8   2    7.30    3.50
  -2  -8  -2    5.00    4.90
  -2  -8  -2   -0.80    8.40
  -2   8  -3    2.40    2.10
   2   8   3    6.20    5.50
   2   8   3   -1.50    4.30
  -2   8  -3   13.90   12.70
   2  -8   3   -3.00    4.20
  -2  -8  -3   -2.10    7.40
  -2  -8  -3    1.40    4.40
   2  -8   3    3.40    2.80
   2   8   4   31.10    5.40
  -2   8  -4   38.90   16.40
  -2   8  -4   31.00    4.10
   2   8   4   23.40    7.50
   2  -8   4   35.10    7.50
  -2  -8  -4   38.20    7.60
   2  -8   4   27.80    3.70
  -2   8  -5  119.29   21.90
   2   8   5  102.39   11.50
  -2  -8  -5  122.69   11.50
  -2  -8  -5  109.69   11.40
   2  -8   5  115.19   11.00
   2  -8   5  118.49    4.90
  -2   8  -6   29.30   18.10
   2   8   6   15.30    7.00
   2  -8   6   13.00    6.60
  -2  -8  -6   24.40    5.00
  -2  -8  -6   11.30    6.20
  -2   8  -7   59.49   20.90
   2   8   7   67.89   11.30
   2  -8   7   53.79   10.20
  -2  -8  -7   64.59   10.00
  -2   8  -8   40.00   20.60
   2   8   8   20.00    8.70
   2  -8   8   25.90    8.10
  -2  -8  -8   19.80    7.60
  -2   8  -9    6.60   19.50
   2   8   9    5.40    7.90
  -2  -8  -9   -5.00    5.80
   2  -8   9    0.80    6.30
  -2   8 -10  -28.00   19.70
   2   8  10    7.90    7.10
   2  -8  10    5.00    7.10
  -2  -8 -10    3.20    6.70
   2   8  11    5.00    8.10
  -2   8 -11  -15.00   24.10
   2  -8  11    3.20    7.60
  -2  -8 -11    5.30    6.70
  -2   9  11    6.40    8.40
   2   9 -11   11.80   22.00
  -2  -9  11   -3.80    5.20
   2  -9 -11   -3.90    5.60
  -2  -9  11   -2.60    2.70
   2   9 -10    5.60   19.80
  -2   9  10   24.70    9.30
  -2  -9  10   10.00    5.60
  -2  -9  10   23.80    8.00
   2  -9 -10   19.00    8.40
  -2   9   9   34.30   10.60
   2   9  -9   33.90   22.10
   2  -9  -9   23.70    8.50
  -2   9   8    6.60    6.00
   2   9  -8   24.30   16.80
  -2  -9   8   10.70    5.50
   2  -9  -8    8.70    7.30
  -2  -9   8    5.30    3.30
  -2   9   7   12.60    8.00
   2   9  -7   21.70   18.20
  -2  -9   7   16.60    4.30
   2  -9  -7   10.10    6.40
  -2  -9   7   10.70    5.90
   2   9  -6  223.98   29.70
  -2   9   6  230.78   15.60
  -2  -9   6  235.88   10.40
  -2  -9   6  227.18   13.90
   2  -9  -6  237.98   15.40
   2   9  -5   30.20   16.50
  -2   9   5   23.10    7.80
   2  -9  -5   12.50    7.10
  -2  -9   5   17.50    6.00
  -2  -9   5   31.60    5.40
   2   9  -4    0.80   14.90
  -2   9   4    7.60    7.40
   2  -9  -4   15.10    6.40
  -2  -9   4   12.60    4.30
  -2  -9   4   10.50    5.10
   2   9  -3   54.99   15.40
  -2   9   3   63.19    9.20
  -2   9   3   59.79    8.10
   2  -9  -3   78.49    6.00
  -2  -9   3   68.59    7.50
  -2  -9   3   73.89    8.40
   2  -9  -3   69.89    8.90
   2   9  -2  697.13   31.10
  -2   9   2  710.13   23.80
  -2   9   2  681.53   23.50
   2  -9  -2  705.13   22.00
   2  -9  -2  674.13   20.30
  -2  -9   2  701.03   21.70
  -2  -9   2  716.23   20.80
  -2   9   1   11.80   10.80
   2   9  -1   -2.70    9.90
   2  -9  -1    5.70    4.30
   2  -9  -1   15.60    6.60
  -2  -9   1    9.60    5.20
  -2  -9   1    9.10    4.60
  -2   9   0   50.89   13.60
   2   9   0   29.00    6.50
   2   9   0   32.20   10.40
  -2  -9   0   38.60    6.90
   2  -9   0   34.90    7.50
   2  -9   0   31.40    5.90
   2   9   1    7.90    5.60
   2   9   1   15.90    8.60
  -2   9  -1   31.70   13.60
  -2  -9  -1   13.00    5.00
   2  -9   1   12.90    6.10
   2  -9   1   17.50    4.80
   2   9   2  416.26   17.00
  -2   9  -2  420.66   28.50
   2   9   2  427.46   17.40
   2  -9   2  429.76   13.80
   2  -9   2  401.66   17.30
  -2  -9  -2  420.96   17.30
   2   9   3   -1.10    5.40
  -2   9  -3   -1.90    2.10
   2   9   3    2.40    6.00
  -2   9  -3    8.50   15.20
   2  -9   3    4.50    3.40
   2  -9   3    4.10    5.30
  -2  -9  -3  -12.20    8.80
  -2  -9  -3    1.00    5.10
   2   9   4  393.96   18.00
  -2   9  -4  351.56   31.30
   2   9   4  371.96   15.00
  -2   9  -4  365.76   11.30
   2  -9   4  391.06   11.50
  -2  -9  -4  327.67   17.60
  -2  -9  -4  385.86   18.00
   2  -9   4  358.66   17.70
   2   9   5   21.20    7.90
  -2   9  -5   13.00   17.40
   2  -9   5   20.40    7.00
  -2  -9  -5   29.10    7.90
   2  -9   5   19.10    3.30
   2  -9   5   19.80    3.10
   2   9   6   46.70    9.00
  -2   9  -6   54.49   20.60
  -2  -9  -6   38.80    7.90
   2  -9   6   48.70    9.40
  -2   9  -7   14.50   18.80
  -2  -9  -7   24.00    7.90
   2   9   8   31.70    9.90
  -2   9  -8   51.99   23.80
  -2  -9  -8   37.00    8.70
   2  -9   8   27.30    9.00
   2   9   9    8.50    7.80
  -2   9  -9    5.20   20.60
  -2  -9  -9   18.70    8.30
   2  -9   9    6.20    7.00
  -2   9 -10    4.90   22.60
   2   9  10    3.00    7.90
   2  -9  10    2.60    6.80
  -2  -9 -10   -3.00    6.60
  -2  10  10    4.00    7.50
   2  10 -10   -6.80   19.30
   2 -10 -10   12.40    8.10
  -2 -10  10    3.90    6.10
  -2 -10  10   -0.50    3.60
  -2  10   9   19.10    7.50
   2  10  -9   36.90   23.30
  -2 -10   9   17.40    6.80
   2 -10  -9   14.90    7.80
  -2 -10   9   20.70    4.30
   2  10  -8   13.40   18.70
  -2  10   8   18.70    8.70
  -2 -10   8   35.90    8.30
   2 -10  -8   27.10    8.50
  -2 -10   8   21.80    4.50
   2  10  -7    9.00   17.70
  -2  10   7   21.60    8.00
   2 -10  -7   20.80    8.20
  -2 -10   7    7.00    5.80
  -2 -10   7    4.40    3.80
  -2  10   6  134.49   13.40
   2  10  -6   98.09   21.60
   2 -10  -6  155.38   13.50
  -2 -10   6  133.99   11.70
  -2 -10   6  133.99    8.50
   2  10  -5   54.09   20.50
  -2  10   5   68.59   11.50
   2 -10  -5   56.59    9.40
  -2 -10   5   60.79    7.00
  -2 -10   5   58.59    8.80
   2  10  -4  220.18   27.30
  -2  10   4  196.18   14.80
  -2 -10   4  215.78   11.30
  -2 -10   4  238.68   13.70
   2 -10  -4  218.18   14.60
   2  10  -3   -4.20   13.80
  -2  10   3   11.40    5.60
  -2  10   3   17.80    8.20
  -2 -10   3   10.10    4.70
   2 -10  -3    2.30    5.80
  -2 -10   3    4.70    5.30
  -2  10   2   30.20    9.80
  -2  10   2   35.00    8.50
   2  10  -2   25.60   13.50
  -2 -10   2   28.50    6.20
  -2 -10   2   28.30    6.80
   2 -10  -2   33.00    6.50
   2 -10  -2   30.80    6.70
   2  10  -1   31.50   12.20
   2 -10  -1   57.19    9.80
  -2 -10   1   41.20    7.40
   2 -10  -1   46.10    7.10
  -2 -10   1   42.80    7.00
   2  10   0   97.09   10.80
  -2  10   0   99.29   17.10
   2  10   0  119.59   16.20
   2 -10   0   84.69   10.20
  -2 -10   0   90.59    9.40
   2 -10   0   79.39    8.60
   2  10   1   13.60    6.60
   2  10   1   11.10    8.80
  -2  10  -1    7.70   14.00
  -2 -10  -1   10.00    5.60
   2 -10   1   12.40    6.20
   2 -10   1    2.50    4.50
   2  10   2  165.78   12.90
   2  10   2  160.38   12.50
  -2  10  -2  199.58   26.10
  -2 -10  -2  158.08   12.50
   2 -10   2  157.78   12.50
   2 -10   2  174.58    9.80
  -2  10  -3   54.49   19.40
   2  10   3   79.69   11.70
   2  10   3   53.59    9.60
   2 -10   3   42.70    8.30
   2 -10   3   44.80    5.90
  -2 -10  -3   31.10   12.50
  -2 -10  -3   42.10    8.10
   2  10   4   76.19   10.00
  -2  10  -4  102.19   22.50
  -2  10  -4   70.09    7.00
   2  10   4   80.69    8.90
  -2 -10  -4   60.09    9.00
   2 -10   4   82.79    6.30
  -2 -10  -4   49.00   12.10
   2 -10   4   87.49   11.50
   2  10   5   10.10    6.70
  -2  10  -5   54.09   20.20
  -2 -10  -5   26.20    7.50
   2 -10   5   31.80    4.20
   2 -10   5   24.00    8.00
   2  10   6    8.40    6.50
  -2  10  -6   -2.50   17.60
   2 -10   6   10.00    7.10
  -2  10  -7   17.10   20.20
   2  10   7    2.10    7.30
  -2 -10  -7   -8.70    6.00
   2 -10   7    0.60    6.00
   2  10   8   12.40    8.20
  -2  10  -8   19.90   22.60
   2 -10   8   19.20    7.50
  -2 -10  -8   15.90    7.90
   2  10   9   11.00    8.80
  -2  10  -9    9.10   22.90
  -2 -10  -9    8.00    7.20
   2 -10   9   11.40    7.70
  -2  11  10    2.00    8.20
   2  11 -10   14.50   21.80
   2 -11 -10    5.00    7.00
  -2 -11  10    0.20    6.30
   2  11  -9   12.70   20.10
  -2  11   9   12.50    8.60
   2 -11  -9   22.70    9.10
  -2 -11   9   13.70    3.90
  -2 -11   9   19.90    8.10
  -2  11   8   -2.30    6.20
   2  11  -8   14.60   19.70
  -2 -11   8   -2.50    2.70
   2 -11  -8   -4.70    7.00
  -2 -11   8    0.10    6.20
  -2  11   7   76.59   13.20
   2  11  -7   69.19   22.50
  -2 -11   7   60.19    6.90
  -2 -11   7   51.69    9.80
   2 -11  -7   43.50    9.60
  -2  11   6    8.90    6.90
   2  11  -6    3.10   16.40
  -2 -11   6   15.00    4.70
   2 -11  -6   23.50    7.90
  -2 -11   6   10.90    6.50
   2  11  -5   -2.70   15.30
  -2  11   5   -4.40    6.60
   2 -11  -5   12.20    7.10
  -2 -11   5    5.10    4.30
  -2 -11   5   15.70    6.20
  -2  11   4  145.19   13.70
   2  11  -4  166.88   23.60
  -2 -11   4  140.19   11.80
   2 -11  -4  138.39   13.10
  -2 -11   4  153.88   10.10
  -2  11   3  134.99   13.20
   2  11  -3  156.58   23.30
  -2  11   3  159.38   11.90
  -2 -11   3  139.59   10.30
   2 -11  -3  111.29   12.10
  -2 -11   3  125.69   11.80
   2 -11  -3  156.48    8.00
   2  11  -2  -18.60   11.50
  -2  11   2    8.40    7.10
  -2  11   2   -2.70    8.40
  -2 -11   2   13.20    6.80
  -2 -11   2    9.10    5.30
   2 -11  -2    9.60    6.10
   2  11  -1   36.20   13.90
  -2  11   1   22.00   12.80
  -2 -11   1   27.30    6.40
   2 -11  -1   31.50    6.80
   2 -11  -1   33.50    9.00
  -2 -11   1   38.80    8.70
   2  11   0   28.30   11.10
   2  11   0   19.90    6.80
  -2  11   0   25.90   14.40
   2 -11   0   23.70    8.30
  -2 -11   0   38.00    7.90
   2 -11   0   27.30    6.10
   2  11   1  124.09   16.70
   2  11   1   69.49    9.80
  -2  11  -1  103.79   20.80
  -2 -11  -1   79.49   10.70
   2 -11   1   76.29   10.80
   2 -11   1   89.99    9.30
   2  11   2   12.10    6.60
   2  11   2   15.80    7.00
  -2  11  -2   21.90   16.50
   2 -11   2   17.70    5.30
  -2 -11  -2   16.60    7.00
   2 -11   2   18.30    7.30
   2  11   3   77.79   11.00
  -2  11  -3   55.99   19.40
   2  11   3   96.79   11.90
   2 -11   3   76.39    7.40
  -2 -11  -3   69.09   10.10
   2 -11   3   64.49    9.60
   2  11   4    4.60    6.90
  -2  11  -4   -3.00   16.60
   2 -11   4    7.90    3.80
  -2 -11  -4    7.80    5.80
   2 -11   4    1.20    5.80
   2  11   5   -2.30    6.10
  -2  11  -5   -3.40    2.10
   2 -11   5    0.40    2.80
   2 -11   5    2.00    5.90
  -2 -11  -5   11.20    6.50
  -2  11  -6  -27.70   17.50
   2  11   6   -2.90    6.20
   2 -11   6   -4.30    1.90
   2 -11   6   -8.10    5.70
  -2 -11  -6    5.00    5.80
   2  11   7   11.40    7.70
  -2  11  -7   26.90   22.50
   2 -11   7   14.30    7.80
  -2 -11  -7    7.90    7.30
  -2  11  -8   -8.40   22.10
   2  11   8   15.70    8.40
  -2 -11  -8   14.80    6.70
   2 -11   8   15.10    8.80
   2  11   9   26.40   10.10
  -2  11  -9   46.10   27.50
   2 -11   9   38.10   10.40
  -2 -11  -9   35.90    9.90
   2  12  -9   -8.90   18.40
  -2  12   9    9.30    8.10
  -2 -12   9  -12.90    6.50
  -2 -12   9   -4.30    3.40
   2 -12  -9    0.40    6.80
  -2  12   8    5.60    6.70
   2  12  -8    6.20   17.60
   2 -12  -8    4.20    7.50
  -2 -12   8   -1.90    3.30
  -2 -12   8   -1.00    6.50
  -2  12   7   66.09   12.50
   2  12  -7   78.99   22.30
   2 -12  -7   83.09   13.20
  -2 -12   7   66.79    7.30
  -2 -12   7   65.89   11.40
   2  12  -6    3.30   17.00
  -2  12   6   13.00    7.80
   2 -12  -6    9.90    6.90
  -2 -12   6    3.70    6.20
  -2 -12   6   -4.70    3.40
   2  12  -5   90.49   21.80
  -2  12   5  112.19   15.00
   2 -12  -5   77.59   11.70
  -2 -12   5   78.99    8.40
  -2 -12   5  116.69   13.30
   2  12  -4    5.20   14.80
  -2  12   4   21.70   13.80
   2 -12  -4   20.40   11.50
  -2 -12   4   14.40    5.30
  -2 -12   4   15.40    7.10
   2  12  -3   54.59   17.00
  -2  12   3   63.49   11.50
   2 -12  -3   60.09   10.00
  -2 -12   3   58.09    9.60
  -2 -12   3   52.49    8.10
  -2  12   2   18.40    7.80
   2  12  -2   22.70   12.40
  -2  12   2    5.50    6.70
   2 -12  -2   12.30    6.20
  -2 -12   2   11.40    6.90
  -2 -12   2    8.80    5.10
  -2  12   1   15.80    8.30
  -2  12   1   20.50   10.90
   2  12  -1   16.90    9.90
  -2 -12   1    8.00    6.90
   2 -12  -1   27.20    8.50
  -2 -12   1   24.20    6.90
   2 -12  -1    8.60    5.40
   2  12   0    2.90    8.70
  -2  12   0    9.80   12.30
   2  12   0    4.80    5.70
  -2 -12   0   -2.70    5.10
   2 -12   0    5.20    5.10
   2 -12   0    3.00    6.60
   2  12   1   10.40    6.40
  -2  12  -1   -2.40   13.50
   2  12   1    0.90    7.10
   2 -12   1    4.80    6.10
   2 -12   1    3.90    4.50
  -2 -12  -1    7.60    5.90
  -2  12  -2  152.18   23.70
   2  12   2  171.98   13.20
   2  12   2  166.88   13.40
   2 -12   2  159.98   14.10
   2 -12   2  154.18   10.20
  -2 -12  -2  158.28   13.50
  -2  12  -3   95.59   21.70
   2  12   3  106.09   12.80
   2 -12   3   76.39   10.70
  -2 -12  -3   83.09   11.40
   2 -12   3  102.49    8.20
   2  12   4    4.40    6.90
  -2  12  -4    1.30   19.10
  -2 -12  -4    9.60    6.80
   2 -12   4   -2.30    3.40
   2 -12   4   -1.00    6.90
  -2  12  -5   -6.40   17.90
   2  12   5   15.10    7.90
  -2 -12  -5   23.40    7.70
   2 -12   5   20.90    4.20
   2 -12   5   15.00    6.90
  -2  12  -6   23.70   21.80
   2  12   6   13.20    7.60
   2 -12   6   14.60    3.10
   2 -12   6   19.40    3.00
   2 -12   6   12.10    7.60
  -2 -12  -6   19.20    8.20
   2  12   7    8.60    7.10
  -2  12  -7  -12.40   19.00
   2 -12   7   -6.40    5.50
  -2 -12  -7   -1.40    7.20
  -2  12  -8    1.10   22.50
   2  12   8   -2.70    6.40
  -2 -12  -8   -4.00    7.30
   2 -12   8   -2.50    7.70
   2  13  -8   39.40   21.20
  -2  13   8    3.60    6.90
  -2 -13   8    7.80    4.50
  -2 -13   8    9.70    8.20
   2 -13  -8    5.50    6.10
  -2  13   7   -4.70    7.40
   2  13  -7    6.90   17.10
  -2 -13   7   -5.60    5.90
   2 -13  -7   -2.80    7.10
  -2 -13   7    2.00    4.20
  -2  13   6   33.90    9.70
   2  13  -6   62.29   21.20
   2 -13  -6   42.60   10.10
  -2 -13   6   43.90    6.90
  -2 -13   6   59.79   11.00
   2  13  -5   72.39   21.00
  -2  13   5   66.09   11.80
  -2 -13   5   60.89    7.90
  -2 -13   5   82.49   11.70
   2 -13  -5   67.59   11.30
  -2  13   4   27.30    8.80
   2  13  -4   43.60   17.40
   2 -13  -4   30.00    8.90
  -2 -13   4   42.50    9.00
  -2 -13   4   30.80    6.80
   2  13  -3   25.20   13.90
  -2  13   3   22.30    8.70
   2 -13  -3   12.00    7.50
  -2 -13   3   13.20    7.80
  -2 -13   3   14.40    5.30
  -2  13   2   75.29   11.10
  -2  13   2  124.99   14.80
   2  13  -2   99.69   17.50
  -2 -13   2   81.89   10.10
   2 -13  -2   79.99   10.80
  -2 -13   2  100.99   12.70
   2  13  -1   34.10    8.50
   2  13  -1   32.80   12.30
  -2  13   1   34.90   11.70
  -2  13   1   14.00   11.00
   2 -13  -1   32.30    7.80
  -2 -13   1   26.90    7.00
  -2  13   0    4.80   11.80
   2  13   0   14.30   10.50
   2  13   0   -0.40    5.30
   2 -13   0    0.70    4.80
  -2 -13   0   -5.60    5.10
   2  13   1   39.10   11.30
  -2  13  -1   50.89   16.50
   2  13   1   15.80    7.70
   2 -13   1   17.10    6.00
   2  13   2   28.00    6.90
  -2  13  -2    4.80   15.30
   2  13   2    9.10    7.40
   2 -13   2    4.20    4.30
   2 -13   2    4.20    6.40
  -2 -13  -2    9.20    6.50
   2  13   3   35.10   10.90
  -2  13  -3   18.20   17.70
   2 -13   3   35.10    9.80
   2 -13   3   35.50    6.30
  -2 -13  -3   21.70    7.60
  -2  13  -4    3.00   19.70
  -2  13  -5   -6.30   17.80
   2  13   5   -0.70    7.00
  -2 -13  -5    0.50    5.00
   2 -13   5   -0.70    3.20
   2 -13   5   -6.80    5.90
   2  13   6   -4.20    5.50
  -2  13  -6   23.80   21.70
   2 -13   6   -2.90    2.50
   2 -13   6   -7.80    5.60
  -2 -13  -6   -0.10    6.80
   2  13   7   14.80    8.40
  -2  13  -7   24.40   24.10
  -2 -13  -7    4.50    8.20
   2 -13   7    2.50    8.40
   2  14  -7    9.80   18.00
  -2  14   7   -1.20    8.40
  -2 -14   7    2.90    7.80
   2 -14  -7   -0.40    8.90
  -2 -14   7   -0.10    4.30
  -2  14   6   49.90   10.90
   2  14  -6   53.89   20.20
  -2 -14   6   60.19    8.30
  -2 -14   6   52.79   11.20
   2 -14  -6   48.40   10.40
   2  14  -5   18.00   14.80
  -2  14   5    3.20    8.70
  -2 -14   5    2.90    4.60
   2 -14  -5   -6.90    6.10
  -2 -14   5   -5.50    6.30
  -2  14   4   15.80    9.00
   2  14  -4    1.00   13.20
   2 -14  -4   -1.70    6.40
  -2 -14   4   10.20    5.30
  -2 -14   4    3.20    6.60
   2  14  -2   11.70   10.70
  -2  14   2   17.40    7.60
  -2 -14   2    5.90    5.60
  -2 -14   2   19.60    8.50
   2 -14  -2   31.80    8.10
   2  14  -1   79.39   16.40
  -2  14   1   40.80   10.40
  -2  14   1   67.69   12.50
   2  14  -1   46.50   10.00
   2 -14  -1   39.90    8.70
   2  14   0   -0.80    5.70
   2  14   0   29.00   11.60
  -2  14   0    7.30   10.40
   2 -14   0    9.40    6.40
  -2 -14   0    0.10    5.60
   2 -14   0   -9.50    6.60
  -2  14  -1   21.50   15.00
  -2 -14  -1   12.80    7.20
   2 -14   1   17.40    6.50
   2 -14   1   15.50    7.90
  -2  14  -2   14.60   16.20
   2  14   2   -1.70    6.90
   2 -14   2    9.60    8.20
  -2 -14  -2    5.60    6.60
   2 -14   2    9.70    5.30
  -2  14  -3   32.00   18.80
   2  14   3   39.70    9.70
  -2  14  -5    0.80   21.10
   2  14   5   -6.60    7.20
   2 -14   5   10.40    7.40
  -2 -14  -5   -3.70    6.10
   2 -14   5    5.00    3.60
  -2  14  -6   21.30   24.80
   2  14   6   17.60    8.70
   2 -14   6   -3.20    7.70
  -2 -14  -6   -3.30    7.10
   2  15  -5   49.40   17.70
  -2  15   5   34.40   10.90
  -2 -15   5   19.70    6.90
   2 -15  -5   31.40    9.30
  -2 -15   5   16.30    9.00
   2  15  -4   25.50   14.20
  -2  15   4   12.10    8.30
  -2 -15   4   -9.60    6.50
  -2 -15   4    5.80    5.80
   2 -15  -4    8.10    7.40
   2  15  -2   42.80   14.00
  -2  15   2   13.20    8.40
  -2  15   1    8.60    6.80
  -2  15   1   34.70    8.60
   2  15  -1   10.60    6.90
   2 -15  -1   20.30    7.80
  -2 -15   1   15.60    7.30
   2  15   0    0.40    6.40
  -2  15   0   37.30   11.80
  -2  15   0   14.20    8.20
  -2 -15   0    1.00    5.80
   2 -15   0   19.80    7.10
  -2  15  -1   13.20   11.90
   2  15   2   -0.20    6.70
  -2  15  -2    8.80   13.90
   2 -15   2   -0.80    4.90
  -2 -15  -2   -2.80    5.70
   2 -15   2    1.10    7.30
  -2  15  -4   -0.60   17.80
   2  15   4   -1.20    7.50
   2 -15   4   -1.70    3.30
  -2 -15  -4   19.50    7.40
   2 -15   4    7.60    8.00
   2  16  -3  216.18   29.10
   2  16  -2  241.18   25.70
   3   0 -13   16.80   13.90
  -3   0  13    5.50    6.70
   3   0 -13    5.80    4.80
   3   0 -12   26.60   14.80
   3   0 -12   27.10    6.90
  -3   0  12   20.50    8.60
   3   0 -11    5.20   13.00
   3   0 -11    0.40    4.30
   3   0 -10   15.00    5.80
  -3   0  10    2.50    6.30
   3   0 -10   11.90   13.30
   3   0  -9   -3.20   12.30
  -3   0   9   -2.60    5.70
   3   0  -9    0.70    4.20
   3   0  -8  161.08   20.00
  -3   0   8  191.48   12.00
   3   0  -8  174.28   10.20
  -3   0   7   -2.60    3.70
   3   0  -7    2.30    3.30
   3   0  -7   -4.80    9.40
  -3   0   6 2893.81   65.49
   3   0  -6 3061.69   60.59
   3   0  -6 3037.50   67.29
  -3   0   6 3162.88   66.49
   3   0  -5   -2.10    6.20
   3   0  -5    0.80    2.70
  -3   0   5    4.00    3.30
   3   0  -5    1.10    2.40
  -3   0   5   -5.00    2.00
  -3   0   5    4.70    6.30
  -3   0   4    3.20    2.70
   3   0  -4    6.60    2.60
   3   0  -4    4.60    2.50
  -3   0   4    0.60    2.30
   3   0  -4   -5.80    5.40
   3   0  -3   -7.50    4.40
   3   0  -3    1.20    2.40
  -3   0   3    1.10    2.50
  -3   0   3    0.50    2.40
  -3   0   3    0.80    5.30
   3   0  -2   67.89    6.30
   3   0  -2   81.49    4.70
  -3   0   2   77.79    4.50
  -3   0   2   74.39    6.50
   3   0  -2   81.09    3.90
  -3   0   2   79.59    3.80
   3   0  -1    0.30    2.10
  -3   0   1    0.20    1.40
   3   0  -1   -0.10    1.10
  -3   0   1    1.90    1.00
   3   0  -1   -1.70    1.40
  -3   0   1   -0.40    2.20
  -3   0   0 1151.68   22.80
   3   0   0 1147.49   25.20
  -3   0   0 1124.49   25.10
  -3   0   0 1114.19   22.10
   3   0   0 1126.19   22.10
  -3   0  -1   -0.10    2.40
  -3   0  -1   -0.50    1.80
   3   0   1   -0.10    2.20
   3   0   1    3.20    2.90
   3   0   1    0.40    1.40
  -3   0  -1    4.70    1.60
  -3   0  -3   -3.60    3.40
  -3   0  -3    0.80    2.90
   3   0   3    0.20    3.00
   3   0   3    0.00    1.40
  -3   0  -3   -2.30    1.50
  -3   0  -3   -2.20    2.10
  -3   0  -4  865.71   19.10
  -3   0  -4  840.22   25.20
   3   0   4  845.42   18.80
   3   0   4  877.61   23.40
  -3   0  -5    2.80    5.90
   3   0   5    0.90    2.10
  -3   0  -5    5.60    2.50
   3   0   5    5.60    4.20
  -3   0  -6 1567.74   42.70
  -3   0  -6 1543.95   33.00
   3   0   6 1546.05   32.80
   3   0   6 1577.54   39.20
   3   0   7   -1.20    4.90
  -3   0  -7   -1.20    7.90
  -3   0  -7   -1.40    3.00
  -3   0  -8  157.18   19.20
   3   0   8  134.69   12.40
  -3   0  -9    2.10    3.00
   3   0   9   -2.00    5.60
  -3   0  -9   -4.60   10.60
  -3   0 -10   45.90    6.40
   3   0  10   53.29   10.50
  -3   0 -10   32.70   14.70
  -3   0 -11   -3.80   13.90
  -3   0 -11    2.20    3.20
   3   0  11    8.20    6.40
  -3   0 -12    4.20    3.30
   3   0  12    6.30    7.00
  -3   0 -12  -10.90   16.50
  -3   1  13   -3.80    5.30
   3   1 -13    1.00    4.50
   3   1 -13    6.00   13.60
   3  -1 -13    5.30   10.20
   3  -1 -13   -1.70    4.90
  -3  -1  13   12.80    6.90
   3   1 -12   43.20    7.60
   3   1 -12   64.39   18.30
  -3   1  12   31.00    9.10
   3  -1 -12   49.10    8.90
  -3  -1  12   39.80    9.90
   3  -1 -12   46.10   14.90
  -3   1  11   -0.40    6.40
   3   1 -11    4.50    4.50
   3   1 -11   -1.50   13.70
   3  -1 -11   14.00   12.60
   3  -1 -11    4.50    4.50
  -3   1  10   -1.30    5.40
   3   1 -10   20.30   14.50
   3   1 -10    1.40    4.20
   3  -1 -10    4.10    4.80
  -3  -1  10   -6.50    4.80
   3  -1 -10    1.20   11.90
   3   1  -9  131.69   20.50
   3   1  -9  116.49    9.60
  -3   1   9  126.69   12.20
   3  -1  -9  129.89   18.10
   3  -1  -9  116.29   10.00
  -3  -1   9  116.39   11.00
  -3   1   8   94.79   10.00
   3   1  -8  154.28   20.60
   3   1  -8  112.29    8.60
  -3  -1   8  105.09   10.10
   3  -1  -8  116.59    9.20
  -3   1   7    0.60    4.40
   3   1  -7    8.80   10.30
   3   1  -7   13.60    4.60
   3  -1  -7   -1.50    7.70
   3  -1  -7    4.30    3.70
  -3  -1   7    6.40    4.30
   3   1  -6  205.78    9.20
  -3   1   6  192.58   11.50
  -3   1   6  224.88   10.80
   3   1  -6  186.78   16.50
   3  -1  -6  215.98   13.90
  -3  -1   6  181.08   12.10
  -3   1   5 1409.76   31.30
   3   1  -5 1352.66   36.90
   3   1  -5 1405.76   30.30
   3   1  -5 1319.47   30.00
  -3  -1   5 1373.66   30.60
   3  -1  -5 1396.56   30.80
  -3  -1   5 1327.27   36.80
  -3  -1   5 1363.66   29.60
   3  -1  -5 1397.16   33.40
  -3   1   4   71.39    8.70
  -3   1   4   48.30    4.80
  -3   1   4   55.39    5.30
   3   1  -4   65.09   10.20
   3   1  -4   46.30    4.70
  -3  -1   4   59.59    4.60
   3  -1  -4   51.49    5.00
  -3  -1   4   49.30    4.80
   3  -1  -4   55.19    6.80
  -3  -1   4   79.89   11.50
   3  -1  -4   47.30    5.00
  -3   1   3 5873.01  108.89
   3   1  -3 5823.72  106.09
  -3   1   3 6078.89  109.29
  -3   1   3 5911.11  107.49
   3   1  -3 6011.70  111.99
   3   1  -3 5891.11  107.69
   3  -1  -3 5806.82  107.89
   3  -1  -3 5855.21  107.79
   3  -1  -3 5706.03  107.09
  -3   1   2   63.09    4.40
  -3   1   2   46.90    5.20
   3   1  -2   48.00    5.90
   3   1  -2   55.19    2.90
  -3   1   2   58.89    4.40
  -3  -1   2   62.19    4.30
   3  -1  -2   54.39    4.90
  -3  -1   2   55.79    2.90
  -3  -1   2   85.09    8.70
   3  -1  -2   55.09    4.40
  -3   1   1 2542.75   49.70
   3   1  -1 2637.64   48.80
  -3   1   1 2570.14   47.80
   3   1  -1 2622.04   51.09
  -3   1   1 2542.85   47.90
  -3  -1   1 2597.34   48.90
  -3  -1   1 2546.15   50.79
   3  -1  -1 2529.65   48.10
   3  -1  -1 2559.14   49.70
   3  -1  -1 2584.64   47.80
  -3   1   0 1193.38   23.00
   3   1   0 1156.28   22.30
  -3   1   0 1203.88   23.90
   3   1   0 1179.58   26.40
   3   1   0 1182.38   24.00
  -3   1   0 1159.08   25.80
  -3  -1   0 1168.68   24.00
   3  -1   0 1182.78   25.80
   3  -1   0 1162.48   23.00
  -3  -1   0 1185.48   22.30
  -3  -1   0 1157.98   26.30
   3  -1   0 1207.48   23.90
  -3   1  -1 2150.78   42.00
  -3   1  -1 2163.68   39.60
  -3   1  -1 2137.19   44.40
   3   1   1 2128.09   44.00
   3   1   1 2182.68   41.30
   3   1   1 2168.38   41.10
   3  -1   1 2212.28   44.50
  -3  -1  -1 2146.59   41.10
   3  -1   1 2178.28   42.20
  -3  -1  -1 2121.89   41.00
  -3  -1  -1 2089.19   44.00
  -3   1  -2   49.90    6.40
  -3   1  -2   55.49    2.70
   3   1   2   58.59    5.80
  -3   1  -2   58.59    6.00
  -3   1  -2   59.49    5.50
   3   1   2   51.29    5.00
   3  -1   2   50.19    2.60
  -3  -1  -2   56.29    5.10
   3  -1   2   55.59    5.50
  -3  -1  -2   56.29    4.10
  -3   1  -3   15.70    5.10
  -3   1  -3   14.60    4.20
  -3   1  -3   15.80    3.50
  -3   1  -3   17.10    2.20
   3   1   3   20.40    4.70
   3   1   3   19.40    4.20
   3  -1   3   11.40    3.40
  -3  -1  -3   22.40    4.20
   3  -1   3   18.00    2.00
  -3  -1  -3   18.50    3.00
  -3  -1  -3   20.10    4.50
  -3   1  -4  935.31   19.00
  -3   1  -4  906.81   27.40
   3   1   4  920.91   20.80
   3   1   4  935.71   24.20
  -3  -1  -4  865.11   24.60
  -3  -1  -4  911.11   25.80
  -3  -1  -4  915.61   21.00
   3  -1   4  915.71   18.80
   3   1   5  172.88   10.30
  -3   1  -5  166.98   13.00
  -3   1  -5  176.28    6.50
   3   1   5  176.98    7.50
   3  -1   5  183.98   10.50
  -3  -1  -5  183.48   11.70
  -3  -1  -5  186.08    8.00
   3  -1   5  182.98    6.40
  -3   1  -6  434.96   12.10
   3   1   6  443.46   17.70
  -3   1  -6  444.36   21.80
  -3  -1  -6  460.65   14.10
  -3  -1  -6  452.15   19.70
   3  -1   6  459.35   18.00
  -3   1  -7   31.90    4.40
   3   1   7   23.90    6.60
  -3   1  -7   31.10   10.70
   3  -1   7   38.30    7.40
  -3  -1  -7   38.60    5.90
  -3  -1  -7   33.10    9.80
   3  -1   7   42.70    4.60
  -3   1  -8  150.08   19.90
   3   1   8  111.69   12.60
  -3   1  -8  103.69    6.80
   3  -1   8   77.79   10.20
  -3  -1  -8  105.39    8.30
  -3  -1  -8  129.39   16.50
  -3   1  -9   21.00    4.20
   3   1   9   22.00    8.20
  -3   1  -9   22.00   12.30
   3  -1   9   20.70    7.20
  -3  -1  -9   25.70    5.60
  -3  -1  -9   33.30   12.60
   3   1  10   26.00    8.00
  -3   1 -10   16.10   13.90
  -3   1 -10   27.00    4.80
  -3  -1 -10   28.20    5.70
   3  -1  10   27.10    8.40
  -3  -1 -10   17.80   12.50
  -3   1 -11    9.90    3.80
   3   1  11    2.70    6.40
  -3   1 -11   -3.80   15.00
  -3  -1 -11    3.60    3.60
   3  -1  11    0.70    5.20
  -3  -1 -11   -1.80   14.00
  -3   1 -12    6.70    3.40
   3   1  12   -3.20    5.50
  -3   1 -12   -9.10   16.60
   3  -1  12  -11.60    5.20
  -3  -1 -12    1.70    3.70
  -3  -1 -12  -17.10   14.10
  -3   2  13   10.00    7.30
   3   2 -13    8.30    4.70
   3   2 -13   -3.20   15.40
  -3  -2  13   -2.00    6.40
   3  -2 -13   16.30   10.50
   3  -2 -13   -2.30    4.50
  -3   2  12   26.60    9.30
   3   2 -12   31.00    7.10
   3   2 -12   31.30   17.70
   3  -2 -12   36.00   12.30
   3  -2 -12   27.40    7.40
  -3  -2  12   27.90    9.20
   3   2 -11   47.70    7.30
  -3   2  11   54.99   11.20
   3   2 -11   49.40   18.40
   3  -2 -11   38.70    7.90
  -3  -2  11   52.09   14.30
   3  -2 -11   31.70   12.20
   3   2 -10   42.40   16.70
   3   2 -10   23.10    5.50
  -3   2  10   25.10    7.50
  -3  -2  10   32.60    8.20
   3  -2 -10   21.60    6.30
   3  -2 -10   27.40   11.20
  -3   2   9   -6.30    5.70
   3   2  -9    8.30   16.60
   3   2  -9    9.50    4.80
  -3  -2   9   -3.50    4.80
   3  -2  -9   -1.30   11.00
   3  -2  -9    1.30    4.90
   3   2  -8  268.57   11.80
  -3   2   8  253.97   14.30
   3   2  -8  241.28   24.90
   3  -2  -8  264.47   18.00
  -3  -2   8  245.38   13.40
   3  -2  -8  256.67   13.00
   3   2  -7  127.09    8.00
  -3   2   7  111.19    9.50
  -3   2   7  108.59    9.10
   3   2  -7  135.29   17.00
   3  -2  -7  110.09    8.70
   3  -2  -7  107.89   12.40
  -3  -2   7  134.19    9.20
   3   2  -6   25.80    4.50
  -3   2   6   22.00    6.70
  -3   2   6   23.30    5.50
   3   2  -6   16.00    9.90
   3  -2  -6   14.40    4.30
   3  -2  -6   17.40    6.50
  -3  -2   6   30.10    6.10
   3   2  -5  139.59   14.90
  -3   2   5  152.28    8.60
   3   2  -5  139.79    7.20
   3   2  -5  133.39    7.20
  -3   2   5  140.19    8.80
   3  -2  -5  136.69    9.00
   3  -2  -5  134.29    7.90
  -3  -2   5  130.89    7.50
  -3   2   4   42.00    4.80
  -3   2   4   53.99    7.40
   3   2  -4   49.40    4.70
   3   2  -4   39.20    7.90
   3  -2  -4   43.30    5.20
  -3  -2   4   41.90    9.00
   3  -2  -4   52.99    5.10
   3  -2  -4   40.50    4.50
  -3  -2   4   47.10    4.50
  -3  -2   4   48.00    4.30
  -3   2   3  146.49    7.30
  -3   2   3  142.49    6.70
   3   2  -3  141.99    5.50
   3   2  -3  137.19   11.80
  -3   2   3  127.69    6.70
   3  -2  -3  144.09    6.20
  -3  -2   3  141.69    6.60
  -3  -2   3  153.08    5.80
   3  -2  -3  150.18    7.10
  -3  -2   3  151.98    6.70
  -3  -2   3  148.79   13.10
   3  -2  -3  144.79    7.00
   3   2  -2 2372.16   43.70
   3   2  -2 2422.66   50.69
  -3   2   2 2356.36   45.80
   3   2  -2 2413.16   46.40
  -3   2   2 2396.26   46.60
  -3   2   2 2468.15   46.50
  -3   2   2 2406.06   47.80
   3  -2  -2 2364.46   45.70
   3  -2  -2 2357.36   46.20
  -3  -2   2 2379.96   43.90
  -3  -2   2 2405.16   46.70
   3   2  -1  353.26    7.20
  -3   2   1  354.06   10.40
  -3   2   1  365.86   10.00
   3   2  -1  360.06   13.00
  -3   2   1  360.36    9.50
   3   2  -1  368.86   10.20
   3  -2  -1  364.36   10.20
  -3  -2   1  368.36   10.30
  -3  -2   1  347.37   13.00
   3  -2  -1  353.16   10.30
   3  -2  -1  354.06    9.60
   3   2   0   99.39    7.10
  -3   2   0  113.19    5.50
   3   2   0  111.79    4.10
  -3   2   0  113.19    6.40
  -3   2   0  112.49    4.40
   3   2   0  105.89    5.20
  -3  -2   0  114.39    4.20
  -3  -2   0  109.19    7.60
   3  -2   0  113.89    6.70
   3  -2   0  109.39    4.40
   3  -2   0  113.29    5.60
  -3  -2   0  113.99    5.40
   3   2   1  444.56   13.90
  -3   2  -1  492.35   13.40
   3   2   1  446.66   11.30
  -3   2  -1  409.66   15.90
   3   2   1  464.05   13.00
  -3   2  -1  455.15   14.90
  -3   2  -1  445.86    9.30
   3  -2   1  446.76    9.50
   3  -2   1  440.76   12.50
  -3  -2  -1  459.95   11.20
  -3  -2  -1  447.46   11.90
  -3  -2  -1  433.86   13.70
  -3   2  -2 2913.91   58.19
   3   2   2 2983.50   56.69
   3   2   2 3079.49   57.19
   3   2   2 3022.10   59.29
  -3   2  -2 2822.42   60.39
  -3   2  -2 2918.11   61.59
   3  -2   2 2923.51   58.39
  -3  -2  -2 3024.50   56.69
  -3   2  -3   60.69    7.90
   3   2   3   64.39    6.20
   3   2   3   58.79    4.40
   3   2   3   53.99    5.50
  -3  -2  -3   64.39    5.30
   3  -2   3   61.89    6.00
  -3  -2  -3   62.89    5.10
  -3   2  -4   13.90    6.20
  -3   2  -4   19.40    2.00
   3   2   4   21.60    4.30
   3   2   4   13.90    4.70
   3  -2   4   19.50    1.80
  -3  -2  -4   13.90    4.90
   3  -2   4   16.40    4.40
  -3  -2  -4   35.80    4.90
   3   2   5    9.40    4.20
  -3   2  -5   10.10    6.50
  -3   2  -5   11.80    2.10
   3  -2   5   10.50    1.80
  -3  -2  -5   10.50    5.20
  -3  -2  -5   13.50    3.90
   3  -2   5   10.10    4.70
   3   2   6   29.80    6.50
  -3   2  -6   32.70   10.70
  -3   2  -6   32.20    3.30
   3  -2   6   27.40    3.00
  -3  -2  -6   32.50    5.30
   3  -2   6   27.10    6.60
  -3  -2  -6   26.80    7.30
  -3   2  -7  101.29   17.00
  -3   2  -7   84.69    5.10
   3   2   7   94.99   11.80
  -3  -2  -7   78.69    7.80
  -3  -2  -7   93.79   12.70
   3  -2   7   90.29   11.00
  -3   2  -8  131.19   20.00
  -3   2  -8   86.99    5.70
   3   2   8   91.79   11.10
   3  -2   8   89.29    5.50
  -3  -2  -8   96.29    8.70
  -3  -2  -8  111.69   14.80
   3  -2   8  108.79   13.00
  -3   2  -9  107.49   18.50
   3   2   9  117.59   14.70
  -3   2  -9  101.09    6.20
   3  -2   9  110.39   12.20
  -3  -2  -9   90.49    8.70
  -3  -2  -9  112.69   16.80
   3  -2   9   93.09    5.90
  -3   2 -10   17.50    3.80
  -3   2 -10   17.10   14.90
   3   2  10    8.60    6.60
  -3  -2 -10   13.10   11.90
   3  -2  10   15.60    7.30
  -3  -2 -10   12.80    4.70
  -3   2 -11   70.29   20.90
  -3   2 -11   78.09    8.60
   3   2  11   79.29   13.50
   3  -2  11   60.59   10.80
  -3  -2 -11   80.09    8.50
  -3  -2 -11   66.09   17.50
  -3   2 -12    8.60    3.10
   3   2  12    3.20    6.80
  -3   2 -12  -22.80   17.30
   3  -2  12    8.60    7.70
  -3  -2 -12    5.60    4.70
  -3  -2 -12   -4.90   16.00
   3   3 -13   33.20   19.90
  -3   3  13    9.10    8.60
  -3   3  12   33.70    9.40
   3   3 -12   43.50   19.20
   3   3 -12   48.50    7.70
   3  -3 -12   31.90    7.80
  -3  -3  12   36.60    9.30
   3  -3 -12   57.49   12.20
  -3   3  11   52.29   11.10
   3   3 -11   42.20   17.80
   3   3 -11   32.20    6.30
   3  -3 -11   58.19   11.70
   3  -3 -11   22.60    7.00
   3   3 -10   29.20    6.10
   3   3 -10   31.20   16.50
  -3   3  10   15.30    7.30
   3  -3 -10   30.00   11.10
   3  -3 -10   32.90    7.10
  -3  -3  10   32.20    7.90
   3   3  -9   43.00    6.50
  -3   3   9   35.00    8.40
   3   3  -9   47.20   19.80
   3  -3  -9   36.40   10.80
  -3  -3   9   42.80    7.90
   3  -3  -9   36.20    7.20
  -3   3   8   -0.90    3.20
   3   3  -8    9.80   14.90
  -3   3   8   -1.60    5.20
   3   3  -8    1.40    3.60
   3  -3  -8   -1.90    7.50
  -3  -3   8    6.20    4.70
   3  -3  -8   -2.10    3.70
   3   3  -7  225.18   23.00
  -3   3   7  218.38   12.70
   3   3  -7  194.38    9.60
   3  -3  -7  191.98   12.30
   3  -3  -7  196.88   11.40
  -3  -3   7  212.88   11.50
  -3   3   6  360.66   14.60
  -3   3   6  339.87   11.60
   3   3  -6  373.06   23.20
   3  -3  -6  360.36   12.80
   3  -3  -6  364.46   13.80
  -3   3   5  110.09    8.30
   3   3  -5  111.49   16.60
  -3   3   5   92.59    5.80
  -3  -3   5  100.99    6.90
   3  -3  -5   92.49    6.10
  -3  -3   5  112.59    6.60
   3  -3  -5  109.39    7.60
   3   3  -4  184.58    7.30
  -3   3   4  180.38    9.00
   3   3  -4  184.48   14.80
   3  -3  -4  180.48    8.50
  -3  -3   4  185.78    7.80
  -3  -3   4  173.08    7.60
   3   3  -3 2956.20   63.19
  -3   3   3 2820.52   52.99
   3   3  -3 2761.02   53.89
  -3   3   3 2934.01   56.89
  -3   3   3 2855.21   55.99
  -3  -3   3 2842.72   55.69
   3  -3  -3 2919.11   56.29
   3  -3  -3 2883.61   56.69
  -3  -3   3 2845.72   55.89
  -3  -3   3 2881.11   54.39
  -3  -3   3 2880.71   63.59
  -3   3   2 1575.64   32.90
   3   3  -2 1521.85   29.70
  -3   3   2 1556.14   31.90
   3   3  -2 1556.94   37.20
  -3   3   2 1570.34   32.60
  -3   3   2 1521.75   30.80
  -3  -3   2 1538.45   32.20
  -3  -3   2 1561.24   29.80
   3  -3  -2 1551.54   32.00
   3  -3  -2 1559.94   30.50
  -3  -3   2 1497.75   37.70
  -3   3   1   25.10    4.40
  -3   3   1   27.60    3.70
  -3   3   1   32.60    3.60
   3   3  -1   18.10    5.40
   3   3  -1   26.00    2.40
   3  -3  -1   36.40    3.80
  -3  -3   1   37.30    8.60
   3  -3  -1   29.50    3.90
  -3  -3   1   26.80    2.80
  -3  -3   1   23.00    3.10
   3   3   0  624.04   15.60
  -3   3   0  631.74   17.60
  -3   3   0  647.94   14.00
  -3   3   0  641.14   16.20
   3   3   0  646.34   13.90
  -3   3   0  632.44   17.00
   3   3   0  622.04   17.90
   3  -3   0  644.04   14.10
   3  -3   0  634.84   16.20
  -3  -3   0  645.94   14.10
  -3  -3   0  627.84   15.70
  -3  -3   0  613.34   17.80
   3   3   1 1882.21   36.90
   3   3   1 1860.71   38.00
   3   3   1 1932.21   40.40
  -3   3  -1 1891.81   39.00
  -3   3  -1 1871.71   41.90
  -3   3  -1 1892.41   34.80
  -3  -3  -1 1903.91   38.30
   3  -3   1 1888.41   34.80
   3  -3   1 1842.32   38.90
  -3  -3  -1 1839.92   36.80
   3   3   2 2935.41   56.49
  -3   3  -2 2753.32   57.49
   3   3   2 2928.11   56.19
   3   3   2 2901.61   58.29
  -3   3  -2 2969.30   62.19
  -3  -3  -2 2967.00   56.69
   3  -3   2 2835.92   60.89
  -3  -3  -2 2826.12   55.89
   3  -3   2 2948.51   58.29
  -3   3  -3   66.29    8.90
   3   3   3   57.89    5.90
   3   3   3   58.69    6.00
  -3  -3  -3   61.09    5.60
   3  -3   3   65.49    6.40
  -3  -3  -3   59.09    5.50
  -3   3  -4  340.87   17.60
   3   3   4  320.77   13.00
   3   3   4  347.97   13.30
  -3  -3  -4  322.67   12.70
   3  -3   4  327.97   13.60
  -3  -3  -4  345.97   12.10
   3   3   5  341.97   14.20
  -3   3  -5  343.07   19.40
  -3  -3  -5  353.26   13.00
  -3  -3  -5  339.67   14.60
   3  -3   5  360.36   15.20
  -3  -3  -5  326.17   15.60
   3   3   6   40.60    7.80
  -3   3  -6   39.10   12.80
   3  -3   6   23.20    6.00
  -3  -3  -6   29.40    7.00
  -3  -3  -6   41.90    6.10
   3   3   7   50.39    9.40
  -3   3  -7   52.19   14.90
  -3   3  -7   41.20    3.40
  -3  -3  -7   54.29    9.70
   3  -3   7   40.70    7.60
  -3  -3  -7   46.80    7.30
  -3   3  -8  202.38    7.00
  -3   3  -8  197.38   22.80
   3   3   8  191.88   14.20
   3  -3   8  199.98    6.60
  -3  -3  -8  195.38   16.40
  -3  -3  -8  202.38   12.00
   3  -3   8  196.68   14.40
  -3   3  -9  140.29   23.30
  -3   3  -9  101.59    5.40
  -3  -3  -9  107.19    9.80
  -3  -3  -9  111.89   15.80
  -3   3 -10   13.20    2.90
   3   3  10   11.40    8.10
  -3   3 -10   18.20   17.60
  -3  -3 -10   -2.00   10.50
  -3  -3 -10   11.50    5.30
   3  -3  10    2.60    5.70
  -3   3 -11    5.70   17.50
   3   3  11    1.40    6.60
  -3  -3 -11   -2.10    4.30
   3  -3  11    8.40    6.50
  -3  -3 -11  -19.50   11.20
   3   3  12   11.90    8.10
  -3   3 -12   13.10   21.80
   3  -3  12   10.00    7.60
  -3  -3 -12  -30.90   13.30
   3   4 -13   16.30   18.80
   3   4 -12   12.10   17.00
  -3   4  12    5.40    7.10
  -3  -4  12   18.00    5.00
   3  -4 -12   26.60    7.70
  -3  -4  12   15.70    7.40
  -3   4  11  126.69   15.10
   3  -4 -11  115.29   12.00
  -3  -4  11   93.29   15.10
  -3  -4  11   95.59    8.30
  -3   4  10    0.60    6.60
   3   4 -10   14.50   17.50
   3  -4 -10    5.40    4.90
  -3  -4  10    4.50    5.30
   3  -4 -10   12.60    8.00
  -3  -4  10    0.50    3.70
  -3   4   9  154.18   13.80
   3   4  -9  178.68   24.60
  -3  -4   9  157.48   12.70
   3  -4  -9  186.48   13.60
   3  -4  -9  178.98   12.50
  -3  -4   9  163.58    9.70
   3   4  -8   22.20   17.00
  -3   4   8   19.20    6.80
   3  -4  -8   21.10    6.20
   3  -4  -8   27.80    4.50
   3  -4  -8   18.20    6.90
  -3  -4   8   16.80    6.20
  -3  -4   8   24.30    5.00
  -3   4   7  388.96   17.00
   3   4  -7  363.16   28.00
  -3  -4   7  394.06   13.70
   3  -4  -7  383.86   15.70
  -3  -4   7  374.76   15.60
  -3   4   6 1216.38   32.10
   3   4  -6 1238.18   42.10
  -3  -4   6 1250.37   29.10
   3  -4  -6 1251.97   31.20
  -3  -4   6 1288.67   31.20
   3   4  -5 1682.03   48.00
  -3   4   5 1666.93   39.00
   3  -4  -5 1680.23   38.20
  -3  -4   5 1753.32   36.90
  -3  -4   5 1758.82   37.70
  -3  -4   5 1637.94   35.60
  -3   4   4    6.30    4.40
   3   4  -4    4.00    2.10
  -3  -4   4    7.80    3.00
  -3  -4   4    3.40    2.50
   3   4  -3  792.42   19.20
  -3   4   3  780.42   20.70
   3   4  -3  766.12   26.50
   3   4  -3  779.32   18.10
   3  -4  -3  799.12   20.00
  -3  -4   3  789.52   18.30
  -3  -4   3  772.32   19.30
  -3   4   2 2081.39   41.40
  -3   4   2 2168.68   42.00
   3   4  -2 2185.28   49.50
  -3   4   2 2131.69   44.50
  -3   4   2 2146.59   43.20
  -3   4   2 2150.68   44.20
   3   4  -2 2158.28   43.40
   3   4  -2 2085.09   41.20
  -3  -4   2 2167.48   41.30
   3  -4  -2 2156.28   44.30
   3  -4  -2 2160.88   43.30
  -3  -4   2 2171.78   43.30
  -3  -4   2 2120.29   50.39
  -3   4   1  877.01   21.40
  -3   4   1  880.21   21.20
   3   4  -1  879.31   20.70
   3   4  -1  903.01   25.00
   3   4  -1  858.31   18.50
  -3   4   1  867.21   20.70
  -3   4   1  836.22   21.40
  -3  -4   1  857.71   20.50
   3  -4  -1  888.31   21.40
  -3  -4   1  877.11   25.30
   3  -4  -1  885.91   19.90
  -3  -4   1  876.21   18.70
  -3   4   0  346.87   11.60
   3   4   0  366.96   10.10
  -3   4   0  350.86   13.20
   3   4   0  346.17   11.10
   3   4   0  360.46    9.80
   3   4   0  353.76   13.80
  -3   4   0  357.66    9.70
  -3  -4   0  356.86   11.30
  -3  -4   0  374.96   15.60
   3  -4   0  357.56   11.80
   3  -4   0  346.67    9.70
   3   4   1    6.50    2.40
   3   4   1    9.60    4.00
  -3   4  -1   11.10    2.10
   3   4   1   10.80    3.10
  -3   4  -1   12.00    3.60
  -3   4  -1    8.60    4.60
   3  -4   1   13.10    2.20
   3  -4   1   13.80    4.10
   3  -4   1   13.40    4.20
  -3  -4  -1    9.30    3.10
   3   4   2   70.89    5.70
  -3   4  -2   64.19    8.90
   3   4   2   70.49    6.40
  -3  -4  -2   70.19    5.80
   3  -4   2   63.69    6.10
  -3  -4  -2   66.39    7.30
  -3  -4  -2   66.69    5.30
  -3   4  -3  517.55   21.20
   3   4   3  500.85   15.80
   3   4   3  526.45   16.30
  -3  -4  -3  551.74   16.70
  -3  -4  -3  539.65   16.30
   3  -4   3  517.75   17.20
   3   4   4   27.40    5.50
  -3   4  -4   20.20    7.10
   3   4   4   32.80    5.50
  -3  -4  -4   27.50    4.80
  -3  -4  -4   41.40    6.00
   3  -4   4   24.80    5.30
  -3   4  -5  193.38   17.60
   3   4   5  176.28   11.00
  -3  -4  -5  172.58    9.50
  -3  -4  -5  164.98   10.30
   3  -4   5  178.98   11.30
  -3  -4  -5  191.48   10.40
  -3   4  -6  490.35   27.30
   3   4   6  476.65   19.00
  -3  -4  -6  483.75   17.30
   3  -4   6  473.45   19.70
  -3  -4  -6  486.15   18.50
   3   4   7  108.59   11.20
  -3   4  -7  124.69   20.50
   3  -4   7  123.29   12.00
  -3  -4  -7  116.49   10.30
  -3  -4  -7  113.99   11.70
   3   4   8   49.60    9.80
  -3   4  -8   65.59   18.70
  -3  -4  -8   52.09   11.00
   3  -4   8   40.50    9.10
  -3  -4  -8   49.60    8.20
   3   4   9   40.40    9.40
  -3   4  -9   52.29   16.70
   3  -4   9   36.70    8.70
  -3  -4  -9   52.09   12.30
  -3  -4  -9   44.10    7.70
   3   4  10    1.50    6.60
  -3   4 -10    5.30   16.10
  -3  -4 -10   -0.70   10.60
   3  -4  10   -3.00    5.80
  -3  -4 -10    3.80    5.00
   3   4  11   25.90    9.60
  -3   4 -11   11.30   17.50
   3  -4  11   19.20    8.10
  -3  -4 -11   12.70   13.90
  -3  -4 -11   23.40    7.10
   3   4  12   32.80    9.50
  -3   4 -12   19.20   22.30
   3  -4  12   25.00    9.90
  -3  -4 -12  -21.00   14.80
  -3  -4 -12   32.80    7.70
   3   5 -13   22.90   18.90
  -3   5  13   23.90    9.60
   3  -5 -13   30.60    9.20
  -3  -5  13   23.10    9.00
  -3  -5  13   11.90    4.00
  -3   5  12   34.00   10.00
   3   5 -12   59.79   19.90
  -3  -5  12   36.10   10.20
  -3  -5  12   46.50    6.70
   3  -5 -12   46.80    9.20
  -3   5  11    2.80    6.70
   3   5 -11   11.60   18.30
  -3  -5  11   12.20    4.30
   3  -5 -11    0.80    6.10
  -3  -5  11    8.20    7.20
  -3   5  10   -4.90    6.10
   3   5 -10    8.30   18.20
  -3  -5  10   -2.00    3.10
  -3  -5  10    5.60    6.00
   3  -5 -10    0.50    5.40
   3   5  -9   21.60   17.60
  -3   5   9   30.10    8.60
  -3  -5   9   29.80    5.40
   3  -5  -9   25.40    6.80
  -3  -5   9   28.00    7.30
  -3   5   8   -0.30    6.00
   3   5  -8   24.30   18.10
  -3  -5   8    3.10    4.50
  -3  -5   8    0.60    3.30
   3  -5  -8    1.50    5.00
  -3   5   7  166.38   12.70
   3   5  -7  190.28   23.30
  -3  -5   7  176.18   11.30
  -3  -5   7  183.88    9.30
   3  -5  -7  173.68   12.00
   3   5  -6  237.48   23.50
  -3   5   6  229.48   13.00
   3  -5  -6  230.68   12.20
  -3  -5   6  243.18   11.70
  -3  -5   6  234.68   10.10
  -3   5   5 1157.68   29.80
   3   5  -5 1143.39   39.20
  -3  -5   5 1091.19   27.40
  -3  -5   5 1113.29   26.60
   3  -5  -5 1119.69   28.70
   3   5  -4   22.50    3.60
   3   5  -4   15.20    3.30
  -3   5   4   13.40    4.90
   3   5  -4   22.40   11.70
   3  -5  -4   15.60    4.40
  -3  -5   4   15.00    3.50
  -3  -5   4   14.40    3.50
   3   5  -3  311.67   10.90
   3   5  -3  304.47   22.90
   3   5  -3  317.27   10.10
   3  -5  -3  338.87   12.40
  -3  -5   3  328.67   11.10
  -3  -5   3  342.07   10.70
   3   5  -2 1051.09   30.50
  -3   5   2  976.80   21.90
  -3   5   2  977.80   22.90
   3   5  -2  997.60   23.60
   3   5  -2 1006.90   23.60
  -3  -5   2  996.70   22.10
  -3  -5   2  988.70   23.40
   3  -5  -2  994.70   24.80
   3  -5  -2  984.30   23.60
   3   5  -1  437.56   11.80
  -3   5   1  460.35   12.80
  -3   5   1  451.85   14.60
   3   5  -1  427.16   17.50
   3   5  -1  475.15   15.20
  -3  -5   1  465.05   12.30
  -3  -5   1  423.36   18.10
   3  -5  -1  436.36   12.70
  -3  -5   1  452.15   13.50
   3  -5  -1  436.16   14.20
   3   5   0  153.58    9.90
   3   5   0  156.48    7.00
   3   5   0  163.48    7.70
  -3   5   0  168.88   10.40
  -3  -5   0  151.28   10.70
  -3  -5   0  154.48    7.80
   3  -5   0  171.68    6.80
   3  -5   0  164.48    8.40
   3   5   1 1063.59   23.60
  -3   5  -1 1027.10   21.20
  -3   5  -1 1016.00   28.80
   3   5   1 1026.50   26.10
  -3  -5  -1 1022.00   24.60
  -3  -5  -1  878.01   26.60
   3  -5   1 1052.39   25.60
   3  -5   1  993.40   28.10
   3  -5   1 1034.20   21.30
   3   5   2  973.70   25.00
  -3   5  -2  965.40   19.30
   3   5   2 1010.30   23.90
  -3   5  -2  984.20   30.40
   3  -5   2  969.20   25.60
  -3  -5  -2  958.10   23.70
  -3  -5  -2 1006.80   25.00
   3  -5   2  946.61   19.40
  -3  -5  -2  915.81   24.30
   3   5   3  506.25   18.50
   3   5   3  508.25   16.20
  -3   5  -3  514.55   22.80
  -3  -5  -3  538.45   16.80
   3  -5   3  533.45   17.70
  -3  -5  -3  533.45   16.60
   3   5   4   38.00    5.70
   3   5   4   31.00    6.10
  -3   5  -4   35.50   10.60
   3  -5   4   39.40    7.00
  -3  -5  -4   27.90    5.30
  -3  -5  -4   50.89    6.00
   3   5   5   80.39    9.60
  -3   5  -5  105.69   16.60
   3   5   5   92.29    8.70
  -3  -5  -5   89.79    8.90
  -3  -5  -5   99.89    7.20
   3  -5   5   90.09    9.20
   3   5   6  529.15   20.60
  -3   5  -6  542.95   29.70
  -3  -5  -6  523.65   19.00
  -3  -5  -6  514.15   18.90
   3  -5   6  534.65   21.40
  -3   5  -7   44.40   16.10
   3   5   7   46.10    9.20
  -3  -5  -7   35.80    7.50
   3  -5   7   37.40    8.20
  -3  -5  -7   46.10    8.90
   3   5   8    7.30    6.50
  -3   5  -8    6.40   13.40
   3  -5   8    4.20    5.60
  -3  -5  -8    7.50    5.10
  -3  -5  -8    1.00    6.40
  -3   5  -9   17.40   16.30
   3   5   9   10.30    7.20
  -3  -5  -9   18.90    7.00
  -3  -5  -9   15.90    9.20
   3  -5   9    5.40    5.60
   3   5  10   91.79   13.80
  -3   5 -10  108.09   25.90
  -3  -5 -10   95.09   15.60
  -3  -5 -10   94.69   11.40
   3  -5  10   99.49   14.10
   3   5  11    6.60    7.40
  -3   5 -11   -6.50   19.10
  -3  -5 -11   13.00    6.20
   3  -5  11    7.00    6.60
  -3  -5 -11  -18.50   11.60
   3   6 -12   37.40   21.00
  -3   6  12   39.70   11.50
  -3  -6  12   30.90    8.90
  -3  -6  12   24.40    5.10
   3  -6 -12   40.60    9.90
  -3   6  11   25.40    9.00
   3   6 -11    2.60   19.00
  -3  -6  11   12.60    4.50
   3  -6 -11   12.20    6.40
  -3  -6  11   13.70    6.90
   3   6 -10    8.30   17.00
  -3   6  10    3.50    7.10
  -3  -6  10   -1.40    2.90
  -3  -6  10   -3.10    4.40
   3  -6 -10   -2.20    4.80
  -3   6   9   -5.70    5.70
   3   6  -9    5.00   16.50
  -3  -6   9   -0.20    3.10
   3  -6  -9    7.30    6.20
  -3  -6   9    3.20    4.90
   3   6  -8   26.60   18.40
  -3   6   8   -2.10    6.00
   3  -6  -8    3.10    6.30
  -3  -6   8   12.30    4.10
  -3  -6   8    6.60    5.10
   3   6  -7  128.79   20.00
  -3   6   7  153.28   12.90
   3  -6  -7  146.09   11.70
  -3  -6   7  155.68   10.90
   3   6  -6   93.39   19.40
  -3   6   6   94.99   11.00
  -3  -6   6   87.69    6.90
  -3  -6   6   87.79    8.40
   3  -6  -6   93.59    9.80
  -3   6   5   27.50    6.60
   3   6  -5   30.00   12.60
   3  -6  -5   30.20    6.50
  -3  -6   5   35.90    5.10
  -3   6   4  478.75   17.20
   3   6  -4  421.76   24.40
  -3  -6   4  464.75   14.80
  -3  -6   4  508.25   14.90
   3  -6  -4  478.15   16.40
  -3   6   3   81.59    7.90
   3   6  -3  100.59   15.50
   3   6  -3   79.49    5.40
   3  -6  -3   76.69    7.20
  -3  -6   3   82.49    6.10
  -3  -6   3   82.29    6.00
  -3   6   2  751.02   18.60
  -3   6   2  784.52   21.20
   3   6  -2  758.32   19.00
   3  -6  -2  797.42   21.90
  -3  -6   2  792.62   19.30
   3  -6  -2  760.02   20.40
  -3  -6   2  793.12   20.30
   3   6  -1   17.20    3.50
   3   6  -1   11.70    6.20
  -3   6   1   32.70    6.80
   3  -6  -1   23.20    5.00
   3  -6  -1   22.50    4.60
  -3  -6   1   20.70    4.00
   3  -6  -1   11.70    3.60
  -3  -6   1   20.70    4.10
   3   6   0  154.08    7.80
   3   6   0  138.79    6.70
  -3   6   0  139.99    6.70
   3   6   0  148.89   11.10
  -3   6   0  142.99   11.20
   3  -6   0  150.28    7.10
  -3  -6   0  169.98   11.20
  -3  -6   0  166.48   17.10
   3  -6   0  155.58    9.00
  -3   6  -1  946.21   29.50
   3   6   1  992.70   23.70
  -3   6  -1  981.00   23.00
   3   6   1  949.51   26.10
   3  -6   1  984.30   21.40
   3  -6   1  962.20   25.50
  -3  -6  -1  978.00   24.80
  -3  -6  -1  923.71   26.50
   3   6   2  314.17   12.40
   3   6   2  300.47   13.70
  -3   6  -2  320.27    8.70
  -3   6  -2  314.07   18.20
   3  -6   2  327.57   13.40
   3  -6   2  324.37    8.80
  -3  -6  -2  315.27   12.80
  -3  -6  -2  296.27   12.90
   3   6   3   -1.00    3.80
   3   6   3    6.80    4.20
  -3   6  -3   13.60    9.20
  -3   6  -3    9.60    1.80
   3  -6   3    5.80    3.80
   3  -6   3   10.40    1.80
  -3  -6  -3   12.90    4.60
  -3  -6  -3   10.20    4.50
  -3   6  -4   58.59   11.80
   3   6   4   86.89    9.20
   3   6   4   76.29    7.30
  -3  -6  -4   87.59    7.60
  -3  -6  -4   79.19    8.50
   3  -6   4   76.69    8.40
   3   6   5   51.99    8.70
   3   6   5   59.59    7.80
  -3   6  -5   50.29   12.40
  -3  -6  -5   40.80    7.00
   3  -6   5   55.19    8.70
   3   6   6    8.90    6.30
  -3   6  -6   18.00   14.30
   3  -6   6    8.50    5.70
  -3  -6  -6   19.70    6.00
  -3  -6  -6   13.30    5.50
  -3   6  -7    3.40   13.90
   3   6   7    2.00    6.40
   3  -6   7   10.40    6.70
  -3  -6  -7   12.50    6.20
  -3  -6  -7    2.60    5.00
   3   6   8   98.69   12.60
  -3   6  -8   96.89   25.40
   3  -6   8  111.29   14.30
  -3  -6  -8   86.59   10.40
   3   6   9    2.50    6.60
  -3   6  -9    2.10   17.90
   3  -6   9    8.80    7.20
  -3  -6  -9    9.60    6.60
  -3  -6  -9   -3.80    7.70
   3   6  10    5.80    6.60
  -3   6 -10    0.40   18.70
  -3  -6 -10    4.90    5.90
  -3  -6 -10   -6.00    9.70
   3  -6  10    9.10    6.80
   3   6  11    7.00    7.50
  -3   6 -11   -6.50   20.10
   3  -6  11   -4.70    6.10
  -3  -6 -11   10.70    6.20
  -3   7  12   84.99   14.90
   3   7 -12  100.59   25.90
   3  -7 -12   71.99   11.00
  -3  -7  12   61.39   11.40
  -3  -7  12   85.29    7.30
   3   7 -11   64.29   23.20
  -3   7  11   72.79   12.40
  -3  -7  11   59.49   11.20
  -3  -7  11   52.59    6.70
   3  -7 -11   55.89    9.80
  -3   7  10    8.00    8.30
   3   7 -10   15.10   19.90
   3  -7 -10   22.10    7.60
  -3  -7  10   20.90    4.60
  -3  -7  10    7.70    6.40
   3   7  -9   87.49   26.00
  -3   7   9   68.29   11.50
  -3  -7   9   91.19   11.70
  -3  -7   9   72.69    6.60
   3  -7  -9   66.39   15.20
  -3   7   8  223.98   15.40
   3   7  -8  286.97   30.20
   3  -7  -8  240.68   15.30
  -3  -7   8  239.08   14.40
  -3  -7   8  237.88   10.80
   3   7  -7  578.54   36.50
  -3   7   7  555.24   22.70
  -3  -7   7  540.95   17.00
   3  -7  -7  543.05   21.20
  -3  -7   7  550.74   20.30
   3   7  -6  191.48   25.70
  -3   7   6  206.28   13.90
  -3  -7   6  212.08   11.70
   3  -7  -6  195.78   13.00
  -3  -7   6  203.68   11.30
   3   7  -5  199.08   23.50
  -3   7   5  239.78   14.10
  -3  -7   5  233.18   11.30
   3  -7  -5  240.58   13.10
  -3   7   4   25.30    6.20
   3   7  -4   16.90   11.50
  -3  -7   4   11.30    4.10
   3  -7  -4   20.40    5.90
  -3   7   3 1313.57   27.60
  -3   7   3 1353.36   29.80
  -3   7   3 1301.97   33.70
   3   7  -3 1330.07   41.60
   3  -7  -3 1337.57   32.40
  -3  -7   3 1351.36   33.90
  -3  -7   3 1359.46   30.90
  -3   7   2  349.57   15.60
   3   7  -2  365.06   13.60
   3   7  -2  375.66   20.20
   3  -7  -2  353.96   14.50
   3  -7  -2  344.57   13.10
  -3  -7   2  364.36   12.60
  -3  -7   2  376.26   13.10
  -3   7   1  189.68   13.30
   3   7  -1  176.28    8.00
   3  -7  -1  165.88   10.40
  -3  -7   1  165.28    8.70
   3  -7  -1  176.08    9.40
  -3  -7   1  175.68    9.30
   3  -7  -1  182.48    9.10
   3   7   0  136.69    8.20
   3   7   0  136.09   11.80
  -3   7   0  136.19   13.20
   3  -7   0  126.89    9.30
  -3  -7   0  150.28    8.90
   3  -7   0  141.79    7.70
  -3   7  -1 3632.64   81.29
   3   7   1 3714.83   75.79
  -3   7  -1 3684.73   69.59
   3   7   1 3774.82   72.79
   3  -7   1 3588.44   74.69
  -3  -7  -1 3535.95   77.39
  -3  -7  -1 3760.92   74.09
   3  -7   1 3689.13   69.99
   3   7   2  326.77   13.20
   3   7   2  317.77   15.10
  -3   7  -2  342.27   12.20
  -3   7  -2  320.67   20.40
  -3  -7  -2  312.57   13.60
  -3  -7  -2  323.77   15.00
   3  -7   2  320.37   14.20
   3  -7   2  324.17    9.80
  -3   7  -3   32.80    3.10
   3   7   3   38.90    7.20
   3   7   3   30.80    6.40
  -3   7  -3   23.20   11.40
   3  -7   3   35.50    6.30
  -3  -7  -3   24.20    5.40
  -3  -7  -3   50.59    7.70
   3  -7   3   32.30    3.40
   3   7   4  140.19    9.40
  -3   7  -4  156.18   20.30
   3   7   4  138.79   11.00
   3  -7   4  134.79   10.80
  -3  -7  -4  123.49   10.30
  -3  -7  -4  167.68   10.60
  -3   7  -5  227.68   24.10
   3   7   5  192.58   13.10
   3   7   5  173.48   10.00
   3  -7   5  168.08   12.60
  -3  -7  -5  176.68   12.40
  -3   7  -6    3.70   12.70
   3  -7   6    7.40    5.70
  -3  -7  -6   11.60    6.40
   3   7   7  374.56   18.90
  -3   7  -7  375.86   31.50
   3  -7   7  368.56   19.30
  -3  -7  -7  345.37   14.90
  -3  -7  -7  341.37   17.20
   3   7   8   -8.50    6.80
  -3   7  -8   -7.10   15.60
  -3  -7  -8  -11.60    5.60
   3  -7   8    4.50    6.60
  -3  -7  -8    5.40    6.10
   3   7   9    2.20    7.00
  -3   7  -9   -7.40   16.80
  -3  -7  -9    3.50    6.10
   3  -7   9   10.70    8.40
  -3   7 -10   -0.50   19.80
   3   7  10   -6.50    5.90
  -3  -7 -10    7.60    6.70
   3  -7  10   -7.60    5.10
  -3   7 -11   -4.40   22.20
   3   7  11   -4.70    7.10
   3  -7  11    0.90    8.10
  -3  -7 -11   -2.40    5.80
   3   8 -12    5.20   20.00
  -3   8  12   18.30    9.70
  -3  -8  12   -3.70    6.70
   3  -8 -12    0.80    6.40
  -3  -8  12    7.40    3.80
   3   8 -11   55.49   22.00
  -3   8  11   67.09   13.10
  -3  -8  11   59.09    6.10
   3  -8 -11   54.09   10.00
  -3  -8  11   59.89   11.70
   3   8 -10  -16.40   17.30
  -3   8  10    8.60    8.50
  -3  -8  10   -0.90    3.00
   3  -8 -10    4.40    5.90
  -3  -8  10    6.30    7.80
   3   8  -9  -18.80   15.70
  -3   8   9   -6.30    6.10
  -3  -8   9    6.10    3.70
  -3  -8   9   -1.30    5.00
   3  -8  -9    2.80    6.10
  -3   8   8   -0.20    6.50
   3   8  -8  -15.60   15.10
   3  -8  -8    3.40    5.60
  -3  -8   8   10.20    3.80
  -3  -8   8    3.30    5.20
  -3   8   7   43.30    9.20
   3   8  -7   72.79   21.30
  -3  -8   7   50.49    8.10
  -3  -8   7   56.09    6.70
   3  -8  -7   38.40    8.30
  -3   8   6   25.00    8.10
   3   8  -6   25.90   18.10
   3  -8  -6   21.20    7.10
  -3  -8   6   24.70    4.90
  -3  -8   6   25.40    6.30
   3   8  -5  108.89   20.60
  -3   8   5   72.39    9.80
  -3  -8   5  102.69    7.60
   3  -8  -5  101.99   10.40
  -3  -8   5   99.69    8.80
   3   8  -4   60.09   16.10
  -3   8   4   66.59    9.70
   3  -8  -4   55.09    8.00
  -3  -8   4   61.69    6.80
  -3  -8   4   55.29    7.10
  -3   8   3  109.99   10.40
  -3   8   3  104.69    9.60
   3   8  -3   86.49   15.30
  -3   8   3   85.29    5.80
  -3  -8   3   97.19    7.70
   3  -8  -3  119.19    9.60
  -3  -8   3   98.29    8.10
  -3   8   2  435.26   18.90
   3   8  -2  458.55   23.40
  -3  -8   2  471.55   15.80
   3  -8  -2  418.66   14.20
  -3  -8   2  468.85   15.80
   3  -8  -2  439.16   17.30
   3  -8  -2  453.75   16.10
   3   8  -1  294.27   18.20
  -3   8   1  302.07   18.00
  -3  -8   1  282.67   12.40
   3  -8  -1  291.27   14.00
  -3  -8   1  300.57   12.30
   3  -8  -1  286.57   12.10
   3  -8  -1  287.47   12.80
  -3   8   0   67.79   12.40
   3   8   0   71.29   14.40
   3  -8   0   54.89    6.50
  -3  -8   0   42.60    6.10
   3  -8   0   56.29    7.60
   3   8   1  113.39    9.10
  -3   8  -1  126.19   16.50
   3   8   1  107.59   11.30
  -3  -8  -1  115.59    9.60
   3  -8   1  106.09    9.60
   3  -8   1  105.29    7.10
   3   8   2  429.56   16.20
  -3   8  -2  406.36   25.00
   3   8   2  408.16   16.50
  -3   8  -2  411.26   12.10
  -3  -8  -2  403.46   16.40
   3  -8   2  416.06   12.50
   3  -8   2  422.26   17.20
  -3   8  -3   13.10   12.80
  -3   8  -3   11.20    3.30
   3   8   3    4.80    4.90
   3   8   3    6.00    5.80
   3  -8   3    4.70    5.30
  -3  -8  -3   12.60    5.80
   3  -8   3    7.20    2.80
  -3  -8  -3   14.50    7.10
   3   8   4    6.40    4.50
  -3   8  -4    6.20    1.90
  -3   8  -4   15.30   13.00
   3   8   4    5.50    6.00
   3  -8   4    7.30    2.30
  -3  -8  -4    7.10    5.50
   3  -8   4   11.10    6.10
  -3  -8  -4   27.40    6.50
   3   8   5   39.20    8.90
  -3   8  -5   73.19   20.20
   3   8   5   38.50    6.20
  -3  -8  -5   42.10    7.80
   3  -8   5   34.40    8.50
  -3   8  -6   12.60   16.00
   3   8   8    0.60    6.80
  -3   8  -8   -6.60   18.00
   3  -8   8    3.50    6.10
  -3  -8  -8   -6.20    5.60
  -3  -8  -8   -6.30    5.20
   3   8   9   10.10    8.20
  -3   8  -9   12.30   19.60
  -3  -8  -9   20.30    7.40
   3  -8   9   16.90    8.10
  -3  -8  -9   -9.20    7.40
   3   8  10    1.80    6.80
  -3   8 -10   11.10   21.80
   3  -8  10   -7.00    5.30
  -3  -8 -10    9.00    7.00
  -3   9  11    5.30    7.60
   3   9 -11   10.00   19.60
  -3  -9  11    7.80    6.70
   3  -9 -11    2.90    6.30
  -3  -9  11   -3.00    2.90
  -3   9  10   18.90    8.50
   3   9 -10   12.30   17.90
   3  -9 -10   11.70    7.10
  -3  -9  10   25.60    7.70
  -3  -9  10   11.80    4.00
  -3   9   9   16.10    7.70
   3   9  -9   23.60   19.70
   3  -9  -9    5.00    6.30
  -3  -9   9   14.60    4.20
  -3  -9   9   11.80    6.80
  -3   9   8   15.80    7.10
   3   9  -8   43.60   20.40
   3  -9  -8   14.60    7.20
  -3  -9   8   24.70    4.80
  -3  -9   8   21.60    6.70
  -3   9   7   22.50    8.50
   3   9  -7   26.70   17.70
  -3  -9   7   30.80    5.60
   3  -9  -7   39.20    9.50
  -3  -9   7   41.10    8.00
  -3   9   6   -2.70    6.30
   3   9  -6   -9.20   15.10
  -3  -9   6    0.20    3.30
  -3  -9   6   -3.40    4.70
   3  -9  -6   -7.30    5.60
   3   9  -5  260.27   28.30
  -3   9   5  243.18   15.80
  -3  -9   5  230.98   11.30
   3  -9  -5  236.28   14.70
  -3  -9   5  251.27   13.30
   3   9  -4  199.28   24.40
  -3   9   4  223.58   14.60
   3  -9  -4  211.08   13.60
  -3  -9   4  218.08   11.10
  -3  -9   4  214.28   11.90
  -3   9   3   11.60    5.90
  -3   9   3    2.00    3.10
   3   9  -3    2.60   12.10
  -3   9   3    5.10    6.40
   3  -9  -3    4.70    5.20
  -3  -9   3   -0.60    4.10
  -3  -9   3    5.50    4.40
  -3   9   2   51.39   11.50
  -3   9   2   53.79    8.90
   3   9  -2   37.50   12.40
   3  -9  -2   67.29    6.30
  -3  -9   2   61.69    7.60
  -3  -9   2   67.19    8.00
   3  -9  -2   61.59    8.10
   3   9  -1  152.58   18.20
  -3   9   1  125.09   17.30
  -3  -9   1  127.29    9.80
  -3  -9   1  125.29    9.70
   3  -9  -1  118.99   11.30
   3  -9  -1  128.29    9.50
   3   9   0   -5.90    7.40
   3   9   0   -1.20    4.70
  -3   9   0    8.50   12.00
  -3  -9   0   -2.20    4.10
   3  -9   0    3.40    5.30
   3  -9   0   -1.40    3.70
   3   9   1  428.86   19.80
  -3   9  -1  441.66   26.80
   3   9   1  469.05   17.40
   3  -9   1  445.66   18.40
  -3  -9  -1  425.26   17.40
   3   9   2  215.68   13.00
  -3   9  -2  246.08   23.80
   3   9   2  224.28   13.70
   3  -9   2  219.38   13.40
  -3  -9  -2  202.38   12.90
   3  -9   2  234.58    9.90
   3   9   3   47.70    8.80
  -3   9  -3   40.90   17.30
   3   9   3   53.49    8.80
  -3   9  -3   40.70    4.30
   3  -9   3   26.80    7.80
   3  -9   3   45.50    5.10
  -3  -9  -3   48.90    8.70
   3   9   4    6.20    5.80
   3   9   4    7.20    6.20
  -3   9  -4   34.90   18.00
   3  -9   4    8.20    6.80
   3  -9   4   10.80    3.00
  -3  -9  -4    9.00    6.60
  -3  -9  -4   16.70    8.10
   3   9   5   -7.30    5.50
  -3   9  -5   22.10   17.30
   3   9   5    0.20    3.30
   3  -9   5   10.90    6.60
  -3  -9  -5    5.50    6.00
  -3   9  -6   70.79   21.90
   3   9   6   66.09   10.70
   3  -9   6   63.39   10.60
  -3  -9  -6   57.09    9.90
   3   9   7   18.80   10.10
  -3   9  -7   34.70   20.50
   3  -9   7   18.90    6.90
  -3  -9  -7    6.00    6.10
  -3   9  -8    9.30   19.40
   3   9   8   12.90    7.80
  -3  -9  -8   -0.70    6.70
   3  -9   8    8.10    6.50
  -3   9  -9  -10.50   19.80
   3   9   9    9.00    7.30
   3  -9   9   -2.60    5.90
  -3  -9  -9    2.30    6.40
   3   9  10   -3.70    6.70
  -3   9 -10  -23.80   22.60
  -3  -9 -10    0.20    7.30
   3  -9  10    0.00    6.50
   3  10 -10   23.40   20.90
  -3  10  10    3.80    8.60
   3 -10 -10    1.10    6.50
  -3 -10  10    2.60    3.10
  -3 -10  10    1.70    6.40
   3  10  -9    6.30   16.50
  -3  10   9   14.80    7.60
  -3 -10   9   13.80    4.30
   3 -10  -9   15.10    7.50
  -3  10   8    2.20    7.30
   3  10  -8   12.10   16.70
  -3 -10   8   -1.40    5.20
   3 -10  -8    1.20    6.20
  -3 -10   8    1.70    3.70
  -3  10   7   24.90    7.80
   3  10  -7   22.30   17.70
   3 -10  -7   26.60    7.70
  -3 -10   7   36.50    8.00
  -3 -10   7   25.80    5.30
   3  10  -6   55.49   18.80
  -3  10   6   41.70    9.20
   3 -10  -6   59.19   10.20
  -3 -10   6   46.10    6.80
  -3 -10   6   49.50    8.60
  -3  10   5  142.79   13.70
   3  10  -5  148.49   24.10
   3 -10  -5  138.49   12.70
  -3 -10   5  131.59    9.40
  -3 -10   5  134.09   11.10
   3  10  -4   90.19   19.00
  -3  10   4   69.09   10.70
  -3 -10   4   85.99    9.90
  -3 -10   4   89.39    8.80
   3 -10  -4  104.99   11.80
   3  10  -3   -4.10   12.50
  -3  10   3   -4.70    6.20
  -3  10   3    1.20    3.20
  -3  10   3    2.80    5.80
  -3 -10   3    6.00    5.20
   3 -10  -3    0.40    5.40
  -3 -10   3   -1.50    4.10
  -3  10   2   53.59    9.00
  -3  10   2   72.19   13.00
   3  10  -2   67.39   15.80
  -3 -10   2   54.39    7.60
  -3 -10   2   67.49    8.70
   3 -10  -2   75.09    9.40
   3  10  -1   -5.10    8.90
  -3  10   1   -1.70   11.40
   3 -10  -1   -4.20    4.50
   3 -10  -1   -5.70    5.90
  -3 -10   1    6.90    5.20
  -3 -10   1   -0.30    4.60
  -3  10   0   64.99   15.80
   3  10   0   95.79    9.70
   3  10   0   79.09   13.40
   3 -10   0   77.29    8.50
   3 -10   0   88.69   11.50
  -3 -10   0   91.39   10.20
  -3  10  -1  233.18   25.10
   3  10   1  247.38   14.10
   3  10   1  245.08   17.00
  -3 -10  -1  274.97   14.70
   3 -10   1  273.27   15.70
   3 -10   1  249.68   11.80
   3  10   2  326.37   16.30
   3  10   2  304.47   16.40
  -3  10  -2  351.06   29.50
   3 -10   2  304.27   16.60
  -3 -10  -2  338.47   16.80
   3  10   3    0.40    6.10
  -3  10  -3   14.50   16.80
   3  10   3   14.80    8.60
   3 -10   3    7.40    4.00
  -3 -10  -3   10.80    6.40
   3 -10   3    2.00    6.30
   3  10   4   27.60    7.90
  -3  10  -4   17.50   17.40
   3  10   4   49.40    8.70
  -3  10  -4   25.80    3.70
  -3 -10  -4   17.60    6.60
   3 -10   4   15.60    6.70
   3 -10   4   25.80    4.10
   3  10   5   20.90    6.90
  -3  10  -5   23.70   17.80
   3  10   5   30.50    5.70
  -3 -10  -5   15.20    7.90
  -3 -10  -5   17.80    9.20
   3 -10   5   23.00    7.80
  -3  10  -6   72.89   22.50
   3  10   6   68.99   10.90
  -3 -10  -6   72.09   11.20
   3 -10   6   56.89   10.20
   3  10   7    1.40    6.30
  -3  10  -7   29.50   21.70
  -3 -10  -7   -2.10    5.90
   3 -10   7   -8.00    5.90
   3  10   8   55.29   11.80
  -3  10  -8   44.50   24.30
  -3 -10  -8   65.79   11.40
   3 -10   8   68.59   11.80
  -3  10  -9   -3.10   22.80
   3  10   9   12.10    8.20
   3 -10   9   11.40    7.00
  -3 -10  -9   -0.40    7.00
  -3  11  10   -0.40    7.90
   3  11 -10    3.10   18.70
  -3 -11  10   -2.10    6.60
   3 -11 -10   -8.00    6.30
  -3 -11  10   -7.70    3.00
   3  11  -9    8.80   18.10
  -3  11   9   -6.10    6.80
   3 -11  -9   10.00    7.10
  -3 -11   9    2.10    6.90
  -3 -11   9    0.00    3.70
   3  11  -8   -2.70   16.90
  -3  11   8    0.70    6.40
  -3 -11   8    6.10    7.10
   3 -11  -8   -0.40    6.30
  -3 -11   8   -2.20    3.30
   3  11  -7   45.20   20.20
  -3  11   7   46.10   11.20
   3 -11  -7   45.00    9.40
  -3 -11   7   34.60    6.20
  -3 -11   7   48.60    9.20
   3  11  -6   -2.50   16.10
  -3  11   6   -2.50    6.60
  -3 -11   6   -0.70    5.30
   3 -11  -6    2.90    6.40
  -3 -11   6    4.70    4.30
  -3  11   5   49.40   11.00
   3  11  -5   60.19   19.10
  -3 -11   5   62.29    9.00
   3 -11  -5   69.89   10.60
  -3 -11   5   61.99    7.90
  -3  11   4  142.79   13.60
   3  11  -4  121.29   19.80
  -3 -11   4  141.79   10.20
   3 -11  -4  146.39   12.80
  -3 -11   4  133.09   11.50
  -3  11   3   27.30    7.00
   3  11  -3    5.80   12.40
  -3  11   3   11.30    7.10
  -3 -11   3   27.80    7.10
  -3 -11   3   16.70    5.70
   3 -11  -3   12.20    6.20
  -3  11   2   20.70    8.60
   3  11  -2   -1.30   10.40
  -3  11   2   18.50   10.70
  -3 -11   2   21.50    7.20
  -3 -11   2   29.00    7.00
   3 -11  -2   20.40    6.90
   3  11  -1   46.70    8.70
  -3  11   1   53.59   15.10
   3  11  -1   49.99   13.90
   3 -11  -1   51.09    7.90
   3 -11  -1   58.99    9.80
  -3 -11   1   37.60    7.40
   3  11   0  212.68   13.60
  -3  11   0  207.18   23.50
   3  11   0  215.08   19.80
  -3 -11   0  227.18   14.00
   3 -11   0  219.28   12.50
   3 -11   0  200.48   15.00
   3  11   1  991.40   29.70
   3  11   1 1036.40   34.00
  -3  11  -1  928.91   41.00
  -3 -11  -1  996.90   30.60
   3 -11   1  975.40   31.50
   3 -11   1 1003.90   26.90
   3  11   2    8.40    6.00
  -3  11  -2   23.80   15.90
   3  11   2   -1.00    5.70
  -3 -11  -2    3.90    5.30
   3 -11   2   17.90    7.10
   3 -11   2    4.10    4.20
   3  11   3  175.98   26.10
  -3  11  -3   79.59   20.90
   3  11   3   84.29   11.20
   3 -11   3  100.39   12.50
  -3 -11  -3   93.49   12.10
   3 -11   3   95.39   10.50
   3  11   4   56.49    9.70
  -3  11  -4   89.09   22.20
  -3 -11  -4   64.19   10.30
   3 -11   4   73.79   11.40
   3 -11   4   71.29    5.80
  -3  11  -5   -1.30   18.40
   3  11   5    9.30    7.10
   3 -11   5   12.30    7.30
   3 -11   5    7.60    2.70
  -3 -11  -5    2.70    6.20
   3  11   6    1.10    6.30
  -3  11  -6   -2.70   18.80
  -3 -11  -6    0.10    5.40
   3 -11   6   -2.70    6.20
   3  11   7  107.69   14.30
  -3  11  -7   78.29   27.00
  -3 -11  -7  107.69   13.20
   3 -11   7  130.89   15.60
   3  11   8   39.40   10.90
  -3  11  -8   39.90   24.00
  -3 -11  -8   27.40    9.10
   3 -11   8   32.80    9.30
  -3  12   9    6.10    7.90
   3  12  -9    6.50   18.70
  -3 -12   9    8.10    4.30
   3 -12  -9    3.00    7.00
  -3 -12   9    1.60    7.30
   3  12  -8   46.90   20.40
  -3  12   8   36.30   10.20
   3 -12  -8   27.70    8.90
  -3 -12   8   35.50    6.30
  -3 -12   8   40.90    9.40
   3  12  -7    9.80   17.40
  -3  12   7   15.20    9.10
  -3 -12   7   11.80    6.50
   3 -12  -7   15.90    8.00
  -3 -12   7    9.60    4.40
  -3  12   6   52.79   11.20
   3  12  -6   63.69   19.40
  -3 -12   6   62.99    8.20
   3 -12  -6   53.09   10.60
  -3 -12   6   56.39    9.80
  -3  12   5    0.80    7.60
   3  12  -5    9.20   14.70
  -3 -12   5    2.10    4.30
   3 -12  -5    1.80    6.20
  -3 -12   5   -5.80    5.30
  -3  12   4   11.50    8.10
   3  12  -4   10.40   15.10
  -3 -12   4   24.60    7.40
  -3 -12   4   19.00    5.80
   3 -12  -4   14.70    7.30
  -3  12   2   58.69   11.20
  -3  12   2   45.90    9.50
   3  12  -2   71.19   14.90
  -3 -12   2   57.69    9.00
  -3 -12   2   64.19    8.70
   3 -12  -2   66.79    9.40
  -3  12   1  -11.00   10.30
   3  12  -1    3.80    5.70
   3  12  -1    4.10    8.70
   3 -12  -1   -1.10    5.10
  -3 -12   1    4.10    5.50
   3 -12  -1    0.70    6.10
  -3  12   0   -2.60   12.70
   3  12   0    7.70    5.80
   3  12   0   26.80   11.70
   3 -12   0    7.50    5.50
  -3 -12   0    3.70    5.50
   3 -12   0   18.50    7.90
   3  12   1   32.30   10.20
  -3  12  -1   27.60   16.10
   3  12   1   19.70    7.10
   3 -12   1   10.00    7.50
   3 -12   1   13.80    5.80
  -3 -12  -1   11.30    6.10
  -3  12  -2    7.70   15.90
   3  12   2    6.90    6.50
   3  12   2   23.20    7.20
  -3 -12  -2    8.70    6.90
   3 -12   2   16.80    5.10
   3 -12   2   13.10    6.80
   3  12   3   24.10    7.30
  -3  12  -3   10.50   17.00
   3  12   3    4.90    6.20
   3 -12   3   -1.20    7.50
  -3 -12  -3   -5.30    5.60
   3 -12   3   -0.20    3.70
   3  12   4    2.40    7.20
  -3  12  -4   21.10   18.90
   3 -12   4    8.70    7.00
  -3 -12  -4    2.60    6.10
   3  12   5    7.00    6.00
  -3  12  -5    6.00    2.50
  -3  12  -5    7.00   20.50
   3 -12   5    9.70    3.10
  -3 -12  -5    7.20    6.10
   3 -12   5   18.80    7.90
  -3  12  -6  -11.90   19.90
   3  12   6    3.40    7.00
   3 -12   6   12.30    7.90
  -3 -12  -6   -0.50    6.10
   3  12   7   15.20    8.30
  -3  12  -7  -26.90   20.60
   3 -12   7    4.50    8.40
  -3 -12  -7    8.30    7.90
   3  12   8   16.00    9.00
  -3  12  -8   15.10   25.10
   3 -12   8   -2.50    7.70
  -3 -12  -8    9.50    7.50
   3  13  -8   16.70   17.80
  -3  13   8    1.90    6.70
   3 -13  -8    1.90    7.00
  -3 -13   8   17.70    8.10
  -3 -13   8   -7.40    3.00
  -3  13   7   -6.70    6.70
   3  13  -7    2.10   15.40
   3 -13  -7    3.40    7.20
  -3 -13   7   -2.80    3.80
  -3 -13   7   -7.80    5.30
  -3  13   6   12.50    8.70
   3  13  -6   41.20   17.50
  -3 -13   6   10.70    5.00
   3 -13  -6   13.80    8.10
  -3 -13   6   10.30    6.60
  -3  13   5   19.60    8.40
   3  13  -5   20.00   15.50
  -3 -13   5    5.70    6.70
  -3 -13   5   11.10    5.20
   3 -13  -5   24.50    8.60
   3  13  -4    6.60   12.50
  -3  13   4   -5.40    7.10
   3 -13  -4   -0.60    6.80
  -3 -13   4   -6.80    5.20
  -3 -13   4    0.50    4.70
   3  13  -3   15.50   11.90
  -3  13   3   -1.30    7.00
  -3 -13   3    5.90    5.80
   3 -13  -3    7.80   12.10
  -3 -13   3    6.20    6.60
  -3  13   2   37.60    8.70
  -3  13   2   40.00    9.80
   3  13  -2   27.50   13.10
  -3 -13   2   27.50    7.10
  -3 -13   2   23.80    8.00
   3 -13  -2   25.30    7.00
  -3  13   1    8.20   10.70
   3  13  -1    3.10    5.90
   3  13  -1   -1.30    9.50
   3 -13  -1    6.70    5.50
   3 -13  -1    1.90    6.80
  -3 -13   1   -1.20    5.40
   3  13   0   20.90   11.00
   3  13   0   -4.90    5.30
  -3  13   0    4.50   12.80
   3 -13   0   -0.90    6.40
   3 -13   0    3.90    5.10
  -3 -13   0   -2.00    5.30
   3  13   1   -3.90    5.80
  -3  13  -1   -7.50   14.10
   3  13   1   22.20   10.00
   3 -13   1    2.40    6.40
  -3 -13  -1    3.90    6.50
   3 -13   1    7.10    5.00
   3  13   2   29.10    8.00
   3  13   2   -6.20    5.80
  -3  13  -2   17.70   16.30
   3 -13   2   -0.10    7.00
  -3 -13  -2    6.80    6.50
   3 -13   2    5.90    4.50
   3  13   3   -7.20    5.70
  -3 -13  -3    2.20    6.40
   3 -13   3    2.80    6.90
   3 -13   3   -0.80    3.50
  -3  13  -4   -6.20   18.20
   3  13   4    2.90    6.50
   3 -13   4   -0.10    3.20
  -3 -13  -4   -3.70    6.20
   3 -13   4   -5.40    6.00
   3  13   5   -5.80    5.30
  -3  13  -5  -10.40   20.10
  -3 -13  -5    1.60    6.40
   3 -13   5   -0.60    6.60
   3 -13   5    0.20    2.70
   3  13   6    4.20    7.00
  -3  13  -6    9.40   23.10
  -3 -13  -6   -2.40    6.00
   3 -13   6   11.70    7.50
  -3  13  -7   -6.40   23.30
   3  13   7   -2.00    7.30
  -3 -13  -7    2.20    7.50
   3 -13   7    3.10    7.40
  -3  14   7    0.90    8.70
   3  14  -7   39.80   18.80
   3 -14  -7   15.10    8.50
  -3 -14   7    2.90    7.50
  -3 -14   7    3.80    5.00
  -3  14   6    9.30    8.20
   3  14  -6   14.00   14.90
  -3 -14   6   22.70    8.40
   3 -14  -6   16.10    8.70
  -3 -14   6   10.80    5.60
  -3  14   5   -0.30    7.10
   3  14  -5   17.90   13.90
   3 -14  -5    6.70    7.50
  -3 -14   5   -6.60    4.30
  -3 -14   5    1.40    6.50
  -3  14   4   34.50    9.70
   3  14  -4   58.09   15.70
  -3 -14   4   39.20    9.20
   3 -14  -4   30.80    8.50
  -3 -14   4   27.40    7.00
   3  14  -3   11.00   10.30
  -3  14   3   -1.30    6.80
   3 -14  -3    2.10    6.20
  -3 -14   3   10.10    5.40
  -3 -14   3   17.70    8.10
  -3  14   2   39.40    9.90
   3  14  -2   45.50    9.30
   3  14  -2   92.59   18.50
   3 -14  -2   44.60    9.10
   3  14  -1   21.80   11.10
   3  14  -1    9.00    6.30
  -3  14   1   22.30   10.50
  -3  14   1   13.60    8.30
   3 -14  -1    0.50    5.50
  -3 -14   1    8.60    5.90
   3  14   0   54.49   13.60
  -3  14   0   20.00   13.30
   3  14   0   42.70    9.00
   3 -14   0   27.30    7.00
   3 -14   0   25.40    9.70
  -3 -14   0   21.90    8.30
  -3  14  -1   14.50   15.40
   3  14   1   48.60   10.10
   3  14   1   14.40    7.30
   3 -14   1   28.00    6.20
  -3 -14  -1   12.10    7.10
   3 -14   1   17.10    8.70
   3  14   2  108.39   13.70
  -3  14  -2  100.29   25.60
  -3 -14  -2  107.09   13.90
   3 -14   2  117.19   15.00
   3 -14   2   92.89    9.30
   3  14   5   23.30    9.00
  -3  14  -5   32.60   22.50
   3 -14   5   17.40    8.70
   3 -14   5   13.90    6.50
  -3 -14  -5    8.10    7.50
  -3  15   5    5.50    8.90
   3  15  -5   23.30   13.80
  -3 -15   5   -1.10    7.20
   3 -15  -5    1.70    7.20
   3  15  -4   10.90   10.30
  -3  15   4   -5.50    7.10
  -3 -15   4   -4.70    7.20
   3 -15  -4    6.80    7.30
  -3 -15   4   -0.90    5.20
   3  15  -3   62.29   15.70
   3  15  -2   52.79   13.00
  -3  15   1   31.10    9.20
   3  15  -1   31.80    8.60
  -3  15   1   55.59   11.50
   3 -15  -1   32.60    8.30
  -3 -15   1   29.80    8.00
   3  15   0   30.90    8.80
  -3  15   0   44.60   13.70
  -3 -15   0   42.10    9.70
   3 -15   0   42.60   14.60
   3  15   1   13.10    7.70
  -3  15  -1   32.00   15.40
   3 -15   1   27.60    6.80
  -3 -15  -1   31.50    8.80
   3 -15   1   14.10    9.00
  -3  15  -2   28.10   18.30
  -3  16   1   86.99   12.00
   3  16   1    9.70    8.00
  -3  16  -1   55.29   15.30
   3 -16   1    2.30    5.30
  -3 -16  -1    8.20    7.10
   3 -16   1   10.70   10.00
  -4   0  13    3.40    6.90
   4   0 -13   17.30   11.70
   4   0 -13    1.30    5.20
   4   0 -12    6.60    5.40
  -4   0  12   14.90    7.70
   4   0 -12   13.90   12.30
   4   0 -11   -2.90    4.60
   4   0 -11    5.70   11.60
  -4   0  11    2.90    6.60
  -4   0  10   15.40    6.70
   4   0 -10   10.10   11.90
   4   0 -10   12.50    5.70
   4   0  -9   -6.40    3.70
  -4   0   9   -7.00    4.90
   4   0  -9   -3.00   11.40
   4   0  -8   61.29   13.80
   4   0  -8   77.59    8.80
  -4   0   8   61.49    8.40
  -4   0   7   -6.50    3.20
   4   0  -7    7.50    8.20
   4   0  -7   -1.50    3.30
   4   0  -6    7.80    6.80
  -4   0   6    3.20    8.70
  -4   0   6    7.40    4.00
   4   0  -6    9.10    7.50
   4   0  -5    0.10    5.60
   4   0  -5    6.60    2.80
   4   0  -5    0.20    3.00
  -4   0   5    0.50    3.00
  -4   0   5   -2.10    6.60
   4   0  -4 4759.12   89.59
  -4   0   4 4675.83   89.09
   4   0  -4 4927.01   92.79
  -4   0   4 4678.03   88.19
  -4   0   3   -1.80    2.00
   4   0  -3   -0.60    2.30
  -4   0   3   -3.30    2.00
   4   0  -3    2.50    2.20
  -4   0   3    0.30    4.40
   4   0  -3   -4.40    3.60
   4   0  -2 4631.64   87.39
  -4   0   2 4567.64   82.89
   4   0  -2 4631.34   85.19
  -4   0   2 4552.14   87.29
  -4   0   2 4605.94   82.89
  -4   0   1   -1.60    3.30
   4   0  -1    3.10    1.60
   4   0  -1   -2.70    3.00
  -4   0   1    1.20    1.40
  -4   0   1    2.20    1.60
  -4   0   1    0.90    1.90
   4   0   0 5140.79   93.09
  -4   0   0 5194.08   97.89
  -4   0   0 5035.20   93.09
   4   0   0 5191.98   97.69
  -4   0   0 5191.78   94.09
  -4   0  -1    0.30    1.80
   4   0   1   -0.80    1.70
   4   0   1   -1.60    2.90
  -4   0  -1    3.10    3.30
  -4   0  -1    1.10    1.60
   4   0   1    1.30    1.50
   4   0   2 1984.50   40.40
   4   0   2 1982.30   43.30
   4   0   2 1976.10   37.80
  -4   0  -2 1915.41   43.20
  -4   0  -2 1903.31   39.90
  -4   0  -2 1983.20   37.70
  -4   0  -3    1.80    1.90
   4   0   3   -0.70    2.50
   4   0   3   -0.50    1.40
  -4   0  -4  179.08   13.40
   4   0   4  184.38    7.50
   4   0   4  171.58    9.80
  -4   0  -4  160.78    6.70
  -4   0  -5   -1.60    2.30
   4   0   5   -0.40    3.50
   4   0   5   -0.60    1.90
  -4   0  -5    2.10    5.30
  -4   0  -6  571.64   24.30
  -4   0  -6  540.45   15.10
   4   0   6  533.25   20.20
   4   0   6  553.14   14.90
  -4   0  -7    1.40    8.00
  -4   0  -7   -1.30    3.20
   4   0   7    1.10    5.00
  -4   0  -8   10.00   10.00
   4   0   8   14.10    7.20
  -4   0  -9    2.60    3.50
   4   0   9   -6.20    5.20
  -4   0  -9   -9.50    9.70
  -4   0 -10  148.89   21.60
   4   0  10  136.39   13.90
  -4   0 -10  115.49    8.00
   4   0  11   -8.10    5.00
  -4   0 -11    1.70    3.40
  -4   0 -11   -9.10   12.90
  -4   0 -12   10.80    3.80
  -4   0 -12  -13.60   16.10
   4   0  12   12.80    7.30
   4   1 -13    1.20    3.90
  -4   1  13    6.00    7.40
  -4  -1  13   -1.10    6.00
   4  -1 -13   51.79   17.00
   4  -1 -13    6.50    6.00
   4   1 -12   29.40   15.10
   4   1 -12   24.60    6.60
  -4   1  12    5.20    6.40
   4  -1 -12    5.00    5.60
   4  -1 -12   24.40   10.80
  -4  -1  12   19.40    7.80
   4   1 -11  177.08   12.00
   4   1 -11  187.58   22.80
  -4   1  11  181.78   20.20
   4  -1 -11  184.98   12.90
   4  -1 -11  201.98   19.50
  -4  -1  11  170.78   14.20
   4   1 -10    8.00    4.80
   4   1 -10   20.40   13.80
  -4   1  10   17.70    7.20
  -4  -1  10    8.40    6.30
   4  -1 -10   28.00   12.10
   4  -1 -10    4.50    4.80
   4   1  -9   -2.30   12.70
  -4   1   9    6.50    6.10
   4   1  -9    3.00    4.40
   4  -1  -9   -5.20   10.40
   4  -1  -9    3.60    5.00
  -4  -1   9    3.20    5.80
  -4   1   8   40.80    7.50
   4   1  -8   41.00    6.60
   4   1  -8   31.00   13.40
   4  -1  -8   51.79    7.50
  -4  -1   8   47.40    7.70
   4  -1  -8   43.60   12.90
  -4   1   7  162.88   10.40
   4   1  -7  170.08    9.40
   4   1  -7  166.28   17.00
   4  -1  -7  160.28    9.70
  -4  -1   7  173.38   10.00
   4  -1  -7  179.58   14.30
   4   1  -6   31.00    4.90
  -4   1   6   29.50    5.60
   4   1  -6   40.20   11.10
  -4   1   6   43.30    9.20
   4  -1  -6   37.70    5.70
  -4  -1   6   38.60    5.30
   4  -1  -6   26.20    7.40
  -4   1   5  580.14   16.90
   4   1  -5  628.04   22.60
   4   1  -5  600.24   16.80
   4  -1  -5  605.24   17.20
  -4  -1   5  555.54   23.10
  -4  -1   5  603.54   16.40
   4  -1  -5  610.64   18.80
   4   1  -4   14.40    2.80
  -4   1   4   14.20    3.30
   4   1  -4    8.40    3.00
   4   1  -4    8.60    5.80
  -4   1   4   13.60    3.60
  -4   1   4   15.70    5.90
   4  -1  -4    8.10    3.20
  -4  -1   4   17.30    3.40
   4  -1  -4   12.70    4.40
  -4  -1   4   17.60    3.30
  -4  -1   4   22.50    8.30
   4  -1  -4   12.00    3.10
   4   1  -3 1220.08   30.20
  -4   1   3 1212.98   26.30
  -4   1   3 1228.18   27.80
   4   1  -3 1241.08   27.00
   4   1  -3 1178.38   24.10
  -4   1   3 1222.38   25.70
   4  -1  -3 1190.48   27.40
  -4  -1   3 1214.48   24.30
  -4  -1   3 1249.68   31.00
  -4  -1   3 1189.18   26.40
   4  -1  -3 1251.87   26.80
  -4   1   2 2135.19   43.20
   4   1  -2 2129.39   44.70
  -4   1   2 2123.69   40.50
  -4   1   2 2057.69   40.20
   4   1  -2 2045.10   38.10
  -4   1   2 2100.19   42.90
   4  -1  -2 2098.29   42.90
  -4  -1   2 2097.59   41.90
  -4  -1   2 2104.59   42.20
  -4  -1   2 2055.79   38.00
   4  -1  -2 2115.39   41.30
   4   1  -1   15.60    1.70
  -4   1   1   12.60    3.90
  -4   1   1   15.40    2.80
  -4   1   1   12.00    2.40
   4   1  -1   19.80    3.30
   4   1  -1   12.70    4.90
  -4  -1   1   16.00    1.30
   4  -1  -1   11.60    4.00
  -4  -1   1   15.60    5.00
   4  -1  -1   17.50    3.10
   4  -1  -1   17.00    2.70
  -4  -1   1    8.40    2.40
   4   1   0   -3.20    2.90
  -4   1   0    2.30    1.80
   4   1   0    0.00    1.40
   4   1   0    0.60    1.60
  -4   1   0   -1.30    2.30
  -4   1   0   -1.50    1.70
  -4   1   0    0.40    1.60
  -4  -1   0   -0.90    1.50
  -4  -1   0    1.10    1.90
   4  -1   0    0.70    2.90
   4  -1   0    0.80    2.00
  -4   1  -1   74.09    3.70
  -4   1  -1   77.89    6.50
   4   1   1   73.19    4.50
   4   1   1   74.59    6.70
   4   1   1   76.19    4.50
   4  -1   1   71.19    5.10
  -4  -1  -1   69.79    4.30
  -4  -1  -1   75.09    4.50
  -4  -1  -1   71.29    6.50
   4  -1   1   81.09    6.90
   4   1   2 3023.60   62.09
   4   1   2 3101.09   59.09
  -4   1  -2 2956.40   62.69
  -4   1  -2 2911.31   59.29
  -4   1  -2 3073.39   55.69
  -4  -1  -2 3105.79   57.79
  -4  -1  -2 3028.40   58.79
   4  -1   2 3070.79   59.99
  -4  -1  -2 3035.80   62.49
   4  -1   2 3063.59   62.79
   4  -1   2 3077.99   55.99
   4   1   3  133.09    7.70
  -4   1  -3  152.08   10.40
   4   1   3  141.39    9.20
  -4   1  -3  144.29    5.00
   4   1   3  134.09    6.00
   4  -1   3  137.49    4.90
   4  -1   3  146.59    8.30
  -4  -1  -3  145.49    8.70
  -4  -1  -3  146.89    6.50
   4   1   4 1926.01   39.10
  -4   1  -4 1917.31   37.00
   4   1   4 1933.91   42.80
  -4   1  -4 1927.01   47.40
  -4  -1  -4 1942.11   39.40
  -4  -1  -4 1937.71   46.00
   4  -1   4 1957.90   43.70
   4  -1   4 1892.61   37.00
   4   1   5   25.80    3.80
   4   1   5   22.30    5.80
  -4   1  -5   21.40    8.00
  -4   1  -5   22.00    3.20
   4  -1   5   18.00    5.30
   4  -1   5   22.20    2.90
  -4  -1  -5   12.90    5.90
  -4  -1  -5   22.70    4.10
   4   1   6   39.80    7.60
  -4   1  -6   41.00    4.40
  -4   1  -6   31.60    9.30
  -4  -1  -6   46.00    9.30
  -4  -1  -6   38.00    5.30
   4  -1   6   32.70    7.00
   4  -1   6   34.00    6.00
  -4   1  -7   17.00    9.80
   4   1   7    3.70    5.40
  -4   1  -7   11.30    3.40
   4  -1   7    8.10    5.50
   4  -1   7   14.00    3.00
  -4  -1  -7   12.50    4.40
  -4  -1  -7    9.20    7.70
  -4   1  -8  543.55   28.60
   4   1   8  491.05   21.50
  -4   1  -8  485.65   14.10
   4  -1   8  446.06   15.20
  -4  -1  -8  497.95   16.40
  -4  -1  -8  491.65   25.40
   4  -1   8  502.75   22.10
   4   1   9    0.50    5.90
  -4   1  -9    6.10   11.20
  -4   1  -9    2.70    3.10
  -4  -1  -9    8.60   10.60
  -4  -1  -9    7.70    4.30
   4  -1   9   -0.60    5.40
  -4   1 -10    6.30    3.20
  -4   1 -10   -5.20   12.00
   4   1  10   -2.30    5.00
   4  -1  10    3.80    5.80
  -4  -1 -10   -0.20    3.70
  -4  -1 -10  -10.80   10.80
  -4   1 -11    8.00   13.90
  -4   1 -11   10.10    3.50
   4   1  11    1.00    6.10
  -4  -1 -11    2.70    3.40
  -4  -1 -11    6.80   16.20
   4  -1  11   -1.30    6.30
  -4   1 -12    6.60    3.40
   4   1  12    7.10    6.50
  -4   1 -12  -14.80   16.00
  -4  -1 -12  -11.60   15.50
   4  -1  12    2.10    7.30
  -4  -1 -12    3.80    3.80
   4   2 -13   14.10   14.80
  -4   2  13   16.50    8.10
   4   2 -13   16.10    5.60
   4  -2 -13   16.40    7.10
  -4  -2  13   12.30    7.50
   4   2 -12    6.30   14.00
  -4   2  12   10.00    7.40
   4   2 -12    5.60    5.00
   4  -2 -12   32.10   13.10
  -4  -2  12   14.50    7.10
   4  -2 -12   12.60    7.50
  -4   2  11   60.49   10.80
   4   2 -11   78.99   19.40
   4   2 -11   85.39   10.10
   4  -2 -11   70.39    9.90
  -4  -2  11   83.29   11.80
   4  -2 -11  110.89   17.20
   4   2 -10    3.40    3.80
   4   2 -10    8.10   13.60
  -4   2  10   -0.30    5.80
  -4  -2  10    1.80    5.40
   4  -2 -10   10.70   11.10
   4  -2 -10    5.20    5.40
   4   2  -9  499.75   18.10
  -4   2   9  525.25   21.50
   4   2  -9  489.25   30.60
   4  -2  -9  492.05   19.00
  -4  -2   9  518.95   20.60
  -4   2   8   95.49   10.80
   4   2  -8   54.99   14.90
   4   2  -8   68.29    7.40
  -4  -2   8   87.59    9.60
   4  -2  -8   98.69   13.30
   4  -2  -8   52.69    7.30
  -4   2   7  116.29    9.70
  -4   2   7  119.99   10.20
   4   2  -7  138.19    8.50
   4   2  -7  130.49   17.80
  -4  -2   7  136.39    9.30
   4  -2  -7  130.69    9.40
   4  -2  -7  122.09   11.90
   4   2  -6  -10.20    8.60
   4   2  -6    0.50    2.90
  -4   2   6   -1.40    3.70
   4  -2  -6   -0.90    3.10
  -4  -2   6   -1.90    2.90
   4  -2  -6   -2.20    4.60
   4   2  -5 5280.67  107.39
  -4   2   5 5278.67   99.99
  -4   2   5 5201.78  100.79
   4   2  -5 5279.97   99.39
  -4  -2   5 5187.28   98.39
   4  -2  -5 5255.37   98.69
   4   2  -4  988.20   21.80
   4   2  -4 1048.70   29.80
  -4   2   4 1058.99   24.30
  -4   2   4  995.30   24.30
   4  -2  -4 1051.89   24.40
  -4  -2   4  997.40   22.20
  -4  -2   4  993.50   23.40
  -4  -2   4  992.40   30.70
   4  -2  -4  998.20   23.10
   4  -2  -4 1000.20   23.80
   4   2  -3 1616.14   38.60
  -4   2   3 1580.94   33.50
   4   2  -3 1619.74   30.80
  -4   2   3 1618.24   33.70
  -4   2   3 1585.24   33.30
  -4  -2   3 1569.74   39.20
  -4  -2   3 1595.14   33.70
  -4  -2   3 1611.54   31.10
   4  -2  -3 1643.04   34.00
  -4  -2   3 1612.94   34.20
   4  -2  -3 1620.24   33.50
   4   2  -2    3.00    4.60
   4   2  -2    5.00    1.20
   4   2  -2    6.00    2.10
  -4   2   2    7.40    2.90
  -4   2   2    4.90    3.10
  -4   2   2    4.10    3.00
  -4  -2   2    6.00    2.30
   4  -2  -2    6.70    2.80
   4  -2  -2    2.90    2.90
   4  -2  -2    3.80    2.60
  -4  -2   2    7.00    5.60
  -4  -2   2    6.80    1.10
   4   2  -1 3355.06   66.99
  -4   2   1 3337.27   64.99
   4   2  -1 3425.86   65.49
  -4   2   1 3366.76   62.99
  -4   2   1 3282.97   62.09
   4  -2  -1 3337.87   62.39
  -4  -2   1 3323.47   63.79
   4  -2  -1 3326.37   64.49
   4  -2  -1 3297.37   62.79
   4   2   0  136.49    8.50
  -4   2   0  114.39    7.40
   4   2   0  128.99    6.60
  -4   2   0  112.59    4.70
   4   2   0  112.49    4.30
   4  -2   0  122.39    6.10
  -4  -2   0  121.39    4.30
   4  -2   0  116.99    7.20
   4  -2   0  116.49    5.00
  -4  -2   0  110.79    5.90
   4   2   1 1719.03   38.30
  -4   2  -1 1754.92   32.40
   4   2   1 1695.93   34.80
  -4   2  -1 1676.53   32.00
  -4   2  -1 1695.63   35.70
  -4   2  -1 1681.33   38.40
   4   2   1 1709.03   33.80
  -4  -2  -1 1696.93   34.80
   4  -2   1 1723.93   38.30
  -4  -2  -1 1715.43   33.70
   4  -2   1 1709.73   35.80
  -4  -2  -1 1676.03   38.20
  -4   2  -2   20.40    2.10
  -4   2  -2   27.70    2.00
  -4   2  -2   30.40    4.40
   4   2   2   33.70    5.50
  -4   2  -2   31.70    7.00
   4   2   2   26.40    3.90
   4   2   2   24.00    3.20
  -4   2  -2   20.30    4.70
  -4  -2  -2   26.20    3.60
   4  -2   2   48.40    5.90
  -4  -2  -2   34.70    4.10
  -4  -2  -2   32.00    5.20
   4   2   3   27.30    4.60
   4   2   3   19.50    3.40
  -4   2  -3   21.90    6.30
   4   2   3   20.00    4.90
   4  -2   3   25.80    5.00
  -4  -2  -3   21.00    3.90
  -4  -2  -3   23.50    5.00
  -4   2  -4  275.07   15.50
  -4   2  -4  264.17    6.50
   4   2   4  271.77   11.70
   4   2   4  265.07   12.80
   4  -2   4  285.67   12.60
   4  -2   4  262.67    6.60
  -4  -2  -4  262.77   10.20
  -4   2  -5  233.38   16.00
  -4   2  -5  212.08    6.30
   4   2   5  219.18   11.90
  -4  -2  -5  251.27   10.30
  -4  -2  -5  224.48   15.30
   4  -2   5  229.08    6.30
   4  -2   5  228.58   12.40
   4   2   6   -1.00    4.80
  -4   2  -6    3.80    2.00
  -4   2  -6    6.90    8.20
  -4  -2  -6    1.30    3.90
   4  -2   6    0.30    4.50
  -4  -2  -6    3.60    6.00
   4  -2   6   -0.50    1.60
  -4   2  -7   83.49   15.20
   4   2   7   68.89    9.40
  -4   2  -7   75.29    4.90
   4  -2   7  101.99   12.40
  -4  -2  -7   92.89   13.40
   4  -2   7   71.89    4.30
  -4  -2  -7   83.59    8.00
  -4   2  -8   13.70   12.20
   4   2   8   15.90    7.10
  -4   2  -8   28.60    3.70
  -4  -2  -8   31.30    6.20
  -4  -2  -8   28.10   10.20
   4  -2   8   18.60    7.50
   4   2   9   12.30    6.90
  -4   2  -9   28.90   14.00
  -4   2  -9   20.20    3.70
  -4  -2  -9   32.30    6.30
  -4  -2  -9   37.30   11.60
   4  -2   9   19.90    7.60
   4  -2   9   11.30    3.20
  -4   2 -10   -1.20   13.00
  -4   2 -10    6.80    2.80
   4   2  10   11.10    6.10
  -4  -2 -10    6.50    4.50
   4  -2  10    1.20    3.00
   4  -2  10    6.30    6.60
  -4  -2 -10    4.50   11.60
  -4   2 -11    8.40   14.80
  -4   2 -11   12.30    3.00
   4   2  11    3.10    5.40
  -4  -2 -11  -16.20   11.20
   4  -2  11   -5.30    5.80
  -4  -2 -11    8.80    4.60
   4   2  12    2.70    6.90
  -4   2 -12   10.20    2.60
   4  -2  12    6.40    6.30
  -4  -2 -12    2.00    3.80
  -4   3  12   41.30   10.90
   4   3 -12   68.99   19.50
   4   3 -12   39.90    7.40
   4  -3 -12   46.50    9.10
  -4  -3  12   52.39   10.80
  -4   3  11   46.30   10.20
   4   3 -11   42.30    7.20
   4   3 -11   27.20   17.10
   4  -3 -11   78.09   13.80
   4  -3 -11   40.90    8.00
  -4  -3  11   40.70    9.30
   4   3 -10   62.99    8.00
  -4   3  10   57.19   10.10
   4   3 -10   44.70   15.90
  -4  -3  10   56.69    9.80
   4  -3 -10  105.69   18.50
   4  -3 -10   63.59    9.70
  -4   3   9   98.69   12.40
   4   3  -9  135.89   23.10
   4   3  -9  110.29    9.30
  -4  -3   9   98.89   10.50
   4  -3  -9  101.99   10.70
   4  -3  -9  102.89   14.40
  -4   3   8  200.48   10.80
   4   3  -8  208.68   23.70
   4   3  -8  197.58   10.70
  -4   3   8  221.08   14.00
   4  -3  -8  206.48   14.00
   4  -3  -8  209.58   12.50
  -4  -3   8  212.28   12.40
   4   3  -7   37.10   14.50
  -4   3   7   19.40    6.20
   4   3  -7   21.00    4.80
   4  -3  -7   34.90    6.70
   4  -3  -7   19.10    6.80
  -4  -3   7   21.60    5.30
  -4   3   6  212.28   11.10
  -4   3   6  190.28   10.00
   4   3  -6  211.48   18.70
  -4  -3   6  220.78    9.90
   4  -3  -6  197.58    9.30
   4  -3  -6  202.68   10.60
  -4  -3   6  219.38   10.10
  -4   3   5  788.72   21.30
   4   3  -5  841.92   29.80
  -4   3   5  849.41   23.20
   4   3  -5  813.22   20.00
  -4  -3   5  838.52   20.90
   4  -3  -5  822.22   22.10
   4  -3  -5  810.02   19.30
  -4  -3   5  822.02   21.40
   4   3  -4    6.10    2.30
  -4   3   4    2.60    3.40
  -4   3   4    4.50    3.80
   4   3  -4   -1.40    6.40
  -4  -3   4    2.60    2.20
  -4  -3   4    5.90    2.70
   4  -3  -4   -4.10    2.50
  -4  -3   4    4.70    2.40
   4  -3  -4    1.10    2.30
  -4   3   3   41.40    4.70
  -4   3   3   38.40    5.20
  -4   3   3   44.60    5.40
   4   3  -3   32.60    3.00
   4   3  -3   19.50    5.90
  -4   3   3   31.40    4.00
   4  -3  -3   30.60    4.10
   4  -3  -3   44.90    5.20
  -4  -3   3   32.50    3.00
  -4  -3   3   33.80    4.50
  -4  -3   3   31.30    8.20
   4   3  -2 1060.49   24.10
  -4   3   2 1050.99   24.00
  -4   3   2 1056.49   23.40
  -4   3   2 1008.30   23.60
   4   3  -2 1038.80   20.20
   4   3  -2 1063.39   28.50
  -4  -3   2 1076.19   24.40
   4  -3  -2 1061.99   23.50
   4  -3  -2 1040.70   23.30
   4  -3  -2 1046.40   24.10
  -4  -3   2 1030.00   28.50
  -4  -3   2 1049.09   20.20
   4   3  -1  404.56    8.60
  -4   3   1  398.46   11.90
   4   3  -1  377.96   11.80
   4   3  -1  383.86   15.10
  -4   3   1  416.16   12.00
  -4   3   1  387.56   12.40
   4   3  -1  390.16    8.50
  -4  -3   1  390.26   15.00
  -4  -3   1  383.56   11.90
   4  -3  -1  392.36   11.90
   4  -3  -1  392.36   11.00
   4  -3  -1  391.36   12.40
   4   3   0    0.10    3.20
   4   3   0    4.60    2.50
  -4   3   0   -0.80    2.10
  -4   3   0    0.10    3.70
   4   3   0    0.90    1.70
  -4   3   0   -0.80    2.90
  -4   3   0    0.70    1.70
   4  -3   0    1.50    2.90
   4  -3   0    2.60    2.10
  -4  -3   0    2.10    2.00
  -4  -3   0    5.30    4.00
  -4  -3   0    2.10    2.20
  -4   3  -1   11.30    3.80
   4   3   1   11.50    4.30
   4   3   1   13.90    3.00
  -4   3  -1   11.20    2.00
  -4   3  -1   10.20    4.80
  -4   3  -1    7.90    2.80
   4   3   1   12.60    3.00
   4  -3   1    9.20    3.10
  -4  -3  -1   19.30    5.00
  -4  -3  -1   10.60    2.70
  -4  -3  -1   10.20    3.00
   4  -3   1   14.10    2.10
  -4   3  -2  312.67   14.40
   4   3   2  299.07   12.40
   4   3   2  299.57   10.50
   4   3   2  302.07   10.30
  -4  -3  -2  291.67    9.90
  -4  -3  -2  291.57   17.20
  -4  -3  -2  315.07   10.70
   4  -3   2  299.47   11.60
  -4   3  -3  628.04   22.80
   4   3   3  607.74   17.60
   4   3   3  604.04   18.90
  -4  -3  -3  624.14   17.20
   4  -3   3  599.74   18.90
   4   3   4   90.29    7.50
  -4   3  -4   69.99   10.40
   4   3   4   76.69    7.90
   4  -3   4   89.89    8.00
   4   3   5  193.28   11.40
  -4   3  -5  185.98   16.10
  -4  -3  -5  196.18   10.20
  -4  -3  -5  193.38   12.20
   4  -3   5  201.58   12.00
  -4   3  -6   35.90   11.10
   4   3   6   39.30    7.40
  -4  -3  -6   47.40    6.80
   4  -3   6   45.00    8.00
  -4  -3  -6   32.10    8.10
  -4   3  -7   92.99   16.60
   4   3   7   96.59   11.60
   4  -3   7   95.29   12.60
  -4  -3  -7   67.89   11.20
  -4  -3  -7   79.19    8.70
  -4   3  -8  787.02   36.80
   4   3   8  738.13   27.20
   4  -3   8  696.33   27.10
  -4  -3  -8  710.63   22.50
  -4  -3  -8  716.03   28.40
  -4   3  -9   51.59   16.70
   4   3   9   52.29   10.70
   4  -3   9   57.59   10.30
  -4  -3  -9   54.09   12.00
  -4  -3  -9   61.69    8.30
   4   3  10   10.60    8.00
  -4   3 -10  -18.80   12.40
   4  -3  10   -2.60    5.20
  -4  -3 -10    1.60    4.20
  -4  -3 -10  -12.00    9.70
  -4   3 -11    2.20   17.10
   4   3  11    2.40    6.20
  -4  -3 -11    5.70    4.30
  -4  -3 -11  -15.60   11.70
   4  -3  11    8.00    6.70
  -4   4  13   68.19   12.60
   4   4 -13   93.89   21.70
   4  -4 -13   90.79   12.90
  -4  -4  13   54.99    8.00
  -4  -4  13   68.89   12.30
  -4   4  12   11.40    8.20
   4   4 -12    5.40   16.90
  -4   4  11   24.00    8.40
  -4  -4  11   31.20    6.50
  -4  -4  11   28.20    7.30
  -4   4   9    0.70    6.60
   4   4  -9    0.60   16.30
   4  -4  -9   -1.10    5.10
  -4  -4   9    0.00    3.60
  -4  -4   9   -6.20    4.80
   4  -4  -9    4.70    6.70
  -4   4   8   31.20    8.00
   4   4  -8    8.40   14.40
  -4   4   8   31.70    4.80
  -4  -4   8   30.70    5.80
  -4  -4   8   25.80    6.30
   4  -4  -8   22.30    6.20
   4  -4  -8   50.39    8.50
  -4   4   7   82.69   10.10
   4   4  -7   93.29   18.10
  -4  -4   7   82.79    8.00
   4  -4  -7   64.89    7.80
  -4  -4   7   78.19    7.00
  -4   4   6   25.00    5.60
   4   4  -6   34.20   13.10
  -4  -4   6   46.60    6.20
  -4  -4   6   44.70    5.70
   4  -4  -6   40.30    6.90
   4   4  -5  108.49   14.90
  -4   4   5   88.49    8.20
   4   4  -5   95.19    5.80
   4  -4  -5   89.29    7.70
  -4  -4   5   92.49    6.80
  -4  -4   5  102.19    6.60
   4   4  -4   86.29   13.40
  -4  -4   4   80.79    6.20
   4  -4  -4   67.69    6.60
  -4  -4   4   78.99    5.20
  -4   4   3  413.96   11.30
  -4   4   3  401.26   13.80
   4   4  -3  421.56   18.80
   4   4  -3  407.36   12.80
   4   4  -3  397.26   10.60
  -4  -4   3  426.86   10.90
   4  -4  -3  426.26   13.30
   4  -4  -3  416.76   11.00
  -4  -4   3  406.76   13.10
  -4   4   2  578.84   15.20
   4   4  -2  558.44   12.80
  -4   4   2  595.34   18.10
  -4   4   2  562.34   15.00
  -4   4   2  571.44   15.40
   4   4  -2  572.14   20.50
   4   4  -2  567.34   15.80
   4  -4  -2  542.35   16.00
  -4  -4   2  589.44   23.90
  -4  -4   2  566.94   15.90
  -4  -4   2  567.64   12.80
   4  -4  -2  559.74   15.30
  -4   4   1    6.70    3.60
   4   4  -1    4.30    1.70
   4   4  -1    1.40    4.80
   4   4  -1    6.40    2.50
  -4   4   1    9.80    3.20
  -4   4   1    4.10    2.30
   4   4  -1    4.60    2.10
   4  -4  -1    3.40    2.70
  -4  -4   1    2.20    2.20
   4  -4  -1    6.60    3.20
  -4  -4   1    6.70    5.20
  -4   4   0  786.22   21.80
   4   4   0  769.82   16.90
   4   4   0  749.42   22.10
   4   4   0  779.82   16.90
  -4   4   0  776.92   21.90
  -4   4   0  730.33   20.70
  -4   4   0  758.72   17.00
  -4  -4   0  737.43   21.80
   4  -4   0  760.82   19.80
   4  -4   0  769.12   17.10
  -4  -4   0  724.83   19.10
   4   4   1  130.19    6.10
  -4   4  -1  126.29    9.90
  -4   4  -1  126.29    4.70
  -4   4  -1  129.49    9.60
   4   4   1  120.29    8.60
   4  -4   1  119.39    7.50
  -4  -4  -1  125.29    7.00
  -4  -4  -1  112.69    6.90
  -4  -4  -1  117.09    8.70
   4  -4   1  128.79    4.80
  -4   4  -2 3581.84   76.79
   4   4   2 3630.74   68.69
   4   4   2 3548.45   72.09
  -4  -4  -2 3544.65   69.59
  -4  -4  -2 3448.05   68.19
   4   4   3   69.49    7.10
  -4   4  -3   45.30    7.90
   4   4   3   60.59    7.10
  -4  -4  -3   60.59    6.20
  -4  -4  -3   67.09    6.60
   4  -4   3   55.59    6.70
   4   4   4  900.41   25.60
  -4   4  -4  953.80   32.50
   4   4   4  934.11   25.20
   4  -4   4  940.51   26.90
  -4  -4  -4  935.91   24.70
   4   4   5  137.29   10.60
  -4   4  -5  138.59   16.00
   4   4   5  114.39    9.80
  -4  -4  -5  126.69    9.40
   4  -4   5  141.39   10.70
  -4   4  -6  440.36   26.20
   4   4   6  404.06   18.00
  -4  -4  -6  433.06   18.70
  -4  -4  -6  440.16   16.60
   4  -4   6  434.76   19.00
   4   4   7   29.00    8.00
  -4   4  -7   41.70   15.00
  -4  -4  -7   43.20    9.40
  -4  -4  -7   39.80    7.10
   4  -4   7   48.60   10.00
  -4   4  -8  120.99   20.80
   4   4   8   95.29   11.80
   4  -4   8   65.99   10.50
  -4  -4  -8  104.69   10.10
  -4  -4  -8   90.19   12.50
  -4   4  -9   -5.60   14.00
   4   4   9   -4.10    5.70
  -4  -4  -9   -4.60    4.50
   4  -4   9   -5.50    5.00
  -4  -4  -9    5.30    8.30
  -4   4 -10   89.49   23.00
   4   4  10  107.79   14.30
  -4  -4 -10  117.99   11.00
  -4  -4 -10  111.89   17.60
   4  -4  10   88.19   14.00
  -4   4 -11   -1.50   17.20
   4   4  11    3.30    6.80
  -4  -4 -11  -10.90   10.80
   4  -4  11    1.40    6.60
   4   5 -13   22.50   17.50
  -4   5  13   19.90    9.20
   4  -5 -13    6.40    7.20
  -4  -5  13   11.10    4.70
  -4  -5  13   16.60    8.80
   4   5 -12    6.00   16.30
  -4   5  12    7.80    7.20
   4  -5 -12    9.40    7.00
  -4  -5  12   13.90    8.10
  -4  -5  12   12.50    4.50
  -4   5  11   46.90    9.40
   4   5 -11   21.40   16.90
   4  -5 -11   25.50    7.60
  -4  -5  11   41.60   11.10
  -4  -5  11   25.50    5.80
  -4   5  10    1.00    7.60
   4   5 -10  -14.70   14.10
   4  -5 -10    1.90    5.10
  -4  -5  10  -10.50    4.30
  -4  -5  10    5.70    4.10
   4   5  -9   48.00   16.80
  -4   5   9   55.29    9.60
   4  -5  -9   52.49    8.90
  -4  -5   9   41.80    7.90
  -4  -5   9   48.40    6.80
   4   5  -8  187.18   25.10
  -4   5   8  161.38   13.50
  -4  -5   8  159.78    9.80
  -4  -5   8  162.28   11.60
   4  -5  -8  167.48   12.60
  -4   5   7   56.19    8.20
   4   5  -7   77.89   17.70
  -4  -5   7   77.49    8.10
  -4  -5   7   83.39    7.20
   4  -5  -7   84.09    9.60
  -4   5   6   28.00    6.60
   4   5  -6   18.70   13.80
   4  -5  -6   11.50    4.80
   4   5  -5 1095.79   38.20
  -4   5   5 1124.79   29.60
  -4  -5   5 1147.99   27.70
  -4  -5   5 1130.79   26.90
   4  -5  -5 1110.09   28.70
   4   5  -4    1.40    8.50
  -4   5   4    3.70    4.10
   4   5  -4   13.10    2.70
   4  -5  -4    3.20    3.40
  -4  -5   4    2.10    2.50
  -4  -5   4    5.80    3.10
  -4   5   3  148.19    6.60
   4   5  -3  129.99   13.50
   4   5  -3  150.58    7.20
  -4   5   3  158.58    9.40
  -4   5   3  157.28    6.40
  -4  -5   3  152.98    6.50
  -4  -5   3  149.99    8.00
   4   5  -2   72.19   11.40
  -4   5   2   55.69    4.90
  -4   5   2   57.29    5.60
   4   5  -2   64.39    4.00
   4  -5  -2   54.69    5.50
  -4  -5   2   54.99    5.40
  -4  -5   2   62.09    4.30
   4  -5  -2   59.89    6.60
   4   5  -1   87.89    9.70
  -4   5   1   92.09    6.50
   4   5  -1   92.69    4.70
   4   5  -1  104.69    5.30
  -4   5   1   96.99    7.60
  -4   5   1   88.59    5.60
  -4  -5   1   81.39    6.20
   4  -5  -1   93.69    5.90
   4  -5  -1  104.59    7.40
   4   5   0   17.30    3.60
  -4   5   0   26.70    5.20
   4   5   0   10.30    5.10
   4   5   0   12.70    3.10
  -4   5   0   13.00    4.90
  -4  -5   0   17.40    3.90
   4  -5   0   20.40    3.30
   4  -5   0   15.60    4.20
  -4  -5   0   13.70    5.00
   4   5   1  355.06   11.50
  -4   5  -1  356.26    9.50
  -4   5  -1  378.26   16.60
   4   5   1  363.26   14.80
   4  -5   1  326.97   14.70
  -4  -5  -1  373.86   11.60
   4  -5   1  363.56    9.70
  -4  -5  -1  348.77   12.80
   4   5   2    1.10    3.70
   4   5   2    1.10    3.30
  -4   5  -2    5.40    1.60
  -4   5  -2    1.60    5.70
   4  -5   2    2.70    3.50
   4  -5   2    4.20    1.60
  -4  -5  -2    6.20    3.60
  -4  -5  -2   11.50    4.00
   4   5   3   50.09    7.20
  -4   5  -3   54.49   11.00
  -4  -5  -3   49.60    6.40
   4  -5   3   45.00    6.60
  -4  -5  -3   60.59    6.80
  -4   5  -4  133.99   15.00
   4   5   4  136.69    9.80
   4   5   4  133.29    9.40
  -4  -5  -4  138.59    9.50
   4  -5   4  137.09   10.10
   4   5   5    8.90    5.30
   4   5   5   -2.10    5.30
  -4   5  -5    9.70    9.90
   4  -5   5   -0.40    4.50
  -4  -5  -5   -0.30    4.50
  -4   5  -6   16.60   12.00
   4   5   6    3.40    5.40
  -4  -5  -6   -0.10    6.10
  -4  -5  -6    0.80    5.00
   4  -5   6    4.10    5.30
   4   5   7    6.10    6.40
  -4   5  -7   26.80   14.30
  -4  -5  -7   14.00    5.80
   4  -5   7   21.60    7.60
  -4  -5  -7   21.00    7.30
   4   5   8    2.70    5.90
  -4   5  -8    9.40   13.30
  -4  -5  -8    6.30    5.60
  -4  -5  -8    5.90    6.70
   4   5   9   19.90    7.70
  -4   5  -9   25.40   17.50
  -4  -5  -9    9.60    9.30
   4  -5   9   26.00    8.20
  -4  -5  -9   19.50    6.50
  -4   5 -10   -2.30   16.40
   4   5  10    3.00    7.40
   4  -5  10    4.70    6.00
  -4  -5 -10   -7.60    9.70
  -4  -5 -10   15.30    7.30
   4   5  11    9.10    8.10
  -4   5 -11    1.30   19.00
  -4  -5 -11  -12.90   11.00
   4  -5  11  -10.10    5.40
  -4  -5 -11   -6.50    4.70
   4   6 -12   14.10   18.00
  -4   6  12    0.30    7.40
  -4  -6  12    3.00    3.70
   4  -6 -12    6.50    6.50
  -4  -6  12    9.60    7.20
  -4   6  11   -0.90    6.30
   4   6 -11   10.40   17.60
  -4  -6  11    1.90    6.60
  -4  -6  11    8.40    4.10
   4   6 -10   -4.70   16.50
  -4   6  10   -4.20    6.40
   4  -6 -10   -3.70    5.40
  -4  -6  10    0.70    4.90
  -4  -6  10   -4.40    2.80
  -4   6   9   73.19   11.90
   4   6  -9   47.40   17.50
   4  -6  -9   73.69   10.60
  -4  -6   9   53.09    8.20
  -4  -6   9   66.59    7.20
  -4   6   8   36.20    8.80
   4   6  -8   38.20   18.90
  -4  -6   8   64.39    9.10
   4  -6  -8   37.00    7.70
  -4  -6   8   44.30    6.60
  -4   6   7  165.78   12.70
   4   6  -7  109.49   20.10
  -4  -6   7   88.89    8.90
  -4  -6   7  112.29    8.20
   4  -6  -7  117.19   11.10
  -4   6   6  281.77   14.90
   4   6  -6  281.87   25.10
  -4  -6   6  256.27   12.10
   4  -6  -6  266.97   13.90
  -4  -6   6  266.47   11.70
  -4   6   5    5.00    5.40
   4   6  -5    9.60   11.50
  -4  -6   5    4.80    3.40
   4  -6  -5    3.20    4.10
  -4  -6   5    4.80    3.10
  -4   6   4  195.38   11.50
   4   6  -4  197.88    8.40
   4   6  -4  199.08   18.40
  -4  -6   4  200.58    8.90
   4  -6  -4  199.58   10.70
   4   6  -3  339.87   19.50
  -4   6   3  327.77   10.20
  -4   6   3  330.97   11.20
   4   6  -3  336.27   10.70
  -4   6   3  321.37   13.80
  -4  -6   3  342.27   11.00
   4  -6  -3  332.67   12.80
   4   6  -2    3.40    2.20
  -4   6   2    1.80    2.60
  -4   6   2    4.60    4.20
   4   6  -2   -1.20    6.90
  -4  -6   2    3.70    2.80
   4  -6  -2    1.80    4.10
  -4  -6   2    4.40    3.10
   4  -6  -2   -0.10    3.10
  -4   6   1  123.29    7.70
   4   6  -1  135.09    6.50
   4   6  -1  141.99    7.00
   4   6  -1  128.09   11.70
  -4   6   1  158.48   10.40
   4  -6  -1  143.19    7.60
   4  -6  -1  122.99    8.60
  -4  -6   1  138.39    8.10
  -4   6   0  242.68    8.70
  -4   6   0  241.78   13.50
   4   6   0  243.08    9.30
   4   6   0  244.68   13.60
   4   6   0  240.48    8.90
  -4  -6   0  245.88   10.90
   4  -6   0  230.28   11.10
   4  -6   0  229.38    8.80
   4   6   1  482.05   18.00
   4   6   1  474.15   14.20
  -4   6  -1  510.55   14.20
   4   6   1  494.05   14.80
   4  -6   1  493.15   16.90
  -4  -6  -1  485.05   16.10
   4  -6   1  490.15   12.70
  -4   6  -2  198.98    6.20
  -4   6  -2  199.68   15.00
   4   6   2  177.18   11.30
   4   6   2  183.58    9.70
  -4  -6  -2  193.38   11.30
   4  -6   2  211.98   11.10
   4  -6   2  188.58    6.30
  -4  -6  -2  200.58   10.50
   4   6   3  180.18   11.60
  -4   6  -3  202.08   17.10
   4   6   3  187.08   10.40
   4  -6   3  196.48   11.40
  -4  -6  -3  184.88   10.80
  -4  -6  -3  190.58   10.60
  -4   6  -4  266.47   21.40
   4   6   4  227.28   12.10
   4   6   4  234.18   12.60
  -4  -6  -4  220.58   12.40
   4  -6   4  235.48   13.30
   4   6   5    6.60    6.30
  -4   6  -5   15.30   11.50
   4   6   5   11.30    4.90
   4  -6   5    7.80    5.70
  -4  -6  -5    4.50    5.10
   4   6   6  120.19   12.10
  -4   6  -6  132.99   20.30
  -4  -6  -6  105.89   11.00
  -4  -6  -6  118.39   10.80
   4  -6   6  103.29   12.40
   4   6   7    5.80    6.30
  -4   6  -7    3.00   12.50
  -4  -6  -7   -0.50    5.00
  -4  -6  -7   10.80    5.70
   4  -6   7   -6.90    4.80
  -4   6  -8    4.50   14.20
   4   6   8    4.40    9.80
  -4  -6  -8    6.50    5.80
  -4  -6  -8    5.70    6.20
   4  -6   8    3.00    6.30
   4   6   9   48.80   10.90
  -4   6  -9   68.19   21.50
  -4  -6  -9   42.30   10.40
   4  -6   9   35.70    9.40
  -4  -6  -9   66.49   11.70
   4   6  10   11.10    7.10
  -4   6 -10    7.40   18.00
  -4  -6 -10    2.10   10.00
  -4  -6 -10    8.60    6.10
   4  -6  10   14.60    8.10
  -4   6 -11   -7.60   19.00
   4   6  11    2.20    7.70
  -4  -6 -11  -19.10   11.10
  -4  -6 -11    3.50    6.20
   4  -6  11    4.40    7.60
  -4   7  12   30.10   11.20
   4   7 -12   -2.60   18.40
   4  -7 -12   30.50    7.90
  -4  -7  12   27.50    5.50
  -4  -7  12   22.40    9.00
  -4   7  11   -4.60    6.50
   4   7 -11    1.80   17.20
  -4  -7  11    3.10    3.80
   4  -7 -11    3.30    5.40
  -4  -7  11    8.20    6.80
   4   7 -10   -2.70   15.70
  -4   7  10   15.30    8.40
  -4  -7  10    4.90    5.20
  -4  -7  10    9.30    4.20
   4  -7 -10    2.40    6.30
   4   7  -9   -1.00   27.80
  -4   7   9    1.80    6.80
  -4  -7   9    2.10    2.90
  -4  -7   9    5.50    5.20
  -4   7   8    3.10    6.30
   4   7  -8  -10.90   14.20
  -4  -7   8    4.30    4.90
  -4  -7   8    6.90    3.60
   4  -7  -8   11.00    6.70
   4   7  -7  120.59   23.50
  -4   7   7  117.19   13.80
  -4  -7   7  101.49    8.10
  -4  -7   7  108.99    9.80
   4  -7  -7   97.89   10.80
  -4   7   6   26.10    7.40
   4   7  -6   10.10   13.40
  -4  -7   6   29.80    5.30
  -4  -7   6   33.70    6.00
   4  -7  -6   27.50    6.90
   4   7  -5   56.59   14.30
  -4   7   5   61.19    8.70
   4  -7  -5   61.99    8.00
  -4  -7   5   85.09    8.70
  -4  -7   5   74.79    7.10
  -4   7   4  617.44   21.60
   4   7  -4  649.14   30.40
   4  -7  -4  643.14   20.70
  -4  -7   4  670.93   19.30
  -4  -7   4  658.73   18.50
   4   7  -3   -6.10    8.30
   4   7  -3    2.10    2.40
  -4   7   3    6.40    2.80
  -4   7   3   -0.40    5.20
  -4   7   3   12.10    6.00
  -4  -7   3    2.10    3.30
  -4  -7   3    5.00    3.40
   4  -7  -3    2.20    3.90
  -4   7   2  269.17   13.20
   4   7  -2  264.67    9.80
   4   7  -2  295.37   18.20
  -4   7   2  251.47   10.50
  -4  -7   2  264.97   10.30
   4  -7  -2  252.77   12.60
  -4  -7   2  270.37   11.60
   4  -7  -2  266.37   11.50
  -4   7   1  492.05   16.90
  -4   7   1  561.24   20.20
   4   7  -1  556.84   15.90
   4   7  -1  531.65   15.10
   4   7  -1  536.25   21.90
   4  -7  -1  574.44   18.80
   4  -7  -1  556.54   16.20
  -4  -7   1  546.35   17.30
   4   7   0   89.69    6.20
   4   7   0   83.99    6.90
   4   7   0   99.09   12.10
  -4   7   0   87.39   11.20
   4  -7   0   87.69    6.30
  -4  -7   0   89.09    7.70
   4  -7   0   95.89    8.50
  -4   7  -1  392.96   11.50
   4   7   1  397.86   16.90
   4   7   1  395.36   13.90
  -4   7  -1  406.46   20.30
   4  -7   1  383.56   15.60
   4  -7   1  402.46   11.90
  -4  -7  -1  387.96   15.00
   4   7   2  497.75   19.00
  -4   7  -2  482.45   23.80
   4   7   2  532.55   17.20
  -4   7  -2  508.25   12.90
   4  -7   2  483.15   18.30
  -4  -7  -2  475.25   17.50
   4  -7   2  504.95   12.70
   4   7   3   43.40    6.90
   4   7   3   70.29   10.00
  -4   7  -3   50.59   13.10
  -4   7  -3   37.60    2.90
  -4  -7  -3   42.70    7.00
   4  -7   3   39.80    7.30
   4  -7   3   42.70    3.30
   4   7   4   21.00    6.70
  -4   7  -4   12.10   11.90
   4   7   4   17.60    6.00
  -4  -7  -4   12.70    5.30
   4  -7   4   14.30    5.60
  -4   7  -5   95.79   18.00
   4   7   5  107.59   11.40
   4   7   5   90.29    9.00
   4  -7   5  110.29   12.40
  -4  -7  -5  104.89   11.00
  -4   7  -6   52.09   17.50
   4   7   6   34.60    8.40
   4  -7   6   22.20    7.10
  -4  -7  -6   39.90    8.70
  -4   7  -7   49.10   20.70
   4   7   7   51.49   10.20
  -4  -7  -7   34.90    7.70
   4  -7   7   44.20   10.10
  -4  -7  -7   34.10    8.40
   4   7   8   29.50    8.70
  -4   7  -8   28.10   18.10
  -4  -7  -8   21.40    8.50
  -4  -7  -8   17.60    6.70
   4  -7   8   25.60    8.50
   4   7   9  178.28   15.30
  -4   7  -9  176.38   30.70
  -4  -7  -9  178.78   14.20
   4  -7   9  136.99   15.00
  -4  -7  -9  116.99   13.10
  -4   7 -10    0.60   19.20
   4   7  10   23.10    9.00
  -4  -7 -10   -0.10   10.00
   4  -7  10   45.10   10.70
  -4  -7 -10   28.90    8.40
   4   8 -12   -7.00   17.60
  -4   8  12    3.10    7.70
  -4  -8  12   -6.00    6.70
  -4  -8  12    5.60    3.90
   4  -8 -12    3.40    6.80
  -4   8  11   62.19   12.90
   4   8 -11   45.40   21.10
  -4  -8  11   57.19    7.10
  -4  -8  11   63.89   10.90
   4  -8 -11   64.09   10.60
   4   8 -10   41.80   20.10
  -4   8  10   20.80    9.80
   4  -8 -10   26.40    8.40
  -4  -8  10   33.50    8.50
  -4  -8  10   29.50    5.40
   4   8  -9  -18.30   14.60
  -4   8   9    6.00    7.30
   4  -8  -9   -5.00    5.10
  -4  -8   9   -4.10    4.10
  -4  -8   9   -3.70    2.70
   4   8  -8  -11.60   15.00
  -4   8   8   -2.70    6.50
  -4  -8   8    2.80    3.70
   4  -8  -8   -2.20    5.50
  -4  -8   8    2.70    4.50
   4   8  -7  420.66   32.50
  -4   8   7  418.36   20.40
   4  -8  -7  439.76   19.60
  -4  -8   7  424.96   15.60
  -4  -8   7  407.06   17.20
  -4   8   6  119.19   12.40
   4   8  -6  111.19   20.80
   4  -8  -6  115.79   11.70
  -4  -8   6  124.89    8.90
  -4  -8   6  127.89    9.90
   4   8  -5   13.80   14.10
  -4   8   5    8.90    6.70
  -4  -8   5    7.40    4.10
  -4  -8   5   12.70    4.90
   4  -8  -5    6.30    5.40
   4   8  -4   92.59   17.40
  -4   8   4   83.49    9.70
  -4  -8   4   76.69    8.40
   4  -8  -4   94.69    9.80
  -4  -8   4   81.99    7.80
   4   8  -3 1034.00   36.80
  -4   8   3  992.50   29.40
  -4   8   3  980.30   27.20
  -4   8   3 1010.50   23.90
   4  -8  -3 1023.70   27.70
  -4  -8   3 1056.69   27.20
  -4  -8   3 1039.90   25.90
  -4   8   2   76.29   11.10
  -4   8   2   45.50    6.10
   4   8  -2   52.99   11.50
   4  -8  -2   61.19    7.40
  -4  -8   2   58.99    7.10
  -4  -8   2   67.99    7.10
   4  -8  -2   72.69    9.50
   4   8  -1    5.90    4.10
   4   8  -1   -7.20    6.90
  -4   8   1    3.90    8.10
   4  -8  -1   -3.40    4.30
  -4  -8   1    5.10    4.10
   4  -8  -1    3.60    3.90
   4   8   0    2.50    6.70
  -4   8   0   10.30    9.00
   4   8   0    3.10    4.20
  -4  -8   0   12.90    5.10
   4  -8   0    2.60    3.40
   4  -8   0    8.00    4.90
   4   8   1   15.30    5.20
  -4   8  -1    9.20    3.80
   4   8   1    8.40    7.40
  -4   8  -1   17.50   10.30
  -4  -8  -1   13.30    5.00
   4  -8   1   11.50    3.70
   4  -8   1    5.80    4.90
   4   8   2   -5.40    4.60
  -4   8  -2    8.90    9.70
   4   8   2  -10.70    5.80
  -4   8  -2    3.40    2.30
   4  -8   2    3.20    5.10
   4  -8   2   -1.80    2.70
  -4  -8  -2   -0.10    4.80
   4   8   3   -1.00    4.70
  -4   8  -3    1.80    1.80
   4   8   3    6.50    5.10
  -4   8  -3    4.30   11.10
  -4  -8  -3    1.30    4.40
   4  -8   3   -0.80    2.00
   4  -8   3    9.80    5.50
  -4   8  -4  273.07   25.40
   4   8   4  237.08   13.30
   4   8   4  245.18   14.30
  -4  -8  -4  230.88   14.20
   4  -8   4  254.87   15.30
   4   8   5   68.99   10.10
   4   8   5   76.49    8.50
  -4   8  -5   97.99   20.70
  -4  -8  -5   78.19   10.50
   4  -8   5   91.49   11.90
  -4   8  -6  114.99   22.30
   4   8   6   84.79   11.40
  -4  -8  -6   88.39   10.50
   4  -8   6   70.09   10.30
   4   8   7    4.40    6.60
  -4   8  -7   20.80   17.40
   4  -8   7   -2.80    5.20
  -4  -8  -7    8.10    9.60
  -4  -8  -7    5.40    4.10
   4   8   8   -4.00    5.80
  -4   8  -8    3.90   17.00
   4  -8   8    7.60    6.30
  -4  -8  -8    8.00    6.80
  -4   8  -9    8.40   19.60
   4   8   9    2.10    6.70
  -4  -8  -9   -5.20    6.80
  -4  -8  -9    7.30    7.00
   4  -8   9    3.20    7.00
   4   8  10    8.10    7.30
  -4   8 -10    4.30   22.20
  -4  -8 -10    4.80    6.70
   4  -8  10    5.80    7.70
  -4   9  11    1.30    7.80
   4   9 -11    4.40   17.70
  -4  -9  11    8.20    6.90
  -4  -9  11    6.70    4.00
   4  -9 -11   12.10    7.70
  -4   9  10   15.30    8.00
   4   9 -10   29.50   19.70
  -4  -9  10   23.00    9.40
   4  -9 -10   18.40    8.00
  -4  -9  10    8.70    4.40
   4   9  -9  -12.40   15.50
  -4   9   9   -3.00    6.50
   4  -9  -9    1.30    6.20
  -4  -9   9   -1.00    4.70
  -4  -9   9   -7.10    3.10
  -4   9   8    0.80    6.90
   4   9  -8   -6.50   14.00
  -4  -9   8    5.10    3.70
   4  -9  -8    4.40    6.40
  -4  -9   8   10.00    5.50
  -4   9   7  175.58   14.50
   4   9  -7  184.88   27.00
  -4  -9   7  160.28   11.80
  -4  -9   7  170.58   10.20
   4  -9  -7  203.48   14.40
  -4   9   6    0.30    6.90
   4   9  -6   -3.40   14.40
  -4  -9   6    4.20    4.70
   4  -9  -6   15.20    7.00
  -4  -9   6    4.00    4.20
   4   9  -5   58.99   18.10
  -4   9   5   35.30    8.20
  -4  -9   5   38.30    6.80
  -4  -9   5   43.40    6.70
   4  -9  -5   35.50    8.00
  -4   9   4  496.25   20.80
   4   9  -4  439.76   28.90
  -4  -9   4  471.55   17.00
   4  -9  -4  509.05   19.60
  -4  -9   4  504.55   17.40
   4   9  -3    6.70   12.10
  -4   9   3   13.20    6.60
  -4   9   3   31.70    9.30
  -4  -9   3   24.00    5.90
  -4  -9   3   37.80    6.40
   4  -9  -3   29.30    6.90
  -4   9   2    6.60    3.70
   4   9  -2   -1.80    9.50
  -4   9   2    8.90    9.70
  -4  -9   2    6.60    4.90
  -4  -9   2    6.60    4.50
   4  -9  -2   18.20    7.40
   4  -9  -2    4.90    4.90
   4   9  -1   -0.40    4.70
  -4   9   1   11.40   11.90
   4   9  -1   -7.00    7.50
   4  -9  -1    9.70    6.10
   4  -9  -1   -0.90    4.10
  -4  -9   1   -5.00    4.00
   4   9   0  114.19   13.80
   4   9   0  115.09    9.40
  -4   9   0   85.89   15.00
   4  -9   0  106.79    8.30
  -4  -9   0   91.89    9.50
   4  -9   0  110.09   11.30
   4   9   1   26.60    6.50
   4   9   1   21.30    7.90
  -4   9  -1   36.00   13.10
  -4  -9  -1   25.40    6.50
   4  -9   1   27.70    5.10
   4  -9   1   40.00    8.30
  -4   9  -2   -3.10   12.60
   4   9   2   -4.60    7.00
   4   9   2    3.10    5.60
  -4   9  -2   -4.20    2.00
   4  -9   2   -3.40    2.70
  -4  -9  -2   -3.20    4.80
   4  -9   2    1.50    5.50
  -4   9  -3   47.30    4.30
  -4   9  -3   90.69   19.70
   4   9   3   62.19   10.90
   4   9   3   48.90    8.60
   4  -9   3   49.20    9.20
  -4  -9  -3   36.60    7.10
   4  -9   3   49.60    4.80
   4   9   4    5.10    6.20
  -4   9  -4   24.20   16.10
   4   9   4    4.90    5.40
   4  -9   4    2.30    6.00
  -4  -9  -4   11.60    7.00
   4   9   5   15.10    6.20
   4   9   5   27.10    7.90
  -4   9  -5    5.20   14.10
  -4  -9  -5   -0.70    5.80
   4  -9   5   10.10    6.80
   4   9   6    9.40    6.30
   4   9   6    7.10    6.20
  -4   9  -6    6.80   15.70
   4  -9   6    3.70    6.50
  -4  -9  -6    8.00   11.20
  -4   9  -7   11.20   18.10
   4   9   7   10.60    7.40
   4  -9   7    8.90    6.60
  -4  -9  -7   18.00    5.30
  -4  -9  -7    4.20    5.80
  -4   9  -8   10.60   20.10
   4   9   8   19.30    8.40
  -4  -9  -8   14.60    6.00
   4  -9   8    5.40    6.60
  -4  -9  -8   24.80    8.50
  -4   9  -9    0.30   22.10
   4   9   9   -5.10    6.30
   4  -9   9    2.40    6.30
  -4  -9  -9    6.70    6.80
   4  10 -11   25.70   20.90
  -4  10  11   -5.40    7.60
  -4 -10  11   11.20    7.30
  -4 -10  11   -2.20    3.50
   4 -10 -11   14.30    8.80
   4  10 -10    8.80   17.30
  -4  10  10    2.40    7.30
  -4 -10  10   -2.10    3.40
   4 -10 -10    4.60    7.20
  -4 -10  10    5.20    6.30
   4  10  -9    0.30   16.50
  -4  10   9   -3.30    5.50
   4 -10  -9    7.30    6.40
  -4 -10   9   -1.60    3.40
  -4 -10   9   -6.70    4.60
   4  10  -8    6.20   16.10
  -4  10   8    0.80    6.10
  -4 -10   8    4.40    4.00
   4 -10  -8   -8.10    5.10
  -4 -10   8    2.70    5.70
  -4  10   7    4.90    7.60
   4  10  -7   -7.30   14.50
  -4 -10   7    1.90    5.30
   4 -10  -7   -2.50    5.80
  -4 -10   7   -0.70    3.40
  -4  10   6    7.10    6.90
   4  10  -6   10.50   14.10
   4 -10  -6    1.10    5.80
  -4 -10   6    0.80    4.20
  -4 -10   6    2.20    4.90
  -4  10   5   13.20    6.90
   4  10  -5    1.50   14.20
  -4 -10   5    7.60    4.80
  -4 -10   5    4.20    5.20
   4 -10  -5   10.20    6.40
   4  10  -4  133.69   20.90
  -4  10   4  114.99   12.90
  -4 -10   4  122.59    9.90
   4 -10  -4  112.59   11.60
  -4 -10   4  114.29   10.10
  -4  10   3   86.49    6.20
  -4  10   3   65.79   11.30
   4  10  -3   61.19   16.30
  -4  10   3   66.29   10.20
   4 -10  -3   64.89    8.90
  -4 -10   3   67.29    8.40
  -4 -10   3   66.99    8.60
   4  10  -2   -2.10   10.30
  -4  10   2    3.90   10.60
  -4 -10   2    1.90    5.10
   4 -10  -2   -1.20    4.90
  -4 -10   2    3.80    5.20
   4 -10  -2   -8.40    5.70
  -4  10   1   11.30   12.20
   4  10  -1    4.50    5.30
   4  10  -1   -2.30    9.80
   4 -10  -1    6.20    6.30
   4 -10  -1    2.60    4.60
  -4 -10   1    0.00    5.00
   4  10   0  143.79   16.80
  -4  10   0  139.19   18.90
   4  10   0  102.49   10.20
   4 -10   0  102.29   11.30
  -4 -10   0  111.49   10.80
   4 -10   0  110.89    9.20
  -4  10  -1   41.20   15.50
   4  10   1   37.00    7.80
   4  10   1   53.19   10.90
   4 -10   1   34.40    9.00
  -4 -10  -1   44.40    8.10
   4 -10   1   30.90    5.80
  -4  10  -2   69.39   18.70
   4  10   2   62.39    9.10
   4  10   2   73.49   13.60
   4 -10   2   63.19    9.90
   4 -10   2   62.79    6.60
  -4 -10  -2   73.19   10.00
   4  10   3   30.30    8.40
  -4  10  -3   16.80    3.50
   4  10   3   18.80    7.50
  -4  10  -3   25.00   15.20
   4 -10   3   22.60    4.10
   4 -10   3   20.40    7.40
  -4 -10  -3   18.10    7.30
   4  10   4  104.79   20.00
   4  10   4   71.39    9.90
  -4  10  -4   59.89   17.80
  -4 -10  -4   55.59    8.60
   4 -10   4   66.99    4.50
   4 -10   4   71.39   11.30
   4  10   5    4.90    4.70
   4  10   5   -4.40    5.10
  -4  10  -5   40.80   34.00
  -4 -10  -5   -1.90    5.50
   4  10   6   28.70    8.90
  -4  10  -6   21.80   18.30
  -4 -10  -6   44.40    9.50
   4 -10   6   22.90    7.80
   4  10   7    9.70    7.80
  -4  10  -7   36.50   22.50
  -4 -10  -7   23.30    5.20
   4 -10   7    6.50    7.10
  -4 -10  -7    6.10    6.20
  -4  10  -8   -4.30   18.60
   4  10   8   18.10    7.80
   4 -10   8    3.60    7.20
  -4 -10  -8    8.40    7.00
  -4  10  -9  -10.60   22.70
   4  10   9   20.70    9.30
   4 -10   9    0.60    6.40
  -4 -10  -9    7.60    7.40
   4  11 -10   -2.30   16.40
  -4  11  10   -0.10    7.60
  -4 -11  10   -2.70    3.30
   4 -11 -10   12.80    8.20
  -4 -11  10    5.80    7.20
  -4  11   9   -2.70    5.70
   4  11  -9   10.10   16.30
   4 -11  -9   -2.50    5.90
  -4 -11   9    5.90    6.10
  -4 -11   9    4.30    3.70
   4  11  -8   25.50   17.90
  -4  11   8   26.00    9.50
   4 -11  -8    9.80    7.10
  -4 -11   8   22.70    7.70
  -4 -11   8   18.00    4.90
  -4  11   7   -1.50    6.50
   4  11  -7   10.70   16.50
   4 -11  -7   -0.10    6.30
  -4 -11   7   16.40    6.50
  -4 -11   7   12.90    4.70
  -4  11   6    6.00    7.50
   4  11  -6    9.50   14.80
   4 -11  -6   -3.10    5.60
  -4 -11   6   -4.50    3.70
  -4 -11   6   -6.20    4.30
   4  11  -5   -0.80   12.60
  -4 -11   5   14.30    6.10
  -4 -11   5   16.10    5.40
   4 -11  -5    3.30    6.30
  -4  11   4   -5.40    5.30
   4  11  -4  -11.30   10.20
   4 -11  -4   -2.20    5.50
  -4 -11   4   -1.30    4.20
  -4 -11   4    2.10    5.10
  -4  11   3   86.29   11.60
  -4  11   3   90.79   11.80
   4  11  -3   67.29   15.50
  -4 -11   3   87.89    9.40
  -4 -11   3   96.89   10.80
   4 -11  -3   90.09   10.30
  -4  11   2    5.20    7.00
   4  11  -2   -5.70   10.30
  -4 -11   2    0.20    5.20
   4 -11  -2   -4.00    5.10
  -4 -11   2   -3.80    4.80
   4  11  -1   -1.70    8.70
   4  11  -1    2.30    5.30
  -4  11   1    4.40   12.60
   4 -11  -1    4.00    5.30
   4 -11  -1    5.30    6.50
  -4 -11   1    6.70    5.70
  -4  11   0   46.00   16.20
   4  11   0   51.49   12.50
   4  11   0   41.80    8.10
   4 -11   0   19.30    7.50
  -4 -11   0   30.10    7.90
   4 -11   0   35.30    7.00
   4  11   1  144.89   14.70
   4  11   1  175.48   12.70
  -4  11  -1  185.38   24.10
   4 -11   1  168.78   14.50
  -4 -11  -1  179.78   13.40
   4 -11   1  170.58   10.40
  -4  11  -2   14.00   16.10
   4  11   2   17.60   10.50
   4  11   2    0.50    5.40
  -4 -11  -2    1.60    5.40
   4 -11   2   -2.00    3.50
   4 -11   2   -2.00    6.20
   4  11   3   20.30    8.00
  -4  11  -3   21.60   17.30
   4  11   3    4.80    6.10
  -4 -11  -3   20.60    7.20
   4 -11   3    3.30    6.20
   4 -11   3    9.60    3.80
  -4  11  -4   16.60   18.20
   4  11   4   28.90    8.10
   4  11   4   13.20    6.50
  -4  11  -4    5.00    2.60
   4 -11   4    9.00    3.30
  -4 -11  -4    8.90    6.10
   4 -11   4    4.20    6.60
   4  11   5   66.99   10.50
  -4  11  -5  107.29   24.90
   4 -11   5   85.79   12.10
  -4 -11  -5   71.79   10.60
   4  11   6   11.30    7.50
  -4  11  -6   15.60   20.00
  -4 -11  -6    9.90    6.60
   4 -11   6    2.10    6.90
   4  11   7   18.90    7.20
  -4  11  -7   10.70   22.70
  -4 -11  -7   -0.40    6.20
   4 -11   7   14.30    8.40
  -4  11  -8    4.10   23.30
   4  11   8    5.00    7.00
   4 -11   8   21.40    9.80
  -4 -11  -8   20.20    9.00
   4  12  -9   33.30   19.60
  -4  12   9   27.30    9.00
   4 -12  -9   26.70    9.20
  -4 -12   9   21.90    5.50
  -4 -12   9   35.00   10.00
   4  12  -8    6.30   16.10
  -4  12   8   -2.80    7.90
  -4 -12   8   -0.30    3.90
   4 -12  -8    8.00    8.20
   4  12  -7   54.79   19.30
  -4  12   7   64.79   12.50
  -4 -12   7   68.19   10.40
  -4 -12   7   63.69    8.60
   4 -12  -7   50.99   10.90
  -4  12   6   -3.40    6.40
   4  12  -6    0.70   13.10
  -4 -12   6   -0.10    4.10
  -4 -12   6    5.70    6.20
   4 -12  -6   -1.90    5.50
  -4  12   5   10.50    7.30
   4  12  -5  -12.00   11.90
   4 -12  -5    4.60    7.20
  -4 -12   5    1.80    6.00
  -4 -12   5    1.60    4.00
  -4  12   4   30.10    9.20
   4  12  -4   20.00   13.40
   4 -12  -4   27.60    7.80
  -4 -12   4   27.00    6.60
  -4 -12   4   22.00    6.90
  -4  12   3   22.70    7.50
  -4  12   3   32.90   10.30
   4  12  -3   14.70   13.10
  -4 -12   3   21.70    7.50
   4 -12  -3   11.70    6.60
  -4 -12   3   11.50    6.00
   4  12  -2  169.28   19.20
  -4  12   2  146.29   14.50
  -4  12   2  150.58   17.00
   4 -12  -2  145.39   11.90
  -4 -12   2  152.58   12.10
   4  12  -1   16.30   10.20
   4  12  -1   13.50    5.80
  -4  12   1    1.90   12.20
   4 -12  -1   15.20    6.00
  -4 -12   1   17.10    6.70
   4 -12  -1   17.60    8.30
  -4  12   0   24.20   14.80
   4  12   0    4.70    5.80
   4  12   0   15.40   11.30
   4 -12   0    8.40    7.20
  -4 -12   0    6.40    5.70
   4 -12   0   19.40    5.70
   4  12   1    2.10    5.30
  -4  12  -1    7.20   15.00
   4  12   1   12.30    7.20
   4 -12   1    5.30    7.70
   4 -12   1   -1.40    4.20
  -4 -12  -1    6.50    5.90
   4  12   2   91.99   14.80
  -4  12  -2   59.49   18.50
   4  12   2   72.99   10.40
  -4 -12  -2   50.99    8.60
   4 -12   2   64.49    7.50
   4 -12   2   55.89   11.60
   4  12   3   25.30    7.00
   4  12   3   -3.10    5.20
  -4  12  -3   22.70   18.50
   4 -12   3    2.60    3.30
   4 -12   3    1.50    7.10
  -4 -12  -3   -1.70    5.40
  -4  12  -4  -16.00   17.10
   4  12   4    8.80    7.20
  -4 -12  -4    4.10    6.80
   4 -12   4   18.80    8.20
   4 -12   4   13.80    3.50
  -4  12  -5  -15.30   17.90
   4  12   6    2.60    7.00
  -4  12  -6  -11.10   19.90
   4 -12   6   -2.40    7.20
  -4 -12  -6    2.00    6.00
  -4  12  -7  -18.50   21.70
   4  12   7    1.50    6.70
  -4 -12  -7    6.20    6.70
   4 -12   7    2.90    6.50
  -4  13   8   39.60   11.30
   4  13  -8   64.49   20.40
  -4 -13   8   24.50    9.30
  -4 -13   8   26.20    6.10
   4 -13  -8   24.80    9.60
  -4  13   7    0.10    7.30
   4  13  -7   20.80   16.30
  -4 -13   7    4.10   13.50
   4 -13  -7    8.00    7.00
  -4 -13   7    0.20    4.40
   4  13  -6   18.10   14.70
  -4  13   6   -2.10    7.10
   4 -13  -6   20.00    8.30
  -4 -13   6   11.90    7.50
  -4 -13   6    1.20    4.40
   4  13  -5   45.60   16.00
  -4  13   5   37.50    9.50
  -4 -13   5   45.60    9.20
  -4 -13   5   49.50    8.20
   4 -13  -5   43.00    9.40
   4  13  -4   37.30   13.90
  -4  13   4   44.80   11.50
   4 -13  -4   45.20    9.50
  -4 -13   4   47.70    8.90
  -4 -13   4   52.49    8.30
  -4  13   3   -1.30    6.30
  -4  13   3    9.90    6.10
   4  13  -3    9.00   12.60
  -4 -13   3    8.50    5.40
  -4 -13   3   -4.80    5.20
   4 -13  -3   18.50   12.70
  -4  13   2   22.30    8.10
  -4  13   2   42.20   11.40
   4  13  -2   49.50   15.30
   4  13  -2   40.80    8.60
  -4 -13   2   28.60    7.80
   4 -13  -2   30.40    7.60
  -4  13   1   27.70   13.80
   4  13  -1   29.30   13.90
   4  13  -1   32.70    7.40
   4 -13  -1   33.90    9.80
   4 -13  -1   30.10    7.40
  -4 -13   1   16.80    7.50
   4  13   0   28.90   12.80
  -4  13   0   21.10   14.70
   4  13   0   32.50    7.80
  -4 -13   0   13.50    7.00
   4 -13   0   16.30    8.50
   4 -13   0   17.80    6.20
   4  13   1   12.60    6.90
  -4  13  -1    8.00   16.30
   4  13   1   -3.70    5.20
  -4 -13  -1    2.50    6.30
   4 -13   1    8.10    4.70
   4 -13   1   11.10    7.40
   4  13   2   41.00   11.10
  -4  13  -2    8.40   17.40
   4  13   2   -1.50    6.10
   4 -13   2    3.00    4.00
   4 -13   2   -6.40    6.60
  -4 -13  -2    1.90    6.30
   4  13   3   -2.10    6.40
  -4  13  -3   -9.10   17.00
   4 -13   3    3.90    4.00
   4 -13   3    2.90    6.80
  -4 -13  -3    1.40    6.40
  -4  13  -4  -11.90   18.80
   4  13   4   -4.20    6.10
  -4 -13  -4    3.40    6.90
   4 -13   4   -1.40    7.10
  -4  13  -6   -6.10   22.40
   4  13   6    8.50    7.80
   4 -13   6    1.80    7.40
  -4 -13  -6    4.80    6.40
  -4  14   7    8.30    8.20
   4  14  -7   26.30   15.00
  -4 -14   7    1.60    7.20
   4 -14  -7   10.30    8.50
  -4 -14   7    8.30    5.40
   4  14  -6   34.00   14.60
  -4  14   6   27.00    9.40
  -4 -14   6   19.90    6.20
  -4 -14   6   34.70    9.40
   4 -14  -6   16.40    9.00
   4  14  -5   22.00   12.40
  -4  14   5  -11.00    6.20
  -4 -14   5    6.60    5.40
   4 -14  -5   -6.30    6.60
  -4 -14   5   -0.90    6.30
   4  14  -4   89.89   19.30
  -4  14   4   32.90    9.40
  -4 -14   4   34.40    9.50
   4 -14  -4   44.30    9.70
  -4 -14   4   29.80    8.50
   4  14  -3   13.90   10.90
  -4  14   3    3.30    6.80
  -4 -14   3   16.50    6.60
  -4 -14   3   -1.50    5.80
   4 -14  -3   -5.00    5.20
   4  14  -2   17.70    6.80
   4  14  -2   35.90   13.70
  -4  14   2   29.70    9.30
  -4  14   2    5.30    6.80
  -4 -14   2   13.20    6.50
   4 -14  -2   14.50    7.10
   4  14  -1   22.50   12.60
   4  14  -1   -6.80    5.40
  -4  14   1    1.20   10.80
   4 -14  -1   -2.20    5.10
   4 -14  -1   -2.60    6.70
  -4 -14   1   -2.50    5.00
  -4  14   0   25.00   14.50
   4  14   0   20.20    7.90
   4  14   0   52.89   12.80
  -4 -14   0   22.70    7.90
   4 -14   0   17.50    6.30
   4 -14   0   24.10    9.10
   4  14   1   44.70    9.70
  -4  14  -1   21.90   16.30
   4 -14   1   27.70    9.10
  -4 -14  -1   28.90    8.40
   4 -14   1   33.40    6.80
  -4  14  -2   37.70   21.60
   4 -14   2   43.40    6.90
   4 -14   2   30.20    9.90
  -4 -14  -2   23.40    8.20
   4  14   5    2.30    6.40
  -4  14  -5  -14.40   20.00
   4 -14   5   -5.10    7.30
  -4 -14  -5    8.50    7.00
  -4  15   5   12.60    9.50
   4  15  -5   34.50   14.70
  -4 -15   5    0.60    5.20
  -4 -15   5   -5.70    6.80
   4 -15  -5   13.50    8.10
  -4  15   4    6.20    8.00
   4  15  -4   11.90   12.10
  -4 -15   4   -5.30    4.30
  -4 -15   4   -5.20    6.50
   4 -15  -4    4.20    6.90
   4  15  -3   28.80   12.60
   4  15  -2   46.30   14.50
  -4  15   2    9.20    7.40
   4 -15  -2    4.70    6.00
  -4 -15   2   24.40    7.30
  -4  15   1   26.90   10.30
   4  15  -1   67.69   23.30
  -4  15   1   -1.00    7.20
  -4  15   0   10.70   12.90
   4  15   0    4.70    6.40
   4 -15   0    4.10    8.50
  -4 -15   0   11.60    7.80
   4  15   1   41.20    9.30
   4 -15   1   22.30    9.00
  -4 -15  -1   28.20    9.00
   4 -15   1   32.10    6.80
  -4  15  -2   38.70   19.40
  -4  16   1   52.19   10.80
   5   0 -13   71.39   17.20
  -5   0  13    1.90    6.00
   5   0 -13   12.00    5.80
   5   0 -12   62.99   16.50
  -5   0  12   21.20    7.90
   5   0 -12   17.60    6.50
  -5   0  11  -10.80    5.50
   5   0 -11   -5.50    4.40
   5   0 -11    6.80   13.10
  -5   0  10  114.49   11.80
   5   0 -10  165.28   20.60
   5   0 -10  132.39   11.00
   5   0  -9    0.30    4.60
   5   0  -9   -3.20   11.60
  -5   0   9   -0.80    5.30
   5   0  -8   60.99    7.60
   5   0  -8   75.49   14.00
  -5   0   8   73.19    8.90
  -5   0   7   -4.60    3.50
   5   0  -7    1.40    9.20
   5   0  -7    3.80    3.80
   5   0  -6  862.71   23.00
  -5   0   6  855.41   22.40
   5   0  -6  845.42   26.50
  -5   0   5   -1.80    2.60
   5   0  -5   -3.80    2.70
  -5   0   5    3.80    7.30
   5   0  -5   -4.10    5.30
   5   0  -4  699.53   20.70
  -5   0   4  690.13   16.70
  -5   0   4  672.73   21.30
   5   0  -4  713.93   18.60
  -5   0   3   -0.70    2.10
   5   0  -3   -1.50    2.50
  -5   0   3   -0.80    3.90
  -5   0   3   -0.70    2.10
   5   0  -3   -2.30    2.00
   5   0  -3    4.20    4.60
  -5   0   2 4411.46   83.19
  -5   0   2 4422.16   80.59
  -5   0   2 4642.44   88.79
   5   0  -2 4504.05   83.69
  -5   0   2 4382.76   80.49
   5   0  -2 4327.47   86.09
  -5   0   1    1.60    1.40
  -5   0   1    3.50    2.70
   5   0  -1    0.00    1.70
   5   0  -1   -0.70    3.00
  -5   0   1    1.70    3.00
  -5   0   1    2.70    2.20
  -5   0   0   63.99    6.20
  -5   0   0   54.59    4.30
   5   0   0   59.99    4.10
  -5   0   0   50.09    3.70
   5   0   0   56.09    3.90
   5   0   0   60.99    6.80
   5   0   1   -2.20    1.20
   5   0   1   -1.30    2.80
  -5   0  -1    1.70    2.30
  -5   0  -1   -2.90    1.60
  -5   0  -1    2.30    3.30
   5   0   1    1.90    2.40
   5   0   2 2510.05   54.29
   5   0   2 2536.75   50.49
  -5   0  -2 2485.55   47.60
   5   0   2 2473.05   47.80
  -5   0  -2 2391.46   49.70
  -5   0  -3    2.40    2.20
   5   0   3    0.20    2.90
   5   0   3    1.50    4.00
  -5   0  -4 2031.30   49.90
   5   0   4 1996.30   40.50
   5   0   4 2053.89   45.70
  -5   0  -4 2062.49   40.70
   5   0   5    2.20    4.30
  -5   0  -5   -0.20    6.20
   5   0   5    0.00    1.90
  -5   0  -5    2.60    2.90
   5   0   6  688.63   23.70
   5   0   6  683.33   17.60
  -5   0  -6  685.33   27.60
  -5   0  -6  694.13   18.00
  -5   0  -7    2.80    7.70
   5   0   7    3.50    5.30
  -5   0  -7   -3.80    3.10
   5   0   8   -1.80    5.20
  -5   0  -8   13.80    9.60
  -5   0  -9   -1.30   10.30
   5   0   9   -1.60    5.00
  -5   0  -9   -1.70    2.90
  -5   0 -10   37.00    5.40
   5   0  10   42.60   10.00
   5   0  11   -6.10    5.70
  -5   0 -11    4.90    3.30
  -5   0 -11   -9.30   12.20
   5   1 -13  117.59   26.50
  -5   1  13   70.59   11.60
   5   1 -13   44.70    8.50
  -5  -1  13   74.19   12.50
   5  -1 -13   39.00    8.70
  -5   1  12    5.10    7.10
   5   1 -12   23.40   14.00
   5   1 -12   12.30    5.90
  -5  -1  12    7.10    6.50
   5  -1 -12    8.10    5.90
   5  -1 -12   46.80   14.00
   5   1 -11    1.80    4.90
   5   1 -11   27.40   13.60
  -5   1  11    1.40    5.50
   5  -1 -11   21.50   12.40
  -5  -1  11    1.00    5.60
   5  -1 -11    3.10    5.00
  -5   1  10   39.90    8.30
   5   1 -10   70.19   16.10
   5   1 -10   63.39    8.90
   5  -1 -10   47.60    8.00
  -5  -1  10   52.59    9.60
   5  -1 -10   89.19   15.60
   5   1  -9   66.29    8.50
   5   1  -9   64.09   15.60
  -5  -1   9   87.59   10.90
   5   1  -8    6.80    4.60
  -5   1   8    2.40    5.00
   5   1  -8  -12.10   10.60
   5  -1  -8   -1.10    4.10
  -5  -1   8   -3.90    4.50
   5   1  -7  977.00   26.10
  -5   1   7  993.30   26.70
   5   1  -7  972.80   33.00
   5  -1  -7 1026.90   29.60
  -5  -1   7  962.70   25.70
   5  -1  -7  958.70   26.30
   5   1  -6   51.09   10.00
  -5   1   6   66.09   11.00
   5   1  -6   53.79    6.10
   5  -1  -6   72.79    9.80
   5  -1  -6   48.80    6.30
  -5  -1   6   60.39    6.70
   5   1  -5  709.13   19.40
   5   1  -5  696.63   23.60
  -5   1   5  673.93   22.50
   5   1  -5  665.13   17.10
  -5   1   5  701.93   18.70
   5  -1  -5  697.03   18.50
  -5  -1   5  709.03   17.80
   5  -1  -5  696.03   20.50
   5   1  -4  382.46   12.60
   5   1  -4  349.17   10.00
   5   1  -4  372.86   15.70
  -5   1   4  375.26   11.60
  -5  -1   4  365.46   16.20
   5  -1  -4  364.46   13.40
   5  -1  -4  365.66   12.40
  -5  -1   4  372.86   10.40
  -5   1   3 5848.92  107.29
   5   1  -3 5931.01  109.59
   5   1  -3 5876.81  112.89
   5   1  -3 5762.02  105.19
  -5   1   3 5885.71  107.29
  -5   1   3 5876.61  108.59
   5  -1  -3 5830.92  110.59
  -5  -1   3 5803.62  112.79
   5  -1  -3 5972.90  109.09
  -5  -1   3 5856.91  108.89
  -5  -1   3 5899.31  105.29
  -5   1   2    2.30    2.30
   5   1  -2    4.60    4.20
  -5   1   2    3.50    2.20
  -5  -1   2    1.00    3.80
   5  -1  -2    4.10    2.30
  -5  -1   2    2.80    2.60
  -5  -1   2    1.10    1.30
  -5  -1   2    3.90    1.30
   5  -1  -2    1.80    3.40
  -5  -1   2    2.50    2.20
   5  -1  -2    3.70    2.90
   5   1  -1  136.89    6.50
  -5   1   1  145.79    5.80
   5   1  -1  137.39    8.80
   5   1  -1  141.99    4.10
  -5   1   1  156.28    9.40
   5  -1  -1  139.49    8.50
   5  -1  -1  147.09    5.80
  -5  -1   1  141.29    8.90
  -5  -1   1  140.49    6.80
   5  -1  -1  147.99    6.60
  -5  -1   1  141.89    4.10
  -5   1   0  344.67    9.90
  -5   1   0  344.77    9.70
   5   1   0  347.47   10.60
   5   1   0  326.77   13.50
  -5   1   0  336.57   10.00
  -5   1   0  348.97   13.20
   5   1   0  337.37    8.90
  -5  -1   0  349.27   13.50
   5  -1   0  331.37   10.00
   5  -1   0  329.47   13.00
  -5  -1   0  337.87   10.50
  -5  -1   0  338.67    8.80
   5   1   1 1893.01   38.00
   5   1   1 1875.11   37.50
  -5   1  -1 1834.52   42.30
  -5   1  -1 1850.01   36.60
  -5   1  -1 1844.32   38.50
   5   1   1 1892.41   42.30
  -5   1  -1 1894.21   36.60
  -5  -1  -1 1860.11   37.30
  -5  -1  -1 1893.91   37.70
   5  -1   1 1891.21   38.70
   5  -1   1 1876.91   42.40
  -5  -1  -1 1848.92   42.40
  -5   1  -2  767.32   20.40
   5   1   2  826.82   20.30
   5   1   2  812.62   23.50
  -5   1  -2  835.62   17.60
   5  -1   2  818.42   23.90
   5  -1   2  805.42   17.70
  -5  -1  -2  804.32   19.80
  -5  -1  -2  810.72   19.00
   5  -1   2  846.32   21.30
  -5   1  -3 2083.69   50.19
  -5   1  -3 2063.19   39.60
   5   1   3 2066.49   44.40
   5   1   3 2062.29   47.70
   5   1   3 2053.19   41.80
   5  -1   3 2172.08   45.90
   5  -1   3 2061.49   40.00
  -5  -1  -3 2038.20   41.60
   5   1   4  245.48   11.50
  -5   1  -4  245.48   14.60
  -5   1  -4  242.18    7.60
   5   1   4  230.08    8.70
   5  -1   4  249.38   12.20
  -5  -1  -4  258.77    9.50
   5  -1   4  243.08    7.70
   5   1   5    5.80    4.50
  -5   1  -5    7.30    6.70
  -5   1  -5   12.00    2.90
  -5  -1  -5   11.70    3.90
  -5  -1  -5   14.40    6.50
   5  -1   5    6.70    4.80
   5  -1   5   11.90    2.90
  -5   1  -6   32.70    4.20
  -5   1  -6   22.80    9.30
   5   1   6   31.40    6.90
  -5  -1  -6   28.00    9.20
   5  -1   6   26.80    6.90
   5  -1   6   33.20    4.00
  -5  -1  -6   31.00    5.10
  -5   1  -7   21.20   10.10
  -5   1  -7   10.10    3.40
   5   1   7   10.20    6.10
  -5  -1  -7   13.70    8.90
   5  -1   7    4.90    5.80
  -5  -1  -7    6.30    4.10
   5  -1   7    8.50    2.80
  -5   1  -8    1.70   10.00
  -5   1  -8    1.90    2.80
   5   1   8   -3.00    4.70
  -5  -1  -8    0.00    3.70
   5  -1   8   -2.70    2.40
   5  -1   8    0.90    5.40
  -5  -1  -8    1.00    8.70
  -5   1  -9   38.70   15.00
  -5   1  -9   38.20    5.00
   5   1   9   20.90    7.90
  -5  -1  -9   35.40   12.50
   5  -1   9   29.70    8.90
  -5  -1  -9   26.50    5.10
  -5   1 -10   -3.50   13.00
   5   1  10    4.60    6.90
  -5  -1 -10    4.00   12.30
   5  -1  10   -3.50    6.40
  -5  -1 -10    7.90    4.20
   5   1  11    8.10    6.90
  -5   1 -11   17.20    3.70
  -5   1 -11   12.00   14.90
  -5  -1 -11    5.20   14.30
   5  -1  11    4.80    7.50
  -5  -1 -11   17.30    4.60
  -5   2  13   18.20    8.10
   5   2 -13   41.00   15.50
   5  -2 -13   11.90    6.70
   5   2 -12   11.90   12.90
  -5   2  12   -3.00    6.30
   5   2 -12   -2.40    3.90
   5  -2 -12    4.60    5.80
   5  -2 -12   30.40   11.10
  -5  -2  12    6.60    5.90
   5   2 -11    1.20    4.70
   5   2 -11  -11.60   11.20
   5  -2 -11   24.40   11.20
   5  -2 -11    3.20    4.80
  -5  -2  11    1.10    5.60
   5   2 -10   -1.30   11.90
   5   2 -10   13.10    5.20
  -5   2  10   -5.60    4.80
   5  -2 -10    3.40    5.20
   5  -2 -10    7.80    9.80
  -5  -2  10    6.70    5.90
  -5   2   9  514.85   20.90
   5   2  -9  495.55   29.40
   5   2  -9  493.65   18.60
  -5  -2   9  505.85   19.80
   5  -2  -9  511.45   19.80
  -5   2   8   13.40    6.30
   5   2  -8   15.80    5.20
   5   2  -8    8.50   12.30
   5  -2  -8   22.70    9.20
  -5  -2   8   22.10    6.10
   5  -2  -8   28.00    6.50
  -5   2   7   21.00    8.50
   5   2  -7   26.80   11.50
   5   2  -7   31.60    6.10
  -5   2   7   36.50    7.20
   5  -2  -7   29.40    6.20
   5  -2  -7   25.10    7.30
  -5  -2   7   32.50    5.90
  -5   2   6   60.39   10.20
   5   2  -6   64.19    7.20
  -5   2   6   60.69    7.50
   5   2  -6   50.79   12.30
  -5  -2   6   57.59    6.50
   5  -2  -6   67.29    7.70
   5  -2  -6   55.39    7.50
  -5   2   5 4302.97   82.79
   5   2  -5 4075.99   79.79
   5   2  -5 4389.36   90.89
   5   2  -5 4285.37   83.29
  -5  -2   5 4363.76   80.89
   5  -2  -5 4236.88   82.39
   5  -2  -5 4244.48   83.09
   5   2  -4  503.65   12.20
  -5   2   4  498.65   14.70
  -5   2   4  505.85   15.30
   5   2  -4  519.75   19.90
   5  -2  -4  507.05   14.60
   5  -2  -4  509.95   15.30
  -5  -2   4  493.35   12.50
   5  -2  -4  488.15   15.00
  -5  -2   4  484.95   15.00
   5   2  -3 1372.96   33.80
  -5   2   3 1323.27   28.50
  -5   2   3 1326.27   28.40
   5   2  -3 1268.67   24.80
  -5   2   3 1292.77   28.60
  -5   2   3 1285.47   29.50
   5  -2  -3 1280.17   29.40
  -5  -2   3 1264.97   25.00
  -5  -2   3 1337.17   29.70
   5  -2  -3 1295.87   28.90
  -5  -2   3 1258.07   33.30
  -5   2   2  658.13   18.20
  -5   2   2  635.04   15.90
   5   2  -2  613.74   20.10
   5  -2  -2  645.04   16.40
   5  -2  -2  630.54   15.90
  -5  -2   2  621.44   17.10
  -5  -2   2  626.84   19.90
   5  -2  -2  636.24   17.80
  -5   2   1 7631.04  137.99
   5   2  -1 7246.88  136.39
  -5   2   1 7935.91  137.99
  -5   2   1 7610.74  141.09
   5   2  -1 7392.36  140.59
  -5  -2   1 7207.78  140.09
   5  -2  -1 7204.58  138.29
   5  -2  -1 7394.86  135.09
   5   2   0   58.19    7.10
   5   2   0   57.49    4.70
   5   2   0   61.39    3.40
  -5   2   0   61.59    4.00
  -5   2   0   56.99    4.80
  -5   2   0   67.99    6.30
   5  -2   0   62.99    5.10
  -5  -2   0   67.29    5.20
  -5  -2   0   57.79    3.40
   5  -2   0   68.09    6.70
  -5  -2   0   63.89    7.00
   5  -2   0   56.79    4.20
  -5   2  -1 1209.78   24.50
  -5   2  -1 1191.08   27.60
   5   2   1 1237.18   25.90
   5   2   1 1250.07   31.20
   5   2   1 1258.97   27.20
  -5   2  -1 1180.18   31.00
  -5   2  -1 1235.98   24.80
  -5  -2  -1 1200.18   30.80
  -5  -2  -1 1185.18   25.50
   5  -2   1 1242.78   27.90
   5  -2   1 1266.17   31.10
  -5  -2  -1 1224.48   27.00
  -5   2  -2   63.59    3.20
   5   2   2   59.49    5.40
   5   2   2   63.59    4.80
  -5   2  -2   61.09    3.30
  -5   2  -2   66.29    9.10
   5   2   2   55.39    7.10
  -5  -2  -2   52.59    4.90
  -5  -2  -2   61.79    5.20
  -5  -2  -2   59.19    7.30
   5  -2   2   61.09    6.00
  -5   2  -3 2129.79   39.50
   5   2   3 2057.39   48.30
  -5   2  -3 2117.29   51.49
   5   2   3 2174.48   45.40
  -5  -2  -3 2135.29   43.80
   5  -2   3 2183.08   47.00
   5   2   4  791.02   24.90
  -5   2  -4  756.02   15.80
   5   2   4  765.32   22.30
  -5   2  -4  779.62   27.40
   5  -2   4  792.42   23.40
   5  -2   4  755.12   16.00
  -5  -2  -4  764.22   20.10
  -5   2  -5 1806.22   49.10
  -5   2  -5 1710.93   33.30
   5   2   5 1782.22   42.20
  -5  -2  -5 1771.62   45.40
   5  -2   5 1731.93   33.60
   5  -2   5 1749.53   43.20
  -5  -2  -5 1733.13   41.30
  -5   2  -6   18.20    2.80
   5   2   6   10.60    5.70
  -5   2  -6   20.70    9.20
  -5  -2  -6   12.80    7.30
  -5  -2  -6   15.50    4.70
   5  -2   6   13.20    6.10
   5  -2   6   16.90    2.50
  -5   2  -7  282.07   22.30
  -5   2  -7  269.07    8.20
   5   2   7  279.57   15.90
  -5  -2  -7  265.67   18.30
   5  -2   7  264.37    8.10
   5  -2   7  277.37   16.30
  -5  -2  -7  275.57   12.60
  -5   2  -8   21.70    3.30
   5   2   8   23.80    8.20
  -5   2  -8   24.00   12.50
   5  -2   8   17.80    6.70
  -5  -2  -8   16.80    8.60
  -5  -2  -8   15.70    5.10
  -5   2  -9   74.69   17.60
   5   2   9   60.29   10.30
  -5   2  -9   83.79    5.00
   5  -2   9   79.79    6.00
  -5  -2  -9   86.69    8.70
   5  -2   9   87.09   12.90
  -5  -2  -9   82.49   15.80
   5   2  10   -2.00    5.60
  -5   2 -10    5.40    2.60
  -5   2 -10    2.70   14.00
   5  -2  10    1.40    5.90
   5  -2  10   -6.00    2.30
  -5  -2 -10   -3.60   11.60
  -5  -2 -10    7.90    4.40
   5   2  11    1.20    6.70
  -5   2 -11   -6.80   14.70
   5  -2  11    4.80    5.20
  -5  -2 -11   -6.40   12.30
  -5  -2 -11    4.30    4.70
  -5   3  13   39.10   10.90
   5   3 -13   64.29   18.80
  -5  -3  13   36.30    9.50
  -5  -3  13   26.70    6.70
   5  -3 -13   34.40    8.70
  -5   3  12   45.90   11.20
   5   3 -12   65.09   18.40
   5  -3 -12   54.19    9.30
  -5  -3  12   53.09   10.30
   5   3 -11   40.60   15.90
  -5   3  11   33.20    8.80
   5   3 -11   33.80    7.20
   5  -3 -11   37.20    8.20
  -5  -3  11   47.30    9.10
  -5   3  10   22.10    7.60
   5   3 -10   16.50   14.70
   5   3 -10   31.80    6.30
  -5  -3  10   36.60    7.90
   5  -3 -10   48.10   11.20
   5  -3 -10   22.80    6.70
  -5   3   9  205.98   14.80
   5   3  -9  188.28   24.20
   5   3  -9  196.68   12.00
  -5  -3   9  215.38   13.40
   5  -3  -9  189.48   13.30
   5  -3  -9  236.28   17.30
   5   3  -8    6.80    4.20
  -5   3   8   -9.20    5.40
  -5   3   8    3.50    5.90
   5   3  -8    1.80   12.20
   5  -3  -8    0.40    4.90
   5  -3  -8   -1.60    6.70
  -5  -3   8    3.20    4.10
  -5   3   7  581.84   20.10
   5   3  -7  567.74   28.50
  -5  -3   7  562.94   18.20
  -5  -3   7  566.14   18.40
   5  -3  -7  570.14   19.50
   5  -3  -7  569.54   17.90
  -5   3   6  180.38   10.60
  -5   3   6  159.48   12.30
   5   3  -6  180.68   17.40
  -5  -3   6  174.78    8.70
  -5  -3   6  168.38    9.30
   5  -3  -6  181.38   10.30
   5  -3  -6  178.68    9.20
   5   3  -5 1781.52   46.90
   5   3  -5 1713.73   36.20
  -5   3   5 1802.52   39.10
  -5   3   5 1806.62   40.50
  -5  -3   5 1789.22   39.60
   5  -3  -5 1762.12   37.30
   5  -3  -5 1802.22   39.90
  -5  -3   5 1788.92   37.20
   5   3  -4   96.39    4.70
  -5   3   4   97.19    6.60
  -5   3   4  104.99    7.40
   5   3  -4   92.29   11.70
  -5  -3   4  105.99    5.10
   5  -3  -4   93.79    6.30
   5  -3  -4   96.19    8.60
  -5  -3   4  111.99    7.20
  -5   3   3  557.64   15.70
  -5   3   3  540.85   15.90
   5   3  -3  566.54   11.90
  -5   3   3  578.54   15.90
   5   3  -3  560.64   20.50
  -5  -3   3  525.15   16.00
   5  -3  -3  578.14   16.00
   5  -3  -3  546.85   15.40
  -5  -3   3  551.84   12.10
  -5   3   2    5.90    2.90
  -5   3   2    7.00    3.00
   5   3  -2    3.90    2.00
  -5   3   2    7.60    3.20
   5   3  -2   12.60    5.40
  -5  -3   2    7.60    3.10
   5  -3  -2   12.50    3.30
  -5  -3   2    5.90    5.20
   5  -3  -2    5.50    3.00
   5  -3  -2    9.40    3.50
  -5   3   1   11.90    3.50
   5   3  -1   11.20    1.50
  -5   3   1   14.40    3.00
   5   3  -1    5.00    2.10
   5   3  -1   11.90    1.50
   5   3  -1    6.20    4.60
  -5   3   1   16.20    4.00
  -5  -3   1   14.20    5.00
  -5  -3   1   14.30    3.60
   5  -3  -1    9.90    3.20
   5  -3  -1   17.90    4.70
   5  -3  -1   12.50    3.00
  -5   3   0   77.69    6.80
  -5   3   0   79.99    5.60
   5   3   0   69.79    7.80
  -5   3   0   77.19    4.30
   5   3   0   80.59    5.50
   5   3   0   85.49    4.00
   5  -3   0   83.79    7.20
   5  -3   0   81.19    4.70
  -5  -3   0   74.89    5.60
   5  -3   0   80.39    5.90
  -5  -3   0   66.29    7.40
  -5  -3   0   75.49    3.90
   5   3   1  501.25   17.50
  -5   3  -1  497.95   11.60
  -5   3  -1  506.25   18.30
   5   3   1  516.55   13.20
  -5  -3  -1  495.35   17.30
   5  -3   1  509.15   15.40
  -5  -3  -1  507.65   14.70
  -5  -3  -1  495.05   13.10
   5  -3   1  508.65   12.00
  -5   3  -2 1909.61   58.69
   5   3   2 1796.22   37.10
  -5   3  -2 1713.53   32.60
   5   3   2 1759.12   41.20
  -5   3  -2 1726.73   32.80
   5  -3   2 1773.52   39.70
  -5  -3  -2 1725.73   37.60
  -5  -3  -2 1666.93   36.40
  -5   3  -3  193.28   13.50
   5   3   3  215.28    9.90
   5   3   3  208.68   11.50
   5  -3   3  203.28   10.70
  -5  -3  -3  203.98    9.40
   5   3   4   -1.40    4.00
  -5   3  -4   -2.60    5.90
   5  -3   4    3.00    3.60
  -5  -3  -4    1.60    3.40
   5   3   5   41.10    7.10
  -5   3  -5   49.80   12.30
   5  -3   5   48.60    8.20
  -5  -3  -5   34.00    6.00
   5   3   6   22.90    6.90
  -5   3  -6   17.40    9.40
  -5  -3  -6   12.90    7.00
   5  -3   6   24.20    7.90
  -5  -3  -6   13.20    5.10
   5   3   7   19.30    7.20
  -5   3  -7   24.10   11.60
  -5  -3  -7   22.10    5.80
  -5  -3  -7   29.10    9.60
   5  -3   7   34.70    8.10
  -5   3  -8   52.99   15.70
   5   3   8   40.30    8.30
  -5  -3  -8   38.50   10.50
   5  -3   8   38.50    9.30
  -5  -3  -8   25.70    6.40
   5   3   9    6.90    6.40
  -5   3  -9    7.10   13.30
  -5  -3  -9   12.60    5.50
  -5  -3  -9   -5.50    8.00
   5  -3   9   12.10    7.30
   5   3  10    2.80    6.00
  -5   3 -10   -0.10   14.00
   5  -3  10    0.50    5.40
  -5  -3 -10   -5.80    3.70
  -5  -3 -10    1.70    9.70
  -5   3 -11   -4.80   14.80
   5   3  11    4.70    6.50
  -5  -3 -11    1.20    4.50
  -5  -3 -11  -14.10   11.40
   5  -3  11    2.40    6.60
   5   4 -12    9.70   15.10
  -5   4  12   12.20    7.50
  -5  -4  12    1.50    4.00
  -5  -4  12   -3.30    5.70
   5  -4 -12    5.20    6.50
  -5   4  11    7.70    6.80
   5   4 -11   25.30   20.50
   5  -4 -11    0.70    5.60
  -5  -4  11   14.60    5.10
  -5  -4  11    1.60    5.20
   5   4 -10   22.80   14.20
  -5   4  10   27.20    8.40
  -5  -4  10   32.30    6.40
   5  -4 -10   14.00    6.70
  -5  -4  10   13.50    6.50
  -5   4   9   91.09    7.10
  -5   4   9   95.49   11.50
   5   4  -9   77.29   18.20
   5  -4  -9   89.09   11.00
   5  -4  -9  120.09   10.10
  -5  -4   9  113.39   12.30
  -5  -4   9   92.19    8.80
  -5   4   8    7.80    6.60
  -5   4   8   10.30    4.80
   5   4  -8    6.10   13.90
   5  -4  -8    9.90    6.00
  -5  -4   8   -0.40    3.50
   5  -4  -8    3.70    5.20
  -5  -4   8    1.70    4.20
   5   4  -7    8.30   12.50
  -5   4   7   26.90    7.20
  -5   4   7   28.10    5.50
   5  -4  -7   25.50    5.60
   5  -4  -7   26.70    6.20
  -5  -4   7   21.50    5.10
  -5  -4   7   21.60    4.90
   5   4  -6   46.80   12.40
  -5   4   6   58.19    8.60
  -5   4   6   70.49    7.90
  -5  -4   6   60.49    6.00
   5  -4  -6   56.79    7.50
  -5  -4   6   49.50    6.10
  -5   4   5   35.90    6.20
  -5   4   5   42.60    6.10
   5   4  -5   32.90    9.70
   5   4  -5   38.40    4.10
  -5  -4   5   33.00    5.70
  -5  -4   5   49.50    5.20
   5  -4  -5   38.40    5.70
  -5   4   4   16.00    4.40
   5   4  -4   10.10    8.30
   5   4  -4   26.70    3.30
  -5   4   4   29.40    4.40
  -5  -4   4   20.10    3.10
   5  -4  -4   21.80    3.70
   5  -4  -4   15.10    3.90
  -5  -4   4   15.90    3.70
   5   4  -3  729.53   15.70
  -5   4   3  747.93   20.40
  -5   4   3  754.42   19.00
   5   4  -3  612.44   27.20
   5  -4  -3  769.72   19.80
  -5  -4   3  727.03   20.00
   5  -4  -3  768.82   18.50
  -5  -4   3  758.12   15.90
   5   4  -2 1413.96   36.70
  -5   4   2 1335.07   30.20
   5   4  -2 1388.16   26.80
   5  -4  -2 1410.16   31.30
  -5  -4   2 1369.66   26.70
   5  -4  -2 1466.05   31.00
   5  -4  -2 1430.86   32.00
  -5  -4   2 1451.35   32.20
  -5   4   1  488.95   13.30
  -5   4   1  515.75   16.70
   5   4  -1  497.35   11.10
   5   4  -1  493.85   18.50
  -5   4   1  481.25   15.90
   5   4  -1  518.75   11.30
  -5  -4   1  508.55   15.20
   5  -4  -1  509.85   13.80
   5  -4  -1  494.85   15.10
   5   4   0   51.79    3.80
  -5   4   0   42.70    5.90
  -5   4   0   51.49    6.80
   5   4   0   53.89    8.00
  -5   4   0   47.10    4.40
   5  -4   0   51.69    4.10
   5  -4   0   64.19    7.00
  -5  -4   0   49.90    5.30
  -5  -4   0   66.09    9.70
  -5  -4   0   42.80    3.70
   5   4   1    9.30    5.10
   5   4   1    8.00    2.80
  -5   4  -1   12.70    2.40
  -5   4  -1   14.90    5.50
  -5  -4  -1    7.80    3.00
   5  -4   1   10.10    2.40
  -5  -4  -1   12.10    5.50
   5  -4   1   13.40    4.30
   5   4   2  866.81   25.40
  -5   4  -2  917.01   28.50
   5   4   2  872.41   21.50
  -5   4  -2  866.11   17.30
  -5   4  -2  867.51   17.10
   5  -4   2  886.21   24.00
  -5  -4  -2  813.62   20.80
  -5  -4  -2  861.51   22.50
   5   4   3   97.69    8.90
   5   4   3   91.29    7.40
  -5   4  -3   85.99   11.20
  -5  -4  -3   88.89    7.40
   5  -4   3   98.79    8.40
  -5   4  -4  130.09   14.10
   5   4   4  121.09   10.80
   5   4   4  123.29    9.20
  -5  -4  -4  130.09    9.10
   5  -4   4  126.99    9.80
  -5   4  -5   55.49   13.90
   5   4   5   78.69   10.70
   5   4   5   48.20    8.10
   5  -4   5   48.90    8.20
  -5  -4  -5   55.69    7.60
   5   4   6   57.69    8.60
  -5   4  -6   61.59   13.10
  -5  -4  -6   76.39   11.30
   5  -4   6   67.39   10.00
  -5  -4  -6   66.59    8.50
   5   4   7   13.20    6.50
  -5   4  -7    6.80   12.30
   5  -4   7    8.10    5.80
  -5  -4  -7    5.90    4.70
  -5  -4  -7    9.60    7.70
   5   4   8    8.70    6.60
  -5   4  -8   27.50   14.10
  -5  -4  -8   13.70    5.60
   5  -4   8    2.70    6.50
  -5  -4  -8   17.90    8.50
  -5   4  -9   29.00   15.40
   5   4   9   33.80    8.80
  -5  -4  -9   20.10    9.60
  -5  -4  -9   29.10    6.90
   5  -4   9   47.10   11.00
  -5   4 -10   -9.90   14.20
   5   4  10    5.30    7.00
  -5  -4 -10   -4.10    9.00
   5  -4  10    8.10    8.30
  -5  -4 -10   13.10    5.80
   5   4  11    3.80    6.50
  -5   4 -11   13.60   18.40
  -5  -4 -11    8.50    5.10
  -5  -4 -11  -21.90   11.40
   5  -4  11    4.60    6.20
  -5   5  13   -1.10    6.20
   5   5 -13   27.90   16.70
  -5  -5  13   -6.10    3.30
  -5  -5  13   -3.10    5.90
   5  -5 -13    3.80    6.80
  -5   5  12    3.10    7.70
   5   5 -12   31.90   16.50
   5  -5 -12   10.40    7.60
  -5  -5  12   14.70    5.10
  -5  -5  12   14.80    6.90
   5   5 -11  107.69   22.70
  -5   5  11   79.69   12.40
  -5  -5  11  102.69   12.90
   5  -5 -11   65.39   10.30
  -5  -5  11   80.09    8.30
   5   5 -10   -4.10   13.50
  -5  -5  10    3.40    5.70
  -5  -5  10    4.80    4.30
   5  -5 -10    3.70    6.10
   5   5  -9   85.09   18.40
  -5   5   9   99.59   12.80
   5  -5  -9   96.29   11.30
  -5  -5   9   80.89   10.10
  -5  -5   9   80.19    8.40
   5   5  -8    7.20   14.80
  -5   5   8    8.40    7.10
  -5  -5   8   12.20    5.50
  -5  -5   8   16.20    4.80
   5  -5  -8    9.80    5.80
  -5   5   7   33.20    7.60
   5   5  -7   43.60   15.90
   5  -5  -7   38.70    7.80
  -5  -5   7   49.00    6.90
  -5  -5   7   46.20    6.90
  -5   5   6   24.60    6.70
   5   5  -6    4.10   11.90
   5  -5  -6   18.30    5.80
  -5  -5   6   13.80    4.60
  -5  -5   6   21.60    4.60
   5   5  -5   54.99    4.80
  -5   5   5   45.70    7.20
   5   5  -5   39.00   11.30
  -5  -5   5   58.69    7.00
  -5  -5   5   45.90    5.00
   5  -5  -5   53.49    7.10
   5   5  -4  987.40   23.00
   5   5  -4  807.42   30.20
  -5   5   4  855.41   24.10
  -5   5   4  832.32   19.50
   5  -5  -4  857.11   23.20
  -5  -5   4  821.72   22.90
  -5  -5   4  841.82   19.90
  -5   5   3  111.49    6.40
  -5   5   3  103.39    8.40
   5   5  -3  107.19   12.60
  -5   5   3  108.19    6.60
   5   5  -3  111.09    4.90
  -5  -5   3  119.19    5.30
   5  -5  -3  114.29    7.70
   5   5  -2   72.79   14.20
   5   5  -2   45.30    3.20
  -5   5   2   48.00    5.80
  -5  -5   2   50.69    3.80
   5  -5  -2   44.80    7.00
   5  -5  -2   51.79    5.50
  -5   5   1   -1.20    2.10
   5   5  -1   -4.30    4.90
   5   5  -1    2.30    1.80
   5   5  -1   -1.80    2.00
  -5   5   1    0.30    3.70
  -5   5   1   -1.00    2.70
   5  -5  -1   -0.30    2.50
  -5  -5   1   -2.40    2.60
   5   5   0 1270.27   26.00
  -5   5   0 1205.18   26.00
   5   5   0 1217.58   32.70
  -5   5   0 1194.08   32.30
   5   5   0 1256.57   26.00
   5  -5   0 1236.48   26.20
  -5  -5   0 1172.88   29.00
   5  -5   0 1203.88   29.70
  -5   5  -1   -0.90    5.10
   5   5   1    0.50    3.80
   5   5   1    5.60    2.90
  -5   5  -1    2.50    2.00
  -5  -5  -1   -0.70    2.70
  -5  -5  -1    0.90    3.00
   5  -5   1    6.40    3.90
   5  -5   1    1.40    1.90
  -5   5  -2   16.60    2.20
  -5   5  -2   18.80    7.00
   5   5   2   17.30    4.30
   5   5   2   10.60    5.00
   5  -5   2   18.10    2.30
   5  -5   2   14.40    5.00
  -5  -5  -2    7.60    3.80
  -5   5  -3   89.69   13.40
   5   5   3   78.39    8.70
   5   5   3   83.89    7.50
  -5  -5  -3   86.19    8.00
   5  -5   3   93.09    8.60
   5   5   4  110.39    9.20
  -5   5  -4  136.79   15.70
   5   5   4  106.99   10.70
   5  -5   4   83.69    9.10
  -5  -5  -4  126.79    9.50
   5   5   5   40.60    8.10
   5   5   5   41.50    7.90
  -5   5  -5   55.49   14.30
   5  -5   5   40.00    8.50
  -5  -5  -5   27.00    6.70
   5   5   6  187.38   13.30
  -5   5  -6  179.98   21.70
  -5  -5  -6  165.68   11.90
   5  -5   6  192.18   13.80
  -5  -5  -6  161.38   13.10
  -5   5  -7    0.30   12.00
   5   5   7   10.60    5.80
   5  -5   7    7.60    6.10
  -5  -5  -7   -4.00    5.50
  -5  -5  -7    3.20    4.80
   5   5   8   68.99   14.50
  -5   5  -8   61.09   17.70
  -5  -5  -8   63.69    9.30
  -5  -5  -8   62.39   11.10
   5  -5   8   53.89   10.50
  -5   5  -9   18.50   16.40
   5   5   9   28.10    9.40
   5  -5   9   34.10   10.50
  -5  -5  -9   40.30    8.30
  -5  -5  -9   28.10   10.10
  -5   5 -10   42.90   21.00
   5   5  10   63.89   12.10
  -5  -5 -10   40.80    8.90
   5  -5  10   39.20    9.90
  -5  -5 -10   42.60   11.60
  -5   5 -11   -6.10   18.50
   5   5  11    0.20    7.20
  -5  -5 -11    1.20    5.00
   5  -5  11    4.20    7.50
   5   6 -12    2.20   14.60
  -5   6  12    1.50    7.00
  -5  -6  12    1.70    3.50
  -5  -6  12   -1.20    5.90
   5  -6 -12   -3.00    6.00
   5   6 -11   19.40   16.30
  -5   6  11   12.70    8.00
  -5  -6  11    9.40    3.90
  -5  -6  11    6.00    6.50
   5  -6 -11    9.20    6.80
   5   6 -10    4.60   15.00
  -5   6  10   11.90    7.50
   5  -6 -10   10.50    6.50
  -5  -6  10   25.60    6.80
  -5  -6  10    6.00    4.20
  -5   6   9   45.10    8.80
   5   6  -9   64.99   19.60
   5  -6  -9   57.09    9.90
  -5  -6   9   61.89    9.20
  -5  -6   9   55.09    7.90
  -5   6   8  198.98   14.90
   5   6  -8  188.78   26.20
  -5  -6   8  213.38   11.70
  -5  -6   8  231.38   13.10
   5  -6  -8  226.98   14.60
   5   6  -7   26.70   15.50
  -5   6   7    7.00    6.50
  -5  -6   7   18.70    5.20
   5  -6  -7   26.40    7.20
  -5  -6   7   24.20    5.50
  -5   6   6  116.09   11.30
   5   6  -6  110.29   18.80
  -5  -6   6  115.59    8.60
   5  -6  -6   99.39    9.70
  -5  -6   6  101.59    8.70
   5   6  -5 1131.29   28.10
   5   6  -5 1154.18   40.00
  -5   6   5 1098.99   30.90
   5  -6  -5 1186.68   30.50
  -5  -6   5 1143.19   29.20
  -5  -6   5 1200.28   27.40
  -5   6   4    4.60    5.30
   5   6  -4   -3.60    9.10
   5   6  -4   10.60    2.80
  -5  -6   4   12.30    3.30
  -5  -6   4   10.60    4.00
   5  -6  -4   12.00    4.50
  -5   6   3   69.59    6.30
  -5   6   3   66.89    5.40
   5   6  -3   56.09   10.60
   5   6  -3   67.29    5.00
  -5   6   3   68.19    7.90
   5  -6  -3   65.49    6.90
  -5  -6   3   76.59    6.80
  -5  -6   3   70.89    5.00
  -5   6   2   42.60    6.60
   5   6  -2   35.70    3.60
  -5   6   2   39.10    5.20
   5   6  -2   38.10    9.60
  -5  -6   2   24.60    4.60
   5  -6  -2   30.30    5.70
  -5  -6   2   43.20    4.40
   5   6  -1  919.41   20.60
  -5   6   1  831.32   23.90
   5   6  -1  896.51   28.60
  -5   6   1  889.41   25.70
   5  -6  -1  904.81   24.60
   5  -6  -1  873.81   21.70
  -5  -6   1  908.51   23.80
   5   6   0    2.00    2.50
  -5   6   0   -2.00    4.90
   5   6   0   -0.30    2.90
  -5   6   0    0.80    2.30
   5   6   0   -6.10    4.70
   5  -6   0   -2.80    2.40
  -5  -6   0   -2.90    2.90
   5  -6   0    0.00    3.80
  -5   6  -1  551.84   22.10
  -5   6  -1  546.65   15.00
   5   6   1  512.35   19.70
   5   6   1  527.85   15.10
   5   6   1  529.05   15.50
   5  -6   1  530.75   18.20
   5  -6   1  521.55   13.50
  -5  -6  -1  531.05   17.50
   5   6   2  158.18    8.90
  -5   6  -2  160.68   14.40
   5   6   2  147.69   11.00
  -5   6  -2  151.28    5.30
   5  -6   2  142.59   10.10
   5  -6   2  157.68    5.60
  -5  -6  -2  159.38   10.00
   5   6   3   79.39    9.60
  -5   6  -3  115.19   16.10
   5   6   3   84.59    8.20
   5  -6   3   90.29    9.00
  -5  -6  -3   80.69    8.70
  -5   6  -4    0.10    8.90
   5   6   4   -3.00    4.80
  -5  -6  -4    2.30    4.30
   5  -6   4    1.70    4.60
   5   6   5  192.58   12.50
   5   6   5  190.28   12.70
  -5   6  -5  199.98   21.50
  -5  -6  -5  194.78   12.70
   5  -6   5  159.18   12.50
  -5   6  -6  105.39   18.60
   5   6   6   83.59   10.20
  -5  -6  -6   81.29    9.80
   5  -6   6   95.79   11.70
  -5   6  -7   28.40   14.90
   5   6   7   37.00    8.80
  -5  -6  -7   43.00    9.10
   5  -6   7   39.00    9.00
  -5  -6  -7   41.90    8.30
   5   6   8   63.89   10.80
  -5   6  -8   56.29   17.10
  -5  -6  -8   46.80    9.30
   5  -6   8   55.69   10.60
  -5  -6  -8   65.29    9.50
  -5   6  -9    8.30   15.60
   5   6   9   -0.90    6.40
  -5  -6  -9    4.50    6.20
  -5  -6  -9   -7.10    7.30
   5  -6   9   -2.10    6.00
  -5   6 -10   -7.10   16.10
   5   6  10    8.50    7.60
  -5  -6 -10  -13.30    8.70
  -5  -6 -10    3.40    5.50
   5  -6  10    3.60    7.90
  -5   7  12   21.00    8.40
   5   7 -12   15.60   17.80
  -5  -7  12    6.40    7.00
  -5  -7  12    2.30    3.60
   5  -7 -12    8.20    7.10
   5   7 -11   14.30   17.40
  -5   7  11    2.80    7.90
  -5  -7  11    9.50    4.10
   5  -7 -11   15.10    7.40
   5   7 -10  -12.10   14.40
  -5   7  10    9.10    7.50
   5  -7 -10    2.10    5.70
  -5  -7  10   -2.10    3.40
  -5  -7  10   -0.50    5.10
   5   7  -9   12.00   19.40
  -5   7   9    2.70    7.10
  -5  -7   9    8.90    5.60
  -5  -7   9   14.50    5.00
   5  -7  -9   15.60    7.60
   5   7  -8   28.40   16.70
  -5   7   8   15.70    7.70
  -5  -7   8   22.50    5.60
   5  -7  -8   12.00    6.40
  -5  -7   8   11.10    5.30
  -5   7   7   13.70    7.40
   5   7  -7   15.50   15.60
   5  -7  -7    6.10    5.70
  -5  -7   7   13.90    5.00
  -5  -7   7   20.40    5.10
  -5   7   6    1.90    6.00
   5   7  -6   -3.70   13.00
  -5  -7   6    6.00    4.00
   5  -7  -6   -3.30    4.50
  -5  -7   6   -3.10    3.30
   5   7  -5   46.60   14.10
  -5   7   5   68.29    9.60
  -5  -7   5   74.29    7.50
  -5  -7   5   65.09    6.80
   5  -7  -5   62.79    8.20
   5   7  -4  208.58   19.60
   5   7  -4  214.58    8.80
  -5   7   4  207.98   12.90
  -5  -7   4  234.48   11.30
   5  -7  -4  204.18   11.90
  -5  -7   4  224.68    9.60
  -5   7   3   37.70    6.70
   5   7  -3   45.70    5.00
  -5   7   3   36.40    7.00
   5   7  -3   38.20   12.00
  -5   7   3   28.40    6.20
  -5  -7   3   41.10    5.90
  -5  -7   3   34.60    4.80
   5  -7  -3   36.80    6.00
   5   7  -2  188.58   15.70
   5   7  -2  195.38    7.90
  -5   7   2  202.58   11.70
  -5   7   2  190.88    9.60
   5  -7  -2  193.18   10.00
   5  -7  -2  195.28   11.60
  -5  -7   2  195.08   10.40
  -5  -7   2  193.08    8.50
  -5   7   1    5.70    5.70
   5   7  -1    6.70    3.70
   5   7  -1   -0.40    6.20
   5   7  -1    4.00    2.50
   5  -7  -1   -1.20    4.20
   5  -7  -1    1.30    3.40
  -5  -7   1    2.70    3.50
   5   7   0   84.49   10.70
  -5   7   0  100.69   11.60
   5   7   0   96.39    7.10
   5   7   0   84.49    6.10
  -5  -7   0   98.09    8.60
   5  -7   0   94.69    8.70
   5  -7   0   94.19    6.60
   5   7   1   88.09   10.40
   5   7   1   99.89    7.70
  -5  -7  -1  103.79    8.80
  -5   7  -2   30.00    3.30
  -5   7  -2   27.00    9.50
   5   7   2   30.80    5.70
  -5  -7  -2   22.00    5.50
   5  -7   2   41.80    7.80
   5  -7   2   36.20    3.80
  -5   7  -3  228.18   20.50
   5   7   3  246.98   12.70
   5  -7   3  221.38   13.60
  -5  -7  -3  219.88   12.90
   5   7   4    0.00    5.70
   5   7   4    6.30    5.70
  -5   7  -4   -2.60   11.10
   5  -7   4    3.10    4.90
  -5  -7  -4    3.00    5.00
  -5   7  -5   13.10   12.70
   5   7   5   22.50    6.50
   5   7   5   16.00    6.80
   5  -7   5   17.80    7.20
  -5  -7  -5   11.30    6.00
   5   7   6   -4.20    6.10
  -5   7  -6    5.00   12.40
   5   7   6   10.20    6.60
  -5  -7  -6   -9.80    4.80
   5  -7   6   -3.60    4.70
  -5   7  -7   15.90   13.50
   5   7   7   12.50    6.70
   5  -7   7    2.80    6.10
  -5  -7  -7    6.60    5.60
  -5  -7  -7    4.30    5.50
  -5   7  -8   10.80   16.00
   5   7   8    3.40    6.60
  -5  -7  -8    5.00    6.40
  -5  -7  -8    5.80    5.90
   5  -7   8   -7.70    4.80
  -5   7  -9   76.89   21.40
   5   7   9   80.89   12.70
   5  -7   9   57.59   11.10
  -5  -7  -9   81.79   11.40
  -5  -7  -9   79.09   13.10
   5   7  10    9.90    7.00
  -5   7 -10   -4.20   17.60
  -5  -7 -10  -15.60    8.70
   5  -7  10    2.60    6.60
  -5  -7 -10    1.00    6.30
   5   8 -12   16.70   18.10
  -5   8  12   10.50    9.50
  -5  -8  12   -4.00    5.40
   5  -8 -12   -1.40    6.20
   5   8 -11   39.30   18.70
  -5   8  11   19.70    9.10
  -5  -8  11   12.40    4.90
  -5  -8  11   28.50    7.80
   5  -8 -11   18.60    8.30
  -5   8  10   10.10    8.70
   5   8 -10   12.20   16.90
  -5  -8  10   17.10    5.20
  -5  -8  10   18.90    7.50
   5  -8 -10   18.70    7.00
  -5   8   9   17.40    8.20
   5   8  -9   13.70   15.90
  -5  -8   9   30.50    6.10
  -5  -8   9   31.50    7.00
   5  -8  -9   13.30    7.10
   5   8  -8  134.49   26.70
  -5   8   8  158.48   15.40
  -5  -8   8  162.38   10.50
  -5  -8   8  156.38   11.40
   5  -8  -8  154.78   15.90
   5   8  -7   30.90   16.10
  -5   8   7   38.70    9.00
  -5  -8   7   45.40    7.20
  -5  -8   7   52.09    7.80
   5  -8  -7   28.40    7.30
   5   8  -6   78.99   18.80
  -5   8   6   85.69   11.40
  -5  -8   6   94.79    8.70
   5  -8  -6   91.19   11.00
  -5  -8   6  124.49    9.40
  -5   8   5   53.19    9.40
   5   8  -5   35.50   14.20
  -5  -8   5   59.99    7.10
  -5  -8   5   56.39    7.40
   5  -8  -5   37.70    7.60
   5   8  -4 1223.98   42.70
  -5   8   4 1217.48   34.30
  -5  -8   4 1274.07   31.80
   5  -8  -4 1206.68   32.20
  -5  -8   4 1238.38   29.50
  -5   8   3   70.49   10.00
  -5   8   3   74.79   10.40
   5   8  -3   50.79   14.10
   5  -8  -3   55.59    7.40
  -5  -8   3   51.89    6.40
  -5  -8   3   69.69    8.20
   5   8  -2  139.19   16.00
  -5   8   2  113.79    8.10
  -5   8   2  152.58   12.60
   5  -8  -2  135.69    9.40
  -5  -8   2  128.09    9.60
  -5  -8   2  129.29    8.30
   5  -8  -2  146.89   11.50
   5   8  -1  454.75   14.90
  -5   8   1  457.65   20.30
   5   8  -1  440.06   21.80
   5  -8  -1  425.36   17.70
   5  -8  -1  447.56   15.10
  -5  -8   1  458.75   17.00
   5   8   0  203.68   10.30
  -5   8   0  214.08   16.50
   5   8   0  201.98   15.00
  -5  -8   0  196.28   11.80
   5  -8   0  212.18   12.90
   5  -8   0  210.18    9.70
   5   8   1    5.30    4.70
  -5   8  -1   11.00    9.50
  -5   8  -1    1.40    2.70
   5   8   1    9.60    6.60
   5  -8   1    2.70    5.10
  -5  -8  -1    0.80    4.70
   5  -8   1    3.40    3.30
  -5   8  -2   -1.10    1.90
  -5   8  -2   15.10   11.30
   5   8   2   -1.40    7.00
   5   8   2   -4.90    4.50
  -5  -8  -2    0.80    5.00
   5  -8   2    3.30    5.10
   5  -8   2    0.70    2.70
  -5   8  -3    4.20    1.80
   5   8   3    3.80    7.40
  -5   8  -3    8.80   11.40
   5   8   3   12.40    5.70
   5  -8   3    9.50    2.40
  -5  -8  -3    8.90    5.60
   5  -8   3    2.20    5.80
   5   8   4   17.00    7.40
   5   8   4   24.20    7.10
  -5   8  -4   17.10   14.80
  -5  -8  -4   15.10    6.80
   5  -8   4   12.60    7.30
  -5   8  -5   -0.10   12.70
   5   8   5   -2.90    4.50
   5   8   5   -7.00    5.50
   5  -8   5    0.40    5.10
  -5  -8  -5   -5.50    4.80
   5   8   6   12.30    8.20
   5   8   6    6.40    5.60
  -5  -8  -6    5.10    6.00
  -5   8  -7   28.60   17.30
  -5  -8  -7    0.10    5.10
   5  -8   7    3.30    5.70
  -5  -8  -7    9.90    4.70
  -5   8  -8  -10.20   15.40
   5   8   8    1.90    5.90
   5  -8   8    5.60    7.00
  -5  -8  -8   -1.90    6.00
  -5  -8  -8    3.30    6.30
  -5   8  -9   -2.00   17.30
   5   8   9   10.60    7.10
  -5  -8  -9   -2.60    6.20
   5  -8   9    8.90    7.80
  -5  -8  -9  -11.50    5.80
   5   8  10   12.20    8.20
   5  -8  10   24.60   10.10
  -5  -8 -10    8.60    7.50
  -5   9  11   21.80    9.90
   5   9 -11   20.80   16.50
  -5  -9  11   17.60    5.20
   5  -9 -11   23.90    7.60
  -5  -9  11   29.40    8.70
   5   9 -10   45.80   19.50
  -5   9  10   45.80   10.00
  -5  -9  10   65.69   10.90
   5  -9 -10   69.59   12.10
  -5  -9  10   73.39    8.50
  -5   9   9   12.80    7.50
   5   9  -9   23.20   16.40
  -5  -9   9   21.50    6.80
   5  -9  -9   13.30    6.40
  -5  -9   9   23.50    5.40
   5   9  -8   73.49   18.90
  -5   9   8   45.20    9.60
   5  -9  -8   35.40    8.30
  -5  -9   8   43.80    7.90
  -5  -9   8   58.59    7.60
   5   9  -7  126.99   22.10
  -5   9   7   96.29   12.50
  -5  -9   7  107.59   10.10
   5  -9  -7   92.39   12.00
  -5  -9   7   93.19    8.80
   5   9  -6  144.19   21.70
  -5   9   6  136.69   13.60
  -5  -9   6  145.59   10.40
  -5  -9   6  134.29   10.10
   5  -9  -6  127.29   12.30
  -5   9   5   86.69   11.20
   5   9  -5  104.99   20.00
  -5  -9   5   88.69    8.70
  -5  -9   5   96.59    8.90
   5  -9  -5   85.09   10.60
  -5   9   4  190.68   14.20
   5   9  -4  173.58   20.80
  -5  -9   4  190.58   10.70
  -5  -9   4  194.58   11.70
   5  -9  -4  189.98   12.90
   5   9  -3  371.06   24.90
  -5   9   3  376.26   18.30
  -5   9   3  400.96   18.90
  -5   9   3  393.16   13.50
  -5  -9   3  389.36   16.00
   5  -9  -3  401.06   16.60
   5   9  -2   11.70    9.70
  -5   9   2   31.10   10.70
   5  -9  -2   20.40    6.90
  -5  -9   2   17.50    5.60
   5  -9  -2   27.50    6.20
  -5  -9   2   26.90    6.80
   5   9  -1   -1.60    8.60
  -5   9   1    4.70    9.60
  -5  -9   1   -2.00    4.50
   5  -9  -1    9.40    5.70
   5  -9  -1   -3.70    3.90
  -5   9   0  508.25   25.20
   5   9   0  462.45   22.20
   5   9   0  514.55   17.20
   5  -9   0  489.85   20.10
   5  -9   0  500.75   16.10
  -5  -9   0  479.75   18.80
  -5   9  -1  216.48   20.50
   5   9   1  222.28   12.30
   5   9   1  193.08   15.00
   5  -9   1  202.68   13.60
  -5  -9  -1  202.98   13.10
   5  -9   1  210.68    9.70
   5   9   2  161.98   15.50
  -5   9  -2  203.58   21.50
   5   9   2  192.48   12.40
  -5   9  -2  159.38    7.50
   5  -9   2  192.68    8.30
   5  -9   2  180.48   13.20
  -5  -9  -2  188.18   13.00
   5   9   3    0.50    5.30
  -5   9  -3   17.30   13.00
   5   9   3   19.70    9.70
   5  -9   3   27.50    8.00
   5  -9   3   17.90    3.40
  -5  -9  -3    7.40    6.50
   5   9   4  265.07   15.70
  -5   9  -4  246.18   26.00
   5   9   4  274.47   15.30
  -5  -9  -4  264.87   15.80
   5  -9   4  247.68   15.90
   5   9   5   27.00    7.30
   5   9   5   60.09    9.70
  -5   9  -5   34.40   15.20
  -5  -9  -5   25.40    7.90
   5  -9   5   33.80    9.30
   5   9   6   67.09    9.70
  -5   9  -6   48.50   18.60
   5   9   6   41.50    9.30
  -5  -9  -6   57.59    9.90
   5  -9   6   39.30    9.50
   5   9   7   -4.50    5.40
  -5   9  -7   -9.30   15.40
   5  -9   7    0.60    6.30
  -5  -9  -7   10.90    4.70
  -5  -9  -7   -0.20    5.90
  -5   9  -8   15.20   19.30
   5   9   8   35.30    9.50
  -5  -9  -8   30.00    9.00
  -5  -9  -8   25.40    7.40
   5  -9   8   32.70    8.90
   5   9   9    8.60    7.40
  -5   9  -9    4.10   19.10
   5  -9   9   18.30    8.50
  -5  -9  -9    3.60    7.00
  -5  -9  -9  -15.20    6.70
   5  10 -11   13.20   16.40
  -5  10  11   18.60    9.80
  -5 -10  11    0.80    3.90
  -5 -10  11   10.90    7.30
   5 -10 -11   11.50    7.30
  -5  10  10   -9.80    5.60
   5  10 -10    4.60   16.30
   5 -10 -10   -5.90    5.90
  -5 -10  10    2.40    3.80
  -5 -10  10    0.90    6.80
  -5  10   9   10.90    6.60
   5  10  -9    9.40   14.80
  -5 -10   9   -5.30    4.50
  -5 -10   9   -2.80    3.50
   5 -10  -9    6.30    6.80
   5  10  -8   -2.50   14.30
  -5  10   8   21.80    8.40
  -5 -10   8   24.10    6.60
   5 -10  -8    1.70    6.50
  -5 -10   8   17.00    5.00
  -5  10   7   40.40    9.10
   5  10  -7   53.19   18.90
  -5 -10   7   57.99    7.90
   5 -10  -7   52.69    9.40
  -5 -10   7   51.39    8.40
   5  10  -6   33.20   14.80
  -5  10   6   44.30   12.90
  -5 -10   6   43.50    7.70
   5 -10  -6   45.40    9.10
  -5 -10   6   38.70    7.10
  -5  10   5   -7.00    6.30
   5  10  -5   -6.40   11.70
   5 -10  -5   -5.80    4.60
  -5 -10   5   -1.30    3.80
  -5 -10   5    0.40    4.60
   5  10  -4    4.80   10.60
  -5  10   4   28.60    8.10
   5 -10  -4   25.60    7.40
  -5 -10   4   31.60    6.40
  -5 -10   4   34.70    7.00
  -5  10   3  286.67   18.40
   5  10  -3  297.37   24.20
  -5  10   3  274.67   17.00
  -5  10   3  342.37   11.80
   5 -10  -3  287.37   15.30
  -5 -10   3  282.37   14.50
  -5 -10   3  274.57   13.80
   5  10  -2  234.58   21.30
   5  10  -2  252.97   12.70
  -5  10   2  239.98   19.90
   5 -10  -2  248.88   13.60
  -5 -10   2  235.68   13.60
   5 -10  -2  227.78   15.70
  -5  10   1    8.10   11.60
   5  10  -1   -6.00    8.80
   5  10  -1    3.50    5.30
   5 -10  -1    8.80    6.70
  -5 -10   1    5.90    5.30
   5 -10  -1    3.20    4.70
  -5  10   0   -2.50   12.00
   5  10   0    5.80    5.60
   5  10   0   -1.50    8.60
  -5 -10   0    2.50    5.40
   5 -10   0   -0.60    4.70
   5 -10   0    0.00    6.50
   5  10   1  210.88   12.80
   5  10   1  215.18   16.10
  -5  10  -1  200.58   23.20
  -5 -10  -1  235.88   14.60
   5 -10   1  200.38   14.60
   5 -10   1  215.38   10.40
   5  10   2   61.09    8.80
   5  10   2   82.69   14.60
  -5  10  -2   77.99   18.40
   5 -10   2   60.79   10.30
   5 -10   2   62.89    6.20
  -5 -10  -2   55.69    9.20
  -5  10  -3   38.90    4.20
   5  10   3   74.09   11.40
   5  10   3   45.70    8.00
  -5  10  -3   41.80   16.60
   5 -10   3   45.30    4.90
   5 -10   3   40.10    9.00
  -5 -10  -3   29.40    7.20
   5  10   4   37.80    8.30
  -5  10  -4   49.00   18.40
   5  10   4   61.99   10.30
   5 -10   4   54.99   11.60
  -5  10  -5   21.40   17.40
   5  10   5   16.90    7.50
   5  10   5   34.30    6.50
  -5 -10  -5   16.90    7.10
   5 -10   5   18.60    7.40
  -5  10  -6   44.70   20.80
  -5 -10  -6   28.10    8.50
   5 -10   6   32.00    8.70
   5  10   7   -1.50    5.60
  -5  10  -7   -9.70   16.10
  -5 -10  -7    3.00    5.70
   5 -10   7    7.10    7.30
   5  10   8   25.60    7.20
  -5  10  -8   -5.40   20.60
   5 -10   8    1.20    7.00
  -5 -10  -8   25.20    9.00
  -5 -10  -8    6.20    6.20
   5  11 -10   12.10   16.10
  -5  11  10   -7.20    7.50
   5 -11 -10   11.70    6.90
  -5 -11  10    3.20    6.60
  -5 -11  10    1.20    4.40
  -5  11   9    7.80    7.90
   5  11  -9   27.30   17.50
  -5 -11   9    6.40    5.90
  -5 -11   9   -1.70    3.60
   5 -11  -9   -1.30    6.00
   5  11  -8   20.80   16.70
  -5  11   8   10.40    8.40
  -5 -11   8   12.10    6.30
  -5 -11   8   12.90    5.20
   5 -11  -8   12.30    7.60
  -5  11   7   32.80    8.90
   5  11  -7   45.60   17.40
   5 -11  -7   37.00    9.40
  -5 -11   7   47.30    8.70
  -5 -11   7   30.10    6.20
   5  11  -6    9.60   14.10
  -5  11   6    3.40    6.20
  -5 -11   6    1.70    4.80
  -5 -11   6   -4.00    3.40
   5 -11  -6   -5.00    5.60
  -5  11   5    2.50    6.60
   5  11  -5  -10.70   11.30
  -5 -11   5    9.90    5.40
  -5 -11   5   -3.10    4.40
   5 -11  -5    3.60    5.60
   5  11  -4  100.29   16.70
  -5  11   4  116.09   14.10
  -5 -11   4   90.99    9.40
   5 -11  -4  109.89   11.80
  -5 -11   4  103.59   10.10
  -5  11   3   21.90    8.00
   5  11  -3   17.70   11.70
  -5  11   3   27.30   10.50
  -5 -11   3   25.70    6.70
   5 -11  -3   11.40    6.30
  -5 -11   3   14.40    5.90
   5  11  -2  140.49   11.00
  -5  11   2  132.39   17.90
   5  11  -2  134.39   18.60
  -5 -11   2  137.19   11.50
   5 -11  -2  143.89   13.30
   5 -11  -2  121.19   10.80
   5  11  -1  120.39   16.70
   5  11  -1  117.89   10.50
  -5  11   1  115.79   18.30
   5 -11  -1  113.59   10.10
  -5 -11   1  130.29   11.70
   5 -11  -1  123.29   12.80
   5  11   0   23.30   10.90
  -5  11   0    3.50   13.10
   5  11   0   14.00    6.00
  -5 -11   0   13.50    6.40
   5 -11   0   12.40    7.30
   5 -11   0   12.70    5.80
   5  11   1   81.29   12.80
  -5  11  -1   82.59   18.80
   5  11   1   72.29    9.50
   5 -11   1   68.99   11.10
  -5 -11  -1   66.49   10.20
   5 -11   1   66.99    7.40
  -5  11  -2    8.90   13.70
   5  11   2   22.50   10.10
   5  11   2   13.50    6.40
   5 -11   2    7.90    7.00
   5 -11   2    7.00    3.80
  -5 -11  -2    8.40    6.40
   5  11   3   -2.00    5.00
   5  11   3   10.90    7.60
  -5  11  -3    4.10   14.50
  -5 -11  -3    5.60    5.90
   5 -11   3    4.20    3.00
   5 -11   3    9.20    7.50
   5  11   4    0.00    5.30
   5  11   4   23.60    7.30
  -5  11  -4  -12.80   17.10
   5 -11   4   -9.40    6.30
  -5 -11  -4   -7.30    4.60
  -5  11  -5   12.40   19.00
   5  11   5   14.50    7.10
   5 -11   5    9.80    7.20
  -5 -11  -5   10.20    7.40
  -5  11  -6   -3.20   18.10
   5  11   7   11.60    7.30
  -5  11  -7   -1.80   19.00
  -5 -11  -7   -3.80    5.10
   5 -11   7   -1.80    6.70
  -5  11  -8  -20.80   21.40
   5  11   8   16.30    8.70
   5 -11   8   -3.50    7.30
  -5 -11  -8   -1.00    6.70
  -5  12   9    3.80    6.50
   5  12  -9   22.10   16.10
  -5 -12   9   16.50    5.50
   5 -12  -9   11.60    8.30
  -5 -12   9   28.80    8.30
   5  12  -8  109.69   22.20
  -5  12   8   56.89   12.50
   5 -12  -8   65.99   11.10
  -5 -12   8   88.89   12.00
  -5 -12   8   73.29    9.10
   5  12  -7   11.20   14.40
  -5  12   7   11.70    8.30
   5 -12  -7    8.10    6.80
  -5 -12   7    2.00    4.20
  -5 -12   7    1.80    5.90
  -5  12   6   -4.00    6.80
   5  12  -6   14.30   13.50
  -5 -12   6   11.00    6.10
  -5 -12   6    3.50    4.80
   5 -12  -6    8.80    6.40
   5  12  -5    6.10   11.20
  -5  12   5   12.20    7.50
  -5 -12   5   17.70    6.40
  -5 -12   5   13.90    5.50
   5 -12  -5    1.70    5.70
   5  12  -4  180.68   25.10
  -5  12   4  144.09   14.50
  -5 -12   4  132.79   11.30
  -5 -12   4  135.09   11.50
   5 -12  -4  154.18   13.50
   5  12  -3   -9.60    9.50
  -5  12   3    2.00    6.10
  -5  12   3   -5.00    7.70
  -5 -12   3    4.80    4.90
   5 -12  -3    4.80    6.00
  -5 -12   3    0.00    4.90
   5  12  -2    8.10   10.10
  -5  12   2   11.40    8.30
  -5  12   2    8.00   11.30
   5  12  -2    8.60    5.70
  -5 -12   2   10.80    6.20
   5 -12  -2   12.80    8.00
   5 -12  -2   15.50    6.10
   5  12  -1   52.79   14.20
  -5  12   1   36.10   14.60
   5  12  -1   35.50    7.00
  -5 -12   1   26.10    7.40
   5 -12  -1   42.80    7.40
   5 -12  -1   40.40   13.00
   5  12   0    0.60    7.30
   5  12   0    8.50    5.60
  -5  12   0   -2.50   13.60
   5 -12   0    8.50    8.60
  -5 -12   0    4.70    6.20
   5 -12   0   -0.10    4.60
   5  12   1   16.40    7.50
   5  12   1    7.40    5.80
  -5  12  -1    4.80   14.40
   5 -12   1    0.60    6.70
  -5 -12  -1   -1.50    5.90
   5 -12   1    7.60    4.10
   5  12   2   39.60   12.00
   5  12   2   11.60    6.50
  -5  12  -2   -4.70   17.00
   5 -12   2   20.60    5.00
  -5 -12  -2   12.80    7.00
   5 -12   2   11.10    7.40
   5  12   3   44.30    8.80
  -5  12  -3   56.49   25.60
   5 -12   3   37.60    9.30
   5 -12   3   55.69    7.60
  -5 -12  -3   39.50    9.00
   5  12   4   10.40    6.90
  -5  12  -4    3.10   18.80
   5 -12   4    7.90    7.60
  -5  12  -5   22.30   21.80
   5  12   5    7.50    7.00
   5 -12   5   32.40    9.50
  -5 -12  -5   13.70    7.20
   5  12   7   11.30    8.60
  -5  12  -7   -8.10   23.20
  -5 -12  -7    5.50    7.30
   5 -12   7    5.10    7.10
   5  13  -8   12.50   14.30
  -5  13   8    7.10    8.20
  -5 -13   8   -0.50    4.80
   5 -13  -8    7.20    8.10
  -5 -13   8    8.90    7.10
  -5  13   7   42.20   11.50
   5  13  -7   61.89   18.10
   5 -13  -7   28.80    9.50
  -5 -13   7   38.90    7.90
  -5 -13   7   43.50    8.90
  -5  13   6   43.70   11.40
   5  13  -6   46.00   15.40
  -5 -13   6   45.10    8.30
   5 -13  -6   36.90    9.80
  -5 -13   6   50.19    9.80
   5  13  -5    7.50   10.40
  -5  13   5    1.10    7.40
  -5 -13   5    0.00    5.50
  -5 -13   5   -4.80    4.10
   5 -13  -5   -4.70    6.20
  -5  13   4    7.70    8.30
   5  13  -4    1.10   11.40
  -5 -13   4    7.90    6.60
  -5 -13   4    7.30    5.90
   5 -13  -4    4.50    6.80
  -5  13   3    1.20    6.80
  -5 -13   3   12.40    6.40
   5 -13  -3    9.20    7.60
  -5  13   2   25.20    9.60
  -5  13   2   31.40   12.60
   5  13  -2   42.00   15.00
   5  13  -2   35.00    7.60
   5 -13  -2   23.60    7.10
   5  13  -1    4.90   10.80
  -5  13   1    7.10   13.50
   5  13  -1   -3.20    5.20
   5 -13  -1   11.20    5.90
   5 -13  -1    3.50    7.30
  -5 -13   1    7.00    6.40
   5  13   0  121.49   11.70
  -5  13   0  110.29   20.30
   5  13   0  162.88   18.80
   5 -13   0  122.69   10.40
  -5 -13   0  112.89   12.60
   5 -13   0  105.99   13.30
  -5  13  -1   18.40   17.30
   5  13   1   23.40    8.80
   5  13   1   16.00    6.90
   5 -13   1   10.90    4.80
   5 -13   1   13.20    8.00
  -5 -13  -1    7.00    6.70
  -5  13  -2   15.30   17.70
   5  13   2   48.60    9.20
  -5 -13  -2   24.40    7.50
   5 -13   2   41.70   10.80
   5 -13   2   38.40    6.10
   5  13   3    5.10    5.90
  -5  13  -3    8.50   19.30
   5 -13   3   16.60    8.60
  -5 -13  -3    8.50    6.60
   5 -13   3    7.20    3.40
   5  13   6   11.60    6.80
  -5  13  -6   20.40   25.40
  -5 -13  -6    2.00    6.20
   5 -13   6   10.90    7.80
   5  14  -7   34.00   15.10
  -5  14   7   -5.70    7.90
  -5 -14   7    0.10    7.50
   5 -14  -7    5.30    7.30
   5  14  -6   28.60   12.80
  -5  14   6   15.10    9.10
   5 -14  -6   21.70    8.10
  -5 -14   6   13.90    7.50
  -5 -14   6   20.30    7.90
   5  14  -5   38.60   12.50
  -5  14   5   -4.40    7.10
  -5 -14   5   -3.20    6.00
   5 -14  -5   -2.90    5.80
  -5 -14   5   -4.70    5.20
  -5  14   4    5.60    8.80
   5  14  -4   16.80   10.70
  -5 -14   4  -11.20    4.30
  -5 -14   4    2.00    6.60
   5 -14  -4   -0.70    5.30
  -5  14   3    3.60    7.60
   5  14  -3    2.20    5.80
   5  14  -3   26.50   13.20
  -5 -14   3    7.50    6.20
   5 -14  -3    1.10    6.20
  -5  14   2    7.60    7.90
  -5  14   2   29.90   10.50
   5  14  -2   17.80    6.30
   5  14  -2   22.20   14.60
  -5 -14   2    2.90    6.00
   5 -14  -2    9.80    8.00
   5  14  -1   32.60   13.60
  -5  14   1   -9.30   11.30
   5  14  -1    3.90    5.60
   5 -14  -1    5.50    7.50
   5 -14  -1    2.80    5.40
  -5 -14   1   -6.30    5.00
   5  14   0    0.50    5.60
   5  14   0   25.60   10.10
  -5  14   0   -4.90   14.00
   5 -14   0    3.40    4.50
  -5 -14   0    4.70    6.30
   5 -14   0   -7.10    6.80
   5  14   1   54.19    9.90
  -5  14  -1   30.00   17.90
  -5 -14  -1   31.30    8.40
   5 -14   1   42.20   10.60
   5 -14   1   50.29    7.50
   5  14   5   12.70    7.50
   5 -14   5   12.10    8.80
  -5  15   5   -4.90    6.80
   5  15  -5   19.00   13.00
  -5 -15   5    2.50    7.70
   5 -15  -5    2.30    6.80
  -5 -15   5   -2.20    5.50
  -5  15   4    3.20    7.80
   5  15  -4   12.10   12.70
  -5 -15   4    0.70    6.20
   5 -15  -4   -3.70    5.40
   5  15  -3   43.60   14.80
  -5  15   3   13.20    8.00
   5  15  -3   16.30    7.10
   5 -15  -3   13.40    7.70
  -5 -15   3   16.40    6.90
   5  15  -2    4.50    6.40
   5  15  -2   55.49   15.50
  -5  15   2   -0.10    6.60
  -5  15   2   28.70    9.20
   5 -15  -2   11.90    6.80
  -5 -15   2    2.60    5.50
  -5  15   1   20.50   12.30
   5  15  -1   51.79   14.10
  -5  15   1    0.40    7.60
   5  15  -1   13.10    6.60
  -5 -15   1   -0.20    5.70
   5 -15  -1    3.70    5.10
  -5  15   0   -2.20   13.40
   5 -15   0   14.70    8.50
  -5 -15   0   14.50    7.10
   6   0 -13   -0.80    4.80
  -6   0  13    4.60    7.00
   6   0 -12   78.19   16.00
   6   0 -12   58.39    9.70
  -6   0  12   62.99   11.20
   6   0 -11   17.60   11.50
  -6   0  11    5.20    6.50
   6   0 -11   -4.60    4.20
   6   0 -10   26.70    6.90
  -6   0  10   17.30    6.90
   6   0 -10   21.30   12.00
  -6   0   9   -1.90    4.80
   6   0  -9  -12.80    9.70
   6   0  -9   -4.80    4.50
   6   0  -8  120.99   15.60
  -6   0   8  125.19    9.90
   6   0  -8  113.29    9.80
   6   0  -7   -8.20    6.90
   6   0  -7   -2.70    3.60
  -6   0   7    0.50    3.80
   6   0  -6 1527.35   36.50
   6   0  -6 1597.44   40.20
  -6   0   6 1587.74   35.10
   6   0  -5    5.60    2.80
   6   0  -5   -1.60    4.60
  -6   0   5   -2.90    2.60
   6   0  -5   -3.00    3.00
   6   0  -4  477.75   15.00
   6   0  -4  460.25   13.90
  -6   0   4  465.25   12.60
  -6   0   4  479.85   17.30
   6   0  -4  464.65   17.10
   6   0  -3   -2.50    3.60
  -6   0   3    0.30    1.90
  -6   0   3    1.20    3.90
  -6   0   3   -2.20    1.90
   6   0  -3    2.70    2.60
  -6   0   2  359.46    9.20
  -6   0   2  347.47   11.50
   6   0  -2  366.16    9.20
  -6   0   2  360.76   14.20
   6   0  -2  352.66   14.30
   6   0  -1   -2.40    3.50
  -6   0   1   -2.30    3.30
  -6   0   1    1.10    2.40
  -6   0   1    1.80    2.10
   6   0  -1   -2.70    1.60
  -6   0   1    1.40    1.60
  -6   0   0  135.39    8.90
  -6   0   0  133.09    5.80
   6   0   0  130.19    9.20
  -6   0   0  146.19    6.70
   6   0   0  134.89    6.40
   6   0   0  142.09    6.00
   6   0   1   -3.30    3.30
  -6   0  -1    1.20    2.00
  -6   0  -1    0.30    2.00
   6   0   1    0.40    2.30
   6   0   2 2051.49   41.10
   6   0   2 2052.79   43.40
  -6   0  -2 2040.60   40.80
   6   0   3    0.40    3.00
   6   0   3    1.90    5.00
  -6   0  -3    3.00    2.30
   6   0   3    2.80    2.00
   6   0   4  567.84   15.00
  -6   0  -4  569.04   23.20
   6   0   4  587.84   19.50
  -6   0  -4  561.34   15.00
  -6   0  -5    1.40    3.00
  -6   0  -5   -0.10    6.20
   6   0   5   -3.40    2.00
   6   0   5    1.00    4.20
   6   0   6    2.60    5.60
  -6   0  -6    4.60    3.20
  -6   0  -6   -0.60    7.20
   6   0   7   -1.30    5.50
  -6   0  -7    9.40    8.90
  -6   0  -7    3.50    3.50
  -6   0  -8  216.38   19.90
  -6   0  -8  186.98    9.30
   6   0   8  205.28   15.40
  -6   0  -9    3.30   10.30
   6   0   9   -4.20    5.70
  -6   0  -9    0.10    3.10
   6   0  10   11.00    7.60
  -6   0 -10    5.40   12.20
  -6   0 -10    1.50    2.60
  -6   0 -11   -1.70    2.90
   6   0  11    4.20    7.00
  -6   0 -11  -22.70   13.30
   6   1 -13   93.29   19.90
   6   1 -12    9.70    6.10
  -6   1  12   19.60    8.20
   6   1 -12   39.30   15.30
   6  -1 -12   59.29   13.60
  -6  -1  12   20.80    7.40
   6   1 -11   57.99   15.70
  -6   1  11   42.60   10.10
   6   1 -11   38.40    7.90
   6  -1 -11   77.39   15.30
   6  -1 -11   52.99    9.00
  -6  -1  11   52.69    9.40
  -6   1  10  233.68   14.80
   6   1 -10  247.08   22.60
   6   1 -10  199.88   13.00
  -6  -1  10  222.58   14.40
   6  -1 -10  227.18   14.20
   6  -1 -10  251.87   19.80
  -6   1   9  460.05   19.10
   6   1  -9  444.36   17.90
   6   1  -9  457.45   26.60
  -6  -1   9  428.46   18.00
   6  -1  -9  418.46   18.20
   6  -1  -9  418.06   22.80
  -6   1   8    6.30    5.30
   6   1  -8    0.80    9.70
   6   1  -8    2.30    4.60
   6  -1  -8   -1.60    4.20
  -6  -1   8   -1.80    4.00
   6  -1  -8   -6.90    7.90
  -6   1   7  113.39    9.00
   6   1  -7  103.09   14.40
   6   1  -7  114.39    8.90
   6  -1  -7  108.89    9.40
  -6  -1   7  113.19    8.30
   6  -1  -7   94.49   12.10
   6   1  -6  333.67   17.70
  -6   1   6  308.27   17.50
   6   1  -6  322.97   13.10
  -6   1   6  330.47   12.90
   6  -1  -6  331.07   13.50
  -6  -1   6  312.37   11.50
   6  -1  -6  321.97   14.70
   6   1  -5   -0.20    5.20
  -6   1   5    4.20    3.20
  -6   1   5   -2.40    4.90
   6   1  -5    0.20    2.60
   6   1  -5    3.70    2.60
   6  -1  -5   -1.50    3.00
   6  -1  -5    0.00    4.50
  -6  -1   5    1.60    2.40
   6   1  -4   21.80    3.00
   6   1  -4   15.40    5.90
  -6   1   4   26.40    5.70
   6   1  -4   19.60    4.10
  -6   1   4   13.40    3.40
   6  -1  -4   17.60    5.20
   6  -1  -4   21.10    4.20
   6  -1  -4   17.40    3.80
  -6  -1   4   21.90    3.20
  -6   1   3  499.35   13.20
  -6   1   3  486.85   14.20
  -6   1   3  488.25   16.30
   6   1  -3  493.65   18.00
   6  -1  -3  470.65   16.20
  -6  -1   3  468.65   11.00
  -6  -1   3  483.85   17.50
  -6  -1   3  485.25   10.90
   6  -1  -3  494.95   14.70
   6   1  -2  319.87   14.10
  -6   1   2  321.47    9.60
  -6   1   2  328.17   13.00
  -6   1   2  327.37   10.70
  -6  -1   2  327.37    7.50
  -6  -1   2  326.97   11.20
  -6  -1   2  336.47   11.70
  -6  -1   2  334.47   14.20
   6  -1  -2  335.17    9.70
   6  -1  -2  351.26   13.40
   6  -1  -2  328.07   11.10
  -6  -1   2  319.67    7.50
   6   1  -1 1446.46   27.90
   6   1  -1 1445.16   31.60
  -6   1   1 1495.15   31.10
  -6   1   1 1444.76   30.10
   6   1  -1 1454.95   35.80
  -6   1   1 1449.46   35.20
   6  -1  -1 1455.45   34.90
  -6  -1   1 1427.86   28.00
   6  -1  -1 1518.85   31.60
  -6  -1   1 1442.26   35.70
  -6  -1   1 1501.75   32.30
   6  -1  -1 1496.25   30.10
  -6   1   0  288.17    9.30
  -6   1   0  265.57    9.90
  -6   1   0  279.57   12.60
   6   1   0  266.07    8.00
   6   1   0  269.37   12.90
   6   1   0  269.07    9.50
   6  -1   0  269.57   12.50
  -6  -1   0  261.87    8.00
  -6  -1   0  258.47   14.10
   6  -1   0  263.77    9.10
  -6  -1   0  279.17    9.90
   6   1   1 1476.05   30.50
  -6   1  -1 1429.06   29.60
  -6   1  -1 1362.96   31.10
   6   1   1 1424.96   35.80
   6   1   1 1415.16   30.80
  -6   1  -1 1463.55   31.20
   6  -1   1 1414.06   35.60
  -6  -1  -1 1425.96   30.70
   6  -1   1 1416.46   31.40
   6   1   2  213.28   12.20
  -6   1  -2  209.78    7.20
   6   1   2  211.98    9.20
  -6  -1  -2  203.78    8.80
  -6  -1  -2  228.98    8.60
   6  -1   2  226.58   10.10
   6  -1   2  225.68    7.60
   6  -1   2  236.88   12.90
  -6   1  -3  343.97    9.70
   6   1   3  324.87   14.40
   6   1   3  340.87   15.70
   6   1   3  325.57   10.90
   6  -1   3  357.66   13.80
  -6  -1  -3  356.26   11.30
   6  -1   3  333.07    9.80
  -6   1  -4  312.87    9.50
  -6   1  -4  321.77   17.70
   6   1   4  330.27   14.00
   6   1   4  337.57   16.50
  -6  -1  -4  324.97   11.30
   6  -1   4  328.17   14.30
   6   1   5  134.39   10.50
  -6   1  -5  139.19   14.10
  -6   1  -5  137.69    6.50
  -6  -1  -5  121.79   12.60
   6  -1   5  152.28   11.20
  -6  -1  -5  143.39    8.10
  -6   1  -6  110.79    6.20
  -6   1  -6  106.39   14.80
   6   1   6   99.59   10.50
  -6  -1  -6  109.79    9.30
  -6  -1  -6  123.79   13.90
   6  -1   6  112.29   11.10
   6  -1   6  112.99    5.70
  -6   1  -7    4.60    8.40
  -6   1  -7    3.40    3.00
   6   1   7    8.30    5.90
  -6  -1  -7    6.30    4.00
   6  -1   7    5.40    6.30
  -6  -1  -7    3.30    7.90
   6  -1   7    6.30    2.60
  -6   1  -8   91.19   16.70
  -6   1  -8  100.69    6.00
   6   1   8   77.49   11.00
   6  -1   8   75.59   12.60
   6  -1   8   79.79    5.70
  -6  -1  -8  108.39   17.30
  -6  -1  -8   98.19    7.60
  -6   1  -9   61.69    5.20
   6   1   9   85.59   13.30
  -6  -1  -9   68.49    7.20
  -6  -1  -9   49.99   14.00
   6  -1   9   51.99   10.50
  -6   1 -10   10.20    3.10
  -6   1 -10   -5.00   12.30
   6   1  10    2.80    5.90
  -6  -1 -10   11.40    4.00
  -6  -1 -10   -2.40   11.00
   6  -1  10   -1.20    6.20
  -6   1 -11   -2.60   14.30
   6   1  11    5.80    7.10
  -6  -1 -11   -6.10   13.30
   6  -1  11    2.20    7.30
  -6  -1 -11    6.10    3.40
   6   2 -13   67.39   18.30
  -6  -2  13   29.80    9.20
   6   2 -12   40.10   15.40
  -6   2  12    7.80    7.60
  -6   2  11   81.19   11.60
   6   2 -11  114.89   19.00
   6   2 -11   79.29   10.10
  -6  -2  11   92.19   12.50
   6  -2 -11   95.89   12.50
   6   2 -10    7.80    5.00
  -6   2  10   -3.60    5.50
   6   2 -10   14.10   12.80
  -6  -2  10   -0.40    5.00
   6  -2 -10    2.60    4.90
   6  -2 -10   17.10    9.80
   6   2  -9    1.40   13.30
  -6   2   9   10.70    7.00
   6   2  -9   11.30    5.40
   6  -2  -9    9.50    5.60
  -6  -2   9   15.50    5.70
   6  -2  -9    5.10   10.30
   6   2  -8    7.30    4.70
   6   2  -8  -14.20   10.00
  -6   2   8    1.20    5.30
   6  -2  -8    0.00    4.30
  -6  -2   8   -5.10    3.40
   6  -2  -8   -2.00    6.50
  -6   2   7  240.48   12.70
   6   2  -7  247.08   12.20
  -6   2   7  182.48   16.30
   6   2  -7  225.28   19.00
   6  -2  -7  234.98   12.40
   6  -2  -7  237.58   13.40
   6   2  -6  368.96   14.20
  -6   2   6  354.76   13.80
   6   2  -6  343.97   11.60
  -6   2   6  346.17   17.20
   6   2  -6  376.86   19.70
  -6  -2   6  366.06   12.40
   6  -2  -6  356.76   14.70
   6  -2  -6  350.06   14.10
  -6   2   5   27.60    6.30
  -6   2   5   22.90    4.90
   6   2  -5   13.60    7.70
  -6  -2   5   18.30    3.80
   6  -2  -5   24.10    5.60
  -6  -2   5   23.50    3.60
   6  -2  -5   22.10    4.80
   6   2  -4  103.29   10.80
   6   2  -4  110.29    4.80
  -6   2   4  117.29    7.30
  -6   2   4  121.49    8.20
  -6   2   4  124.59    6.90
  -6  -2   4  116.39    5.00
  -6  -2   4  123.89    7.80
   6  -2  -4  111.29    7.90
  -6   2   3  892.01   23.70
   6   2  -3  909.91   17.30
  -6   2   3  926.51   21.80
  -6   2   3  932.61   21.60
   6   2  -3  903.81   26.90
   6  -2  -3  874.01   23.50
   6  -2  -3  918.31   22.50
  -6  -2   3  888.01   23.00
  -6  -2   3  876.11   17.40
  -6   2   2   72.79    5.10
  -6   2   2   67.99    5.10
  -6   2   2   73.89    6.50
   6   2  -2   70.19    8.10
   6  -2  -2   82.49    5.60
  -6  -2   2   82.79    6.10
   6  -2  -2   72.59    7.10
   6  -2  -2   71.29    5.60
  -6   2   1 1434.56   30.40
   6   2  -1 1478.95   36.40
   6   2  -1 1525.35   32.90
   6   2  -1 1440.16   26.90
  -6   2   1 1476.65   31.10
  -6   2   1 1441.26   35.00
   6  -2  -1 1457.75   30.90
   6  -2  -1 1429.16   34.60
  -6  -2   1 1423.46   26.80
  -6  -2   1 1421.26   32.20
   6  -2  -1 1448.66   30.80
   6   2   0  349.17    9.30
  -6   2   0  351.86   11.40
   6   2   0  336.37   11.60
   6   2   0  352.66   14.90
  -6   2   0  367.86   11.80
  -6  -2   0  344.17    9.20
   6  -2   0  362.86   11.70
  -6  -2   0  356.86   11.90
   6  -2   0  374.56   14.50
   6   2   1    9.80    2.80
   6   2   1    9.50    5.20
  -6   2  -1   14.20    2.70
  -6   2  -1   11.70    2.50
   6   2   1   10.30    2.90
  -6  -2  -1    9.70    3.00
   6  -2   1   13.80    5.20
  -6  -2  -1   10.20    3.10
   6  -2   1   13.60    4.10
   6   2   2  530.95   19.30
  -6   2  -2  505.55   12.50
  -6   2  -2  525.75   12.50
   6   2   2  534.05   15.30
  -6  -2  -2  505.65   14.80
   6  -2   2  540.35   16.70
  -6  -2  -2  520.45   15.10
   6   2   3 1098.19   27.20
  -6   2  -3 1045.90   22.00
  -6   2  -3 1061.39   21.60
   6   2   3 1051.39   30.40
  -6   2  -3 1065.79   32.90
  -6  -2  -3 1058.79   25.40
   6  -2   3 1074.59   28.20
   6   2   4  372.56   14.70
  -6   2  -4  365.06    9.20
   6   2   4  357.56   17.00
  -6   2  -4  359.36   19.10
   6  -2   4  373.46   15.70
  -6  -2  -4  343.27   14.30
   6  -2   4  357.76    9.30
   6   2   5   -2.70    4.10
  -6   2  -5   -0.40    7.10
  -6   2  -5    3.10    2.10
  -6  -2  -5    2.40    3.70
  -6  -2  -5   -4.80    5.70
   6  -2   5   -2.10    4.80
   6  -2   5   -1.00    1.40
  -6   2  -6   12.60    9.30
   6   2   6   -2.90    4.50
  -6   2  -6   -0.90    2.00
   6  -2   6   -2.40    1.50
  -6  -2  -6    2.60    6.80
  -6  -2  -6    0.70    4.30
   6  -2   6    7.50    5.00
   6   2   7   61.69    9.90
  -6   2  -7   60.89   13.80
  -6   2  -7   65.79    4.30
  -6  -2  -7   74.69   13.40
   6  -2   7   67.29    4.00
   6  -2   7   63.69   11.30
  -6  -2  -7   66.09    7.50
   6   2   8    5.70    5.70
  -6   2  -8   24.10   11.90
  -6   2  -8   12.70    2.70
  -6  -2  -8   18.20    9.40
   6  -2   8    5.40    2.40
   6  -2   8    7.90    6.90
  -6  -2  -8   11.80    4.70
  -6   2  -9   57.49   16.80
   6   2   9   57.19   10.80
   6  -2   9   50.59   10.90
  -6  -2  -9   53.09   14.30
  -6  -2  -9   52.89    7.50
  -6   2 -10  -10.80   11.70
   6   2  10   -0.50    5.80
  -6  -2 -10   -0.90   10.50
   6  -2  10   -3.20    6.40
  -6  -2 -10    6.30    4.10
  -6   2 -11  -25.40   13.70
   6   2  11   -1.50    6.90
   6  -2  11    2.40    6.90
  -6  -2 -11   -2.50    3.20
  -6  -2 -11  -13.60   13.00
   6   3 -13   53.09   19.00
   6   3 -12   54.59   18.50
  -6   3  12   30.10    8.80
  -6  -3  12   31.80    9.10
   6  -3 -12   36.10    8.30
  -6   3  11   28.00    9.40
   6   3 -11   21.60   15.50
   6  -3 -11   16.00    8.40
  -6  -3  11   21.10    7.80
  -6   3  10  137.19   13.10
   6   3 -10  143.99   20.90
   6   3 -10  124.79   10.40
   6  -3 -10  193.48   18.30
   6  -3 -10  132.69   12.10
  -6  -3  10  120.89   11.60
  -6   3   9  159.48   13.40
   6   3  -9  148.39   20.60
  -6  -3   9  143.59   11.40
   6  -3  -9  141.39   12.30
   6  -3  -9  137.69   13.80
  -6   3   8    1.60    7.60
  -6   3   8   13.10    5.70
   6   3  -8   -6.60   12.00
  -6  -3   8    0.50    4.30
  -6  -3   8    0.90    3.70
   6  -3  -8    3.40    7.50
   6  -3  -8    5.20    5.70
  -6   3   7  -12.10    7.60
  -6   3   7   -4.50    4.60
   6   3  -7   -9.00   10.00
  -6  -3   7    0.60    3.30
   6  -3  -7   -7.20    3.70
   6  -3  -7   -3.60    4.80
   6   3  -6   12.10    8.50
  -6   3   6   28.10    6.10
   6   3  -6   27.40    4.20
   6  -3  -6   34.50    6.20
   6  -3  -6   25.60    5.80
  -6  -3   6   23.40    4.80
  -6  -3   6   31.80    4.80
   6   3  -5 1128.49   25.80
  -6   3   5 1080.29   27.40
   6   3  -5 1103.69   34.50
  -6   3   5 1195.78   32.10
   6  -3  -5 1070.69   27.80
  -6  -3   5 1077.19   24.30
  -6  -3   5 1090.89   28.10
   6  -3  -5 1059.09   26.50
  -6   3   4   60.49    6.90
  -6   3   4   54.99    6.70
   6   3  -4   46.00    3.30
   6   3  -4   34.80    7.60
  -6  -3   4   45.30    3.30
   6  -3  -4   46.50    6.10
   6  -3  -4   59.19    6.80
  -6  -3   4   42.40    8.80
   6   3  -3  293.67   15.50
  -6   3   3  283.27   12.50
  -6   3   3  262.57   11.70
  -6   3   3  267.77   10.90
   6  -3  -3  272.17   10.80
   6  -3  -3  261.07   11.10
  -6  -3   3  293.87   11.60
   6   3  -2  459.65   18.30
  -6   3   2  460.25   13.40
  -6   3   2  451.15   13.90
  -6   3   2  474.15   15.80
   6  -3  -2  488.65   14.30
  -6  -3   2  491.65   15.20
   6  -3  -2  473.15   14.00
   6  -3  -2  464.55   15.50
  -6   3   1 2190.68   48.40
   6   3  -1 2169.28   39.80
   6   3  -1 2170.38   50.39
  -6   3   1 2166.58   43.50
  -6   3   1 2189.88   45.30
   6  -3  -1 2229.78   44.10
  -6  -3   1 2182.48   46.00
   6  -3  -1 2250.67   45.20
   6  -3  -1 2210.88   48.00
   6   3   0  128.39    5.10
  -6   3   0  135.39    7.00
   6   3   0  123.99    9.90
  -6  -3   0  123.09    7.20
   6  -3   0  124.39    9.10
   6  -3   0  119.09    5.90
  -6  -3   0  120.79    5.00
   6  -3   0  136.49    7.60
   6   3   1    2.10    2.30
  -6   3  -1    1.20    1.70
   6   3   1    0.20    4.00
  -6   3  -1    2.70    1.90
  -6  -3  -1    3.50    2.60
  -6  -3  -1    2.40    2.70
   6  -3   1    1.30    3.10
   6   3   2   87.39    6.30
  -6   3  -2   78.59    9.40
  -6   3  -2   92.39    4.00
   6   3   2   89.39    8.90
  -6   3  -2   99.49    4.10
  -6  -3  -2   79.89    7.20
  -6  -3  -2   95.29    6.10
   6  -3   2  105.09    7.80
   6   3   3 1127.59   32.00
  -6   3  -3 1286.67   24.00
  -6   3  -3 1273.87   37.30
   6   3   3 1265.47   34.00
   6  -3   3 1291.97   32.50
  -6  -3  -3 1291.47   29.90
   6   3   4   97.09    8.70
   6   3   4   86.99   10.00
  -6   3  -4   95.89   12.70
   6  -3   4   80.69    9.40
  -6  -3  -4   92.49    7.80
   6   3   5   43.40    8.70
  -6   3  -5   42.90   11.00
   6   3   5   53.89    7.80
   6  -3   5   45.00    7.90
  -6  -3  -5   51.69    7.10
   6   3   6  322.87   16.30
  -6   3  -6  326.97   22.90
   6  -3   6  321.27   17.20
  -6  -3  -6  306.67   14.00
  -6  -3  -6  316.27   18.50
   6   3   7   24.40    7.30
  -6   3  -7   59.39   15.40
  -6  -3  -7   41.90    9.90
   6  -3   7   36.20    8.60
  -6  -3  -7   38.20    6.80
   6   3   8   52.99   11.30
  -6   3  -8  108.39   21.90
   6  -3   8   48.00    9.10
  -6  -3  -8   65.79   12.80
  -6  -3  -8   74.19    8.90
  -6   3  -9   13.10   13.50
   6   3   9   -3.10    5.30
  -6  -3  -9   -9.50    3.90
  -6  -3  -9   -4.10    8.10
   6  -3   9   -0.20    5.90
  -6   3 -10    3.70   15.00
   6   3  10    2.70    6.20
  -6  -3 -10   18.00   11.00
   6  -3  10    5.30    7.40
  -6  -3 -10    3.70    4.40
  -6   3 -11  -14.20   15.90
   6   3  11   -0.60    6.40
  -6  -3 -11   13.20    5.70
   6  -3  11   12.80    8.60
  -6  -3 -11  -15.30   11.40
   6   4 -12   11.90   16.30
  -6   4  12   20.20    8.50
  -6  -4  12    2.60    4.00
   6  -4 -12   13.60    7.40
  -6  -4  12   24.40    7.70
  -6   4  11   29.40    9.10
   6   4 -11   14.70   24.60
  -6   4  10   56.69    6.10
   6   4 -10   76.19   17.90
  -6   4  10   25.40    8.60
  -6  -4  10   61.89    9.50
  -6  -4  10   43.50    7.10
   6  -4 -10   44.90    8.50
  -6   4   9   32.40    6.90
   6   4  -9   28.70   16.20
  -6   4   9   37.70    8.80
  -6  -4   9   42.60    7.70
   6  -4  -9   66.99    9.30
   6  -4  -9   39.80    8.10
  -6  -4   9   39.60    7.30
   6   4  -8   -1.00   12.30
  -6   4   8   -1.10    5.70
  -6  -4   8   -4.00    3.20
   6  -4  -8    2.80    5.20
  -6  -4   8    0.40    4.40
   6  -4  -8    3.40    5.30
  -6   4   7   36.00    7.40
  -6   4   7   41.00    8.80
   6   4  -7   33.20   13.10
   6  -4  -7   36.70    6.50
  -6  -4   7   36.80    6.10
   6  -4  -7   63.29    8.00
  -6   4   6  127.09   10.40
   6   4  -6  124.29    6.80
   6   4  -6  133.39   17.20
  -6   4   6  118.49   10.80
   6  -4  -6  126.19    7.40
   6  -4  -6  125.49    9.80
  -6  -4   6  140.09    9.30
  -6  -4   6  119.59    7.20
  -6   4   5   44.30    6.20
   6   4  -5   48.00   10.60
  -6   4   5   37.40    6.30
  -6  -4   5   27.30    5.00
   6  -4  -5   60.89    7.20
  -6  -4   5   44.60    4.30
   6  -4  -5   32.80    6.10
  -6   4   4   46.90    5.80
   6   4  -4   59.49   11.50
  -6   4   4   40.40    6.00
   6   4  -4   44.80    3.30
   6  -4  -4   41.90    5.50
   6  -4  -4   56.29    6.70
  -6  -4   4   62.29    7.20
  -6  -4   4   44.10    3.30
  -6   4   3 1026.80   25.70
   6   4  -3  985.20   19.00
   6   4  -3 1006.20   30.80
   6  -4  -3  896.21   28.30
  -6  -4   3  979.50   19.10
   6  -4  -3  996.70   24.40
  -6  -4   3  978.50   25.50
  -6   4   2    5.10    3.40
   6  -4  -2    3.70    3.50
   6  -4  -2    6.90    3.90
   6  -4  -2    2.80    2.90
  -6  -4   2    4.80    3.60
  -6   4   1  426.86   15.60
   6   4  -1  447.96   10.00
  -6   4   1  445.26   12.70
   6   4  -1  460.05   10.10
   6   4  -1  452.45   18.30
   6  -4  -1  448.16   14.70
   6  -4  -1  459.95   16.10
   6  -4  -1  461.45   13.20
  -6  -4   1  439.56   16.60
   6   4   0 1142.59   23.70
   6   4   0 1161.08   32.00
  -6   4   0 1158.08   26.50
  -6   4   0 1160.38   31.70
  -6  -4   0 1143.99   23.80
   6  -4   0 1149.98   28.40
  -6  -4   0 1111.39   27.60
   6  -4   0 1140.59   24.90
  -6   4  -1  207.18    6.70
  -6   4  -1  195.28   12.60
   6   4   1  202.48   12.20
   6   4   1  207.18    8.10
   6  -4   1  202.08   10.20
  -6  -4  -1  199.98    7.90
  -6  -4  -1  202.68    9.80
   6  -4   1  196.08    6.90
  -6   4  -2  118.79   11.30
  -6   4  -2  112.59    4.50
   6   4   2  129.29    7.40
  -6   4  -2  114.29    4.30
  -6  -4  -2  116.59    7.90
  -6  -4  -2  105.89    8.20
   6  -4   2  131.69    8.90
  -6   4  -3  285.07   17.40
   6   4   3  278.47   12.10
   6   4   3  279.77   14.60
  -6  -4  -3  279.07   12.10
   6  -4   3  262.57   13.00
   6   4   4  104.59    9.10
  -6   4  -4  115.39   14.50
   6   4   4   90.79   10.00
   6  -4   4   99.19    9.80
  -6  -4  -4  102.09    8.80
   6   4   5   82.69    9.20
   6   4   5   85.29   11.20
  -6   4  -5   94.59   14.00
   6  -4   5   95.59   11.10
  -6  -4  -5   90.89    9.00
   6   4   6   15.40    6.60
  -6   4  -6    9.40    9.90
  -6  -4  -6    3.70    7.10
   6  -4   6    2.10    5.50
  -6  -4  -6   12.30    6.00
  -6   4  -7  172.58   20.50
   6   4   7  182.68   13.70
  -6  -4  -7  156.68   14.40
   6  -4   7  168.98   13.80
  -6  -4  -7  182.48   11.80
  -6   4  -8  144.59   22.30
   6  -4   8  129.19   13.30
  -6  -4  -8  124.99   14.20
  -6  -4  -8  133.89   11.10
  -6   4  -9   38.60   16.40
   6   4   9   39.30    9.40
  -6  -4  -9   18.20    9.00
  -6  -4  -9   20.90    6.20
   6  -4   9   24.30    8.80
   6   4  10    4.20    6.30
  -6   4 -10   -0.60   13.50
  -6  -4 -10   10.70    5.70
   6  -4  10    0.50    5.30
  -6  -4 -10   -3.60   10.30
  -6   5  13   12.80    8.70
   6   5 -13   36.70   18.10
  -6  -5  13   21.40    6.30
  -6  -5  13   16.20    8.70
   6  -5 -13   23.00    8.10
  -6   5  12   66.29   12.10
   6   5 -12   64.39   19.70
  -6  -5  12   36.10    7.20
   6  -5 -12   66.49   11.50
  -6  -5  12   65.99   11.20
  -6   5  11   -7.00    6.00
   6   5 -11    2.50   15.10
   6  -5 -11   -1.60    5.50
  -6  -5  11    2.30    5.50
  -6  -5  11   -0.50    3.50
  -6   5  10   13.90   14.30
   6   5 -10   12.80   14.40
  -6  -5  10   11.00    5.70
  -6  -5  10   12.90    5.50
  -6   5   9   11.20    7.00
   6   5  -9    2.60   13.70
  -6  -5   9   12.90    5.50
  -6  -5   9   13.80    4.90
   6  -5  -9   13.10    5.90
  -6   5   8   -3.20    5.60
   6   5  -8  -12.00   13.40
   6  -5  -8   -4.60    5.20
  -6  -5   8    5.70    4.50
  -6  -5   8    1.50    4.10
  -6   5   7   -2.90    6.00
   6   5  -7  -15.40   10.40
  -6  -5   7   -0.40    3.40
  -6  -5   7   -0.10    3.50
   6  -5  -7   -0.60    5.00
   6   5  -6   46.20   14.10
   6   5  -6   53.39    6.80
  -6   5   6   26.90    6.70
  -6  -5   6   49.20    5.80
   6  -5  -6   48.60    7.70
  -6  -5   6   47.70    7.10
  -6   5   5   41.50    5.30
  -6   5   5   27.90    6.20
   6   5  -5   14.00    8.30
   6   5  -5   39.10    4.30
  -6  -5   5   33.30    5.80
   6  -5  -5   34.50    4.60
  -6  -5   5   34.00    4.50
   6  -5  -5   31.00    6.00
  -6   5   4  302.47   13.60
   6   5  -4  303.27    8.90
   6   5  -4  330.47   19.20
  -6   5   4  310.17   11.10
  -6  -5   4  319.37   13.00
   6  -5  -4  307.27   10.80
   6  -5  -4  291.67   12.70
  -6  -5   4  302.97    9.10
   6   5  -3  109.79    4.40
   6   5  -3   99.39   12.20
  -6   5   3  104.59    8.70
  -6   5   3  123.79    8.20
   6  -5  -3  116.49    7.30
   6  -5  -3  110.19    7.90
  -6  -5   3  125.89    8.30
  -6  -5   3  117.39    4.80
  -6   5   2  111.89    8.40
   6   5  -2  112.59    4.20
  -6   5   2  106.09    7.30
   6   5  -2   94.29   11.40
   6   5  -2  113.79    4.50
  -6  -5   2   97.49    7.40
   6  -5  -2  111.29    8.20
   6  -5  -2  110.59    7.30
   6   5  -1  115.99    4.60
   6   5  -1  108.59    4.80
   6   5  -1  103.29   10.70
  -6   5   1  106.09    8.80
  -6   5   1  100.79    6.10
   6  -5  -1  105.09    6.50
   6  -5  -1  118.79    8.20
  -6  -5   1  117.09    7.90
   6   5   0  345.27   10.00
  -6   5   0  326.27   10.20
  -6   5   0  330.07   17.70
   6   5   0  299.07   15.90
   6   5   0  337.57   10.00
   6  -5   0  352.96   13.50
  -6  -5   0  341.97   13.00
   6  -5   0  347.87   10.60
  -6   5  -1   86.79   10.10
   6   5   1   78.99   10.40
  -6   5  -1   75.09    4.50
   6   5   1   81.09    5.80
  -6  -5  -1   81.59    5.70
   6  -5   1   74.39    4.70
  -6  -5  -1   82.99    7.20
   6  -5   1   75.99    7.60
   6   5   2   52.59    6.00
  -6   5  -2   53.39    3.40
  -6   5  -2   88.69   12.80
   6   5   2   71.99    9.90
  -6  -5  -2   59.39    7.10
   6  -5   2   45.20    6.40
   6   5   3  144.89    9.30
  -6   5  -3  145.99   14.60
   6   5   3  150.58   11.70
   6  -5   3  138.09   10.40
  -6  -5  -3  141.99    9.90
   6   5   4  141.19   10.30
   6   5   4  148.39   11.90
  -6   5  -4  169.08   16.80
   6  -5   4  152.78   11.50
  -6  -5  -4  157.68   10.90
  -6   5  -5    8.80    9.40
   6   5   5    8.00    5.60
   6   5   5    4.70    5.90
  -6  -5  -5   10.40    5.70
   6  -5   5   10.20    5.40
   6   5   6   34.10    7.90
  -6   5  -6   47.30   13.10
  -6  -5  -6   49.99    7.90
   6  -5   6   43.80    9.10
  -6   5  -7   26.00   13.50
   6   5   7   36.50    8.00
  -6  -5  -7   39.40    9.30
  -6  -5  -7   32.20    7.40
   6  -5   7   33.90   10.10
   6   5   8   74.99   11.50
  -6   5  -8   96.59   20.40
   6  -5   8   66.29   11.90
  -6  -5  -8   46.90    8.00
  -6  -5  -8   71.09   12.60
   6   5   9   16.50    7.30
  -6   5  -9   20.30   16.60
   6  -5   9   13.00    7.90
  -6  -5  -9   20.20    6.90
  -6  -5  -9   19.50    9.60
  -6   5 -10   20.00   19.20
   6   5  10   19.30    7.30
  -6  -5 -10   -2.60    4.70
   6  -5  10   11.10    6.60
  -6  -5 -10   -2.10    9.80
   6   6 -12   14.20   15.90
  -6   6  12   18.00    8.90
  -6  -6  12   12.80    5.50
  -6  -6  12    8.60    7.20
   6  -6 -12   14.40    7.70
  -6   6  11   35.60   10.80
   6   6 -11   42.00   18.00
   6  -6 -11   36.20    8.90
  -6  -6  11   31.00    6.50
  -6  -6  11   14.30    6.90
  -6   6  10   48.70   10.30
   6   6 -10   42.20   17.20
  -6  -6  10   57.29    8.90
  -6  -6  10   48.20    7.70
   6  -6 -10   58.09   10.60
   6   6  -9   -2.70   13.40
  -6   6   9   11.10    7.10
   6  -6  -9    9.90    6.00
  -6  -6   9   10.70    5.40
  -6  -6   9   17.70    5.30
   6   6  -8  -11.30   14.10
  -6   6   8   -6.40    6.20
  -6  -6   8    8.90    4.70
   6  -6  -8    7.50    6.20
  -6  -6   8    8.30    4.80
  -6   6   7   10.00    6.70
   6   6  -7    0.10   13.10
  -6  -6   7    7.30    4.40
   6  -6  -7    1.90    4.70
  -6  -6   7   12.50    4.40
   6   6  -6    8.90   11.00
  -6   6   6   27.90    7.90
   6  -6  -6   21.40    5.80
  -6  -6   6   18.10    5.10
  -6  -6   6   21.70    4.60
  -6   6   5   21.00    6.20
   6   6  -5   32.80    4.20
   6   6  -5    8.20    8.90
  -6  -6   5   22.60    4.10
  -6  -6   5   22.00    5.30
   6  -6  -5   23.60    6.40
  -6   6   4   10.70    3.60
   6   6  -4   -0.80    8.50
  -6   6   4    0.10    3.10
  -6   6   4    0.40    4.50
  -6  -6   4    2.30    3.70
  -6  -6   4    0.40    2.30
   6  -6  -4   -0.50    3.60
  -6   6   3  277.47   11.70
  -6   6   3  286.87   11.90
   6   6  -3  279.87   18.20
   6   6  -3  256.57    8.20
   6  -6  -3  265.87   11.90
  -6  -6   3  277.67    8.80
   6  -6  -3  284.77   13.30
  -6  -6   3  286.37   12.50
  -6   6   2  191.78   10.00
   6   6  -2  209.08    7.40
   6   6  -2  203.78    6.90
  -6   6   2  211.88   11.30
   6   6  -2  206.48   15.20
   6  -6  -2  215.68   11.60
   6  -6  -2  206.78    9.70
  -6  -6   2  222.88   10.80
   6   6  -1    1.30    5.50
   6   6  -1    4.00    2.20
   6   6  -1    3.50    2.60
  -6   6   1    1.40    4.90
   6  -6  -1    4.80    4.20
   6  -6  -1    4.90    3.40
  -6  -6   1    3.60    3.10
   6   6   0   58.19    4.90
   6   6   0   66.99   10.20
  -6   6   0   60.29    5.20
   6   6   0   60.19    5.30
  -6   6   0   60.99    9.30
   6  -6   0   56.29    5.30
   6  -6   0   57.09    7.50
  -6  -6   0   65.09    7.10
  -6   6  -1   73.19   10.50
   6   6   1   73.59    9.70
   6   6   1   73.99    6.30
   6  -6   1   69.19    4.90
  -6  -6  -1   75.59    6.30
  -6  -6  -1   72.59    7.70
   6  -6   1   77.29    8.70
  -6   6  -2  202.58    6.50
  -6   6  -2  201.58   16.10
   6   6   2  189.88    9.90
   6   6   2  216.98   14.20
   6  -6   2  214.08   12.40
  -6  -6  -2  186.38   11.20
   6  -6   2  200.98    6.60
  -6   6  -3  154.38   16.90
   6   6   3  142.79    9.90
   6   6   3  147.79   11.90
  -6  -6  -3  143.39   10.50
   6  -6   3  143.59   10.90
   6   6   4   11.10    6.80
  -6   6  -4   17.80   10.60
   6   6   4   10.80    5.30
  -6  -6  -4    6.60    5.30
   6  -6   4    7.40    5.20
   6   6   5  147.09   11.80
  -6   6  -5  156.08   19.90
   6   6   5  155.68   12.70
  -6  -6  -5  151.08   12.00
   6  -6   5  133.89   12.40
   6   6   6   49.90   10.70
   6   6   6   24.80    7.20
  -6   6  -6   46.70   14.70
  -6  -6  -6   38.60    7.80
   6  -6   6   32.30    7.50
   6   6   7   37.60    8.20
  -6   6  -7   40.30   15.90
   6  -6   7   46.50    9.40
  -6  -6  -7   45.20    9.30
  -6  -6  -7   46.20    8.30
  -6   6  -8    2.70   14.40
   6   6   8   -0.50    6.10
  -6  -6  -8   -1.90    6.30
  -6  -6  -8    5.30    5.90
   6  -6   8    1.10    7.20
   6   6   9   15.60    8.70
  -6   6  -9   12.30   15.70
  -6  -6  -9    7.50    6.30
  -6  -6  -9    6.10    7.50
   6  -6   9   13.20    7.50
   6   6  10    2.30    6.80
  -6   6 -10  -17.40   16.30
  -6  -6 -10    4.70    6.10
   6  -6  10    1.20    6.20
  -6  -6 -10  -12.10    8.60
  -6   7  12    5.30    8.60
   6   7 -12   20.60   16.30
   6  -7 -12    4.60    6.20
  -6  -7  12    5.00    6.90
  -6  -7  12    2.10    4.10
  -6   7  11   19.90    8.70
   6   7 -11   48.10   18.90
   6  -7 -11   38.50    9.80
  -6  -7  11   35.50    7.30
  -6  -7  11   23.10    8.00
  -6   7  10   16.80    8.40
   6   7 -10   15.90   15.50
   6  -7 -10   13.70    6.80
  -6  -7  10   14.20    6.10
  -6  -7  10    6.70    4.50
  -6   7   9   -0.90    6.80
   6   7  -9   11.70   15.30
   6  -7  -9    6.40    6.40
  -6  -7   9    3.80    4.50
  -6  -7   9    8.70    4.30
  -6   7   8   67.19   10.00
   6   7  -8   72.99   18.10
  -6  -7   8   82.49    9.40
  -6  -7   8   76.79    8.50
   6  -7  -8   94.09   11.70
   6   7  -7   35.90   15.00
  -6   7   7   60.39   10.10
   6  -7  -7   88.69   11.70
  -6  -7   7   63.49    8.20
  -6  -7   7   71.79    7.90
   6   7  -6   35.70   13.20
  -6   7   6   29.70    8.60
  -6  -7   6   36.60    5.80
   6  -7  -6   27.40    6.70
  -6  -7   6   40.30    6.70
   6   7  -5 1106.69   39.90
  -6   7   5 1084.79   31.50
   6   7  -5 1036.10   25.40
  -6  -7   5 1078.59   29.30
  -6  -7   5 1108.69   26.00
   6  -7  -5 1079.99   30.00
   6   7  -4   58.39   13.00
   6   7  -4   59.39    4.70
  -6   7   4   60.29    7.10
  -6   7   4   43.10    7.70
  -6   7   4   72.19    6.70
  -6  -7   4   64.09    8.10
   6  -7  -4   66.69    8.50
  -6  -7   4   54.49    5.70
   6   7  -3  439.76   13.20
  -6   7   3  447.76   16.10
  -6   7   3  426.26   17.70
   6   7  -3  431.16   23.30
  -6   7   3  427.06   15.00
  -6  -7   3  417.86   12.70
   6  -7  -3  413.66   17.20
  -6  -7   3  403.26   15.80
   6  -7  -3  417.16   15.70
   6   7  -2  272.57    9.50
  -6   7   2  248.48   13.50
   6   7  -2  257.67   17.80
   6  -7  -2  249.28   13.40
  -6  -7   2  233.78   11.90
   6  -7  -2  255.77   11.50
   6   7  -1 1445.96   30.80
  -6   7   1 1403.66   42.20
   6   7  -1 1405.66   30.40
   6   7  -1 1459.85   41.20
  -6  -7   1 1398.56   35.20
   6  -7  -1 1479.15   36.50
   6   7   0   44.00    5.70
  -6   7   0   42.10    9.60
   6   7   0   33.40    4.80
   6   7   0   41.90    9.20
   6  -7   0   45.00    7.30
   6  -7   0   39.40    5.20
  -6  -7   0   39.90    6.70
  -6   7  -1   21.00    8.50
   6   7   1    0.20    6.00
  -6   7  -1    3.10    2.50
   6   7   1    9.80    4.30
  -6  -7  -1   10.80    4.90
   6  -7   1    4.90    5.20
   6  -7   1    3.30    2.80
  -6   7  -2   19.50   10.30
  -6   7  -2   19.00    2.80
   6   7   2   13.70    6.60
   6   7   2   14.40    5.00
   6  -7   2   19.00    3.10
  -6  -7  -2   16.70    6.40
   6  -7   2   26.60    6.30
   6   7   3  510.75   21.70
   6   7   3  490.75   17.90
  -6   7  -3  495.15   26.90
  -6  -7  -3  493.75   19.30
   6  -7   3  471.15   19.80
   6   7   4   15.30    7.30
   6   7   4   18.60    6.20
  -6   7  -4   19.60   12.50
   6  -7   4   13.40    6.20
  -6  -7  -4   20.90    6.70
   6   7   5   25.30    7.10
  -6   7  -5   20.70   13.30
   6   7   5   24.90    7.20
  -6  -7  -5   20.00    6.80
   6  -7   5   18.80    6.50
   6   7   6    4.60    5.90
   6   7   6   -0.60    7.40
  -6   7  -6   16.60   22.80
  -6  -7  -6    5.30    6.10
   6  -7   6    4.00    6.80
  -6   7  -7  100.89   22.40
   6   7   7   51.69   10.00
  -6  -7  -7   84.99   10.60
   6  -7   7   75.69   12.00
  -6  -7  -7   83.99   11.40
   6   7   8    8.20    7.00
  -6   7  -8   -4.90   13.70
  -6  -7  -8    1.00    5.40
   6  -7   8   -2.80    6.00
  -6  -7  -8    0.30    5.80
   6   7   9   -4.60    5.40
  -6   7  -9  -14.30   15.00
   6  -7   9   -6.60    5.70
  -6  -7  -9   -3.60    6.50
  -6  -7  -9  -11.90    4.90
   6   7  10   21.90    9.60
   6  -7  10   11.70    7.50
  -6  -7 -10   22.50    7.70
   6   8 -12   28.20   16.90
  -6   8  12    0.00    7.40
  -6  -8  12    4.70    6.40
  -6  -8  12    1.60    4.00
   6  -8 -12   -5.30    6.40
  -6   8  11   12.60    8.30
   6   8 -11    3.40   14.70
  -6  -8  11   -5.30    2.70
  -6  -8  11    1.10    5.60
   6  -8 -11   -4.90    5.70
  -6   8  10   16.70    8.70
   6   8 -10    7.40   15.70
  -6  -8  10   13.30    5.10
  -6  -8  10    7.70    5.60
   6  -8 -10   22.60    7.90
   6   8  -9   45.60   17.20
  -6   8   9   39.50    9.90
  -6  -8   9   34.70    6.60
  -6  -8   9   33.50    7.20
   6  -8  -9   43.20    9.50
  -6   8   8   59.29   13.70
  -6  -8   8   63.69    8.50
   6  -8  -8   57.79   15.10
  -6  -8   8   62.89    8.30
  -6   8   7   10.70    7.20
   6   8  -7   -9.30   12.10
   6  -8  -7    6.90    5.60
  -6  -8   7    3.60    4.20
  -6  -8   7    3.90    4.30
   6   8  -6   -6.20   12.50
  -6   8   6   -0.30    6.60
  -6  -8   6    3.20    4.20
   6  -8  -6   -3.90    5.40
  -6  -8   6   -3.50    4.10
   6   8  -5   -4.00    9.90
  -6   8   5   -6.80    6.30
   6  -8  -5    0.20    5.40
  -6  -8   5    7.10    4.70
  -6  -8   5    2.00    3.50
  -6   8   4  154.08   12.50
  -6   8   4  170.08   11.00
   6   8  -4  171.98    9.40
  -6   8   4  175.88    8.70
   6   8  -4  161.78   19.60
   6  -8  -4  158.08   11.50
  -6  -8   4  169.38    9.10
  -6  -8   4  197.48   11.60
   6   8  -3   41.10   13.30
  -6   8   3   31.20    7.30
  -6   8   3   41.30    8.20
   6   8  -3   41.40    5.00
  -6  -8   3   42.40    5.80
   6  -8  -3   28.20    6.30
  -6  -8   3   36.80    6.80
   6   8  -2   -3.60    3.50
   6   8  -2    1.40    2.70
   6   8  -2   -9.60    7.70
  -6   8   2    5.40    6.70
  -6  -8   2    2.10    4.50
   6  -8  -2    2.80    5.30
   6  -8  -2    7.60    4.50
  -6   8   1   39.00    9.70
   6   8  -1   17.90    9.00
   6   8  -1   25.00    4.30
   6   8  -1   18.60    4.90
   6  -8  -1   28.30    6.80
   6  -8  -1   20.40    5.10
  -6  -8   1   21.10    5.80
   6   8   0  292.27   11.90
  -6   8   0  301.07   18.70
   6   8   0  273.47   17.60
   6  -8   0  294.97   11.60
   6  -8   0  310.37   15.40
  -6  -8   0  279.17   14.30
   6   8   1  230.48   17.50
  -6   8  -1  244.28    9.30
  -6   8  -1  232.68   18.60
   6   8   1  245.18   13.70
   6  -8   1  256.37   14.40
   6  -8   1  257.27   10.00
  -6  -8  -1  266.37   13.90
   6   8   2   -4.60    5.30
  -6   8  -2    1.40    8.90
  -6   8  -2   -2.00    2.30
   6   8   2    6.80    5.00
   6  -8   2    0.20    5.70
   6  -8   2    2.20    2.70
  -6  -8  -2   -6.70    4.40
  -6   8  -3   32.40   14.30
   6   8   3   -3.60    5.20
   6   8   3    6.10    6.70
   6  -8   3    7.00    7.10
  -6  -8  -3    5.50    5.30
   6   8   4  755.52   27.00
  -6   8  -4  760.72   37.00
   6   8   4  768.22   25.10
  -6  -8  -4  764.32   26.10
   6  -8   4  724.03   27.10
   6   8   5   35.60    7.50
   6   8   5   29.30    7.60
  -6   8  -5   25.10   14.40
   6  -8   5   20.60    6.80
  -6  -8  -5   18.10    6.80
   6   8   6   21.20    7.30
   6   8   6   29.70    9.30
  -6   8  -6   22.20   13.20
  -6  -8  -6   22.40    8.80
   6  -8   6   15.70    7.30
   6   8   7   56.39   10.00
  -6   8  -7   56.69   17.70
  -6  -8  -7   52.29    9.50
   6  -8   7   54.89   10.20
  -6  -8  -7   73.09    9.40
   6   8   8   13.20    7.60
  -6   8  -8   26.70   17.80
   6  -8   8    7.40    6.50
  -6  -8  -8   19.00    7.80
  -6  -8  -8   16.10    7.10
  -6   8  -9   25.90   21.20
   6   8   9   29.50    8.90
  -6  -8  -9    2.70    7.80
  -6  -8  -9   11.50    7.80
   6  -8   9   13.00    8.30
  -6   9  11    0.20    7.20
   6   9 -11   15.50   17.20
   6  -9 -11   13.10    7.20
  -6  -9  11    0.80    3.90
  -6  -9  11    9.90    6.20
  -6   9  10    0.20    7.20
   6   9 -10   -4.60   14.30
  -6  -9  10    3.00    4.20
  -6  -9  10   -3.30    4.60
   6  -9 -10    0.40    5.90
  -6   9   9    9.00    7.70
   6   9  -9    7.80   14.40
  -6  -9   9   18.90    5.10
  -6  -9   9   13.60    5.90
   6  -9  -9    9.20    6.50
   6   9  -8   20.40   14.10
  -6   9   8   -8.90    5.90
  -6  -9   8   10.50    5.10
  -6  -9   8    4.00    4.30
   6  -9  -8   -1.60    5.90
   6   9  -7   -9.30   21.80
  -6   9   7   19.40    9.70
  -6  -9   7    1.40    4.70
  -6  -9   7    4.80    4.30
   6  -9  -7    3.90    6.30
   6   9  -6   -9.30   11.70
  -6   9   6    1.90    7.30
  -6  -9   6    7.40    4.40
   6  -9  -6   -4.70    5.10
  -6  -9   6    1.60    3.60
  -6   9   5  268.67   16.60
   6   9  -5  267.87   24.10
  -6  -9   5  284.97   12.60
   6  -9  -5  272.17   15.40
  -6  -9   5  280.77   14.10
  -6   9   4    3.80    7.90
   6   9  -4   -3.60   11.20
  -6   9   4   -5.70    5.80
  -6  -9   4    9.60    4.80
  -6  -9   4    4.60    4.40
   6  -9  -4   -0.80    5.30
   6   9  -3   -1.20   10.90
  -6   9   3   -2.30    7.80
  -6   9   3    2.70    6.50
  -6  -9   3    1.10    4.40
   6  -9  -3    2.50    5.20
  -6  -9   3    2.70    4.70
   6   9  -2  568.54   17.40
  -6   9   2  518.95   24.90
   6   9  -2  590.44   28.00
  -6  -9   2  583.14   20.60
   6  -9  -2  549.85   18.90
   6  -9  -2  590.44   22.30
  -6   9   1  102.89   14.30
   6   9  -1   73.09    7.80
   6   9  -1   78.09   13.40
   6  -9  -1   62.39    9.70
   6  -9  -1   76.19    8.20
  -6  -9   1   65.49    8.40
  -6   9   0  189.18   18.10
   6   9   0  183.28   16.10
   6   9   0  198.28   10.90
   6  -9   0  195.58   10.10
   6  -9   0  174.38   13.30
  -6  -9   0  174.28   12.60
  -6   9  -1   33.30   12.50
   6   9   1   31.80   10.40
   6   9   1   43.80    7.40
   6  -9   1   37.50    8.50
   6  -9   1   39.00    5.60
  -6  -9  -1   31.00    7.20
  -6   9  -2   44.40   13.60
   6   9   2   24.90    6.80
  -6   9  -2   30.60    4.00
   6   9   2   34.50   10.10
   6  -9   2   33.20    8.90
   6  -9   2   33.80    4.80
  -6  -9  -2   34.40    7.90
   6   9   3   -2.20    7.80
   6   9   3   11.90    6.10
  -6   9  -3   19.60   13.90
  -6   9  -3    9.80    2.40
   6  -9   3   11.90    2.50
   6  -9   3   11.90    7.00
  -6  -9  -3   11.60    6.60
   6   9   4  154.28   14.20
   6   9   4  138.99   11.90
  -6   9  -4  164.48   22.60
  -6  -9  -4  145.19   12.90
   6  -9   4  139.19   13.00
   6   9   5   23.40    7.20
   6   9   5   43.70    9.40
  -6   9  -5   19.80   14.80
  -6  -9  -5   17.20    7.70
   6  -9   5   21.30    7.50
   6   9   6    8.10    6.40
  -6   9  -6   16.40   14.70
   6   9   6   20.30    7.60
  -6  -9  -6   13.50    7.10
   6  -9   6   13.70    7.40
   6   9   7    5.20    6.40
  -6   9  -7   -5.90   15.30
  -6  -9  -7   -3.90    5.60
  -6  -9  -7   10.80    4.40
   6  -9   7    6.20    6.20
   6   9   8   39.00   10.40
  -6   9  -8   12.00   18.50
  -6  -9  -8   40.10    8.80
  -6  -9  -8   32.70    9.10
   6  -9   8   37.80   10.90
  -6   9  -9  -12.50   19.00
   6   9   9   10.30    7.40
  -6  -9  -9   10.30    7.90
  -6  -9  -9  -14.80    6.60
   6  -9   9   -1.90    6.00
  -6  10  11    0.80    7.50
   6  10 -11   21.20   16.50
  -6 -10  11   -1.00    6.20
   6 -10 -11    0.80    7.10
  -6 -10  11   -0.30    4.30
  -6  10  10    2.70    6.40
   6  10 -10   14.40   15.10
  -6 -10  10   -2.40    5.10
   6 -10 -10   -3.70    6.40
  -6 -10  10   -3.40    4.00
   6  10  -9   24.20   15.20
  -6  10   9   24.00    8.80
  -6 -10   9   30.40    7.90
   6 -10  -9   16.40    7.00
  -6 -10   9   24.10    6.00
  -6  10   8   37.80   10.00
   6  10  -8   31.40   15.60
  -6 -10   8   39.20    7.30
  -6 -10   8   49.00    8.20
   6 -10  -8   12.90    7.90
   6  10  -7    7.40   13.70
  -6  10   7    2.70    6.40
   6 -10  -7   15.70    7.30
  -6 -10   7   10.30    5.40
  -6 -10   7   10.90    4.90
   6  10  -6   24.80   24.00
  -6  10   6   -8.50    7.70
  -6 -10   6   -5.20    4.10
  -6 -10   6   -2.40    3.40
   6 -10  -6    3.20    5.90
  -6  10   5    9.40    7.30
   6  10  -5   13.00   10.80
   6 -10  -5   12.60    6.30
  -6 -10   5   14.80    5.30
  -6 -10   5   20.10    6.00
   6  10  -4   12.60   12.60
  -6  10   4    9.00    6.20
  -6 -10   4   16.30    5.90
   6 -10  -4   15.90    6.60
  -6 -10   4   19.20    5.70
   6  10  -3  114.09   17.10
  -6  10   3  110.89   15.10
  -6  10   3  102.79   11.80
  -6 -10   3   96.79    9.10
  -6 -10   3  107.59   10.30
   6 -10  -3   95.19   10.40
  -6  10   2  199.38   18.50
   6  10  -2  197.88   11.00
   6  10  -2  208.28   20.60
  -6 -10   2  195.38   13.20
   6 -10  -2  193.08   14.50
   6 -10  -2  224.58   12.60
  -6  10   1  276.07   21.40
   6  10  -1  273.17   13.10
   6  10  -1  275.37   20.90
  -6 -10   1  266.67   15.20
   6 -10  -1  290.97   16.90
   6 -10  -1  276.37   13.20
   6  10   0   -0.60    7.90
   6  10   0    6.50    5.30
  -6  10   0    4.80   11.40
   6 -10   0    9.20    4.70
   6 -10   0   -0.60    6.10
  -6 -10   0    5.90    5.80
  -6  10  -1   15.90   13.00
   6  10   1   11.20    5.90
   6  10   1   15.40    9.50
   6 -10   1   13.30    4.40
   6 -10   1   17.40    7.60
  -6 -10  -1   11.30    6.20
   6  10   2   16.50    6.00
  -6  10  -2   21.20   14.30
   6  10   2   17.50    8.60
   6 -10   2   11.10    3.80
   6 -10   2   12.90    7.20
  -6 -10  -2    3.90    5.80
  -6  10  -3   55.29   17.80
   6  10   3   36.40    7.40
   6  10   3   62.99   13.00
   6 -10   3   53.29    9.90
  -6 -10  -3   25.20    7.70
   6 -10   3   42.10    4.10
  -6  10  -4    3.30   15.20
   6  10   4    4.30    5.60
   6  10   4   11.70    7.10
   6 -10   4   -3.60    5.60
  -6 -10  -4    4.30    6.30
   6  10   5    8.00    6.40
   6  10   5   13.70    7.40
  -6  10  -5    7.20   14.60
   6 -10   5   -2.90    6.80
  -6 -10  -5   -3.90    5.20
  -6  10  -6    8.80   16.90
   6  10   6   16.10    7.10
   6 -10   6    7.30    7.30
   6  10   7    5.20    5.70
  -6  10  -7  -12.40   17.10
   6 -10   7    7.80    8.00
  -6 -10  -7   10.80    7.10
   6  10   8    7.10    6.60
  -6  10  -8    6.00   18.50
  -6 -10  -8    7.00    5.30
  -6 -10  -8    6.70    6.60
   6 -10   8    0.60    7.10
   6  11 -10   35.10   17.20
  -6  11  10   32.70    9.10
  -6 -11  10   24.00    6.50
   6 -11 -10   18.40    8.80
  -6 -11  10   33.40    8.60
  -6  11   9   19.00    8.50
   6  11  -9   28.30   15.30
   6 -11  -9   17.40    8.30
  -6 -11   9   18.90    7.10
  -6 -11   9   20.00    6.10
   6  11  -8   19.40   13.90
  -6  11   8   10.10    8.60
   6 -11  -8    5.70    6.80
  -6 -11   8    5.40    5.80
  -6 -11   8   -1.10    4.00
   6  11  -7   44.80   16.90
  -6  11   7   42.80   10.50
  -6 -11   7   44.70    7.90
   6 -11  -7   63.99   10.60
  -6 -11   7   45.60    7.80
   6  11  -6   46.80   14.50
  -6  11   6   54.69   10.50
  -6 -11   6   46.20    8.00
   6 -11  -6   29.10    8.00
  -6 -11   6   39.80    7.70
  -6  11   5    8.20    6.70
   6 -11  -5   16.30    7.10
  -6 -11   5   16.40    6.00
  -6 -11   5   14.90    5.90
   6  11  -3   -3.20    3.90
  -6  11   3   -6.20    5.40
  -6  11   3   -2.60    9.60
   6  11  -3   -6.10    9.40
  -6 -11   3    6.00    5.50
   6 -11  -3   -6.30    4.50
   6  11  -2    3.10    4.60
   6  11  -2  -11.50    8.90
  -6  11   2    1.90   11.20
   6 -11  -2   11.60    7.50
   6 -11  -2    1.50    5.10
  -6 -11   2    6.80    5.70
   6  11  -1    5.60    5.00
  -6  11   1   10.80   12.10
   6  11  -1    3.70    9.20
  -6 -11   1    8.80    5.80
   6 -11  -1    0.20    4.70
   6 -11  -1   -1.10    6.40
  -6  11   0   14.00   13.20
   6  11   0   14.90    5.90
   6  11   0   24.10    9.70
  -6 -11   0   21.90    7.30
   6 -11   0    4.60    4.20
   6 -11   0    8.20    6.50
   6  11   1    4.50    7.50
  -6  11  -1    3.30   13.20
   6  11   1    0.60    5.10
   6 -11   1    2.40    3.50
  -6 -11  -1    9.90    6.50
   6 -11   1   -0.80    5.90
  -6  11  -2   27.20   15.00
   6  11   2   51.39   12.40
   6  11   2   32.40    7.70
  -6 -11  -2   26.90    7.90
   6 -11   2   24.40    8.40
  -6  11  -3   35.80   16.30
   6  11   3   97.09   16.30
   6  11   3   34.10    7.40
  -6  11  -3   46.20    4.80
   6 -11   3   36.80    9.60
   6 -11   3   44.10    4.70
  -6 -11  -3   34.50    7.70
   6  11   4   -4.40    5.00
   6  11   4   26.60    7.00
  -6  11  -4   -9.40   13.90
  -6 -11  -4    6.50    7.20
   6 -11   4    3.50    6.70
  -6  11  -5   11.20   17.80
   6  11   5   21.10    8.00
   6  11   6    2.50    6.80
  -6  11  -6    7.70   19.20
  -6 -11  -6   -5.90    6.40
   6 -11   6   -4.50    6.80
  -6  11  -7   -4.80   19.80
   6  11   7   19.60    8.50
   6 -11   7   11.80    8.00
  -6 -11  -7    5.30    7.00
  -6  12   9   17.30   10.60
   6  12  -9   16.20   15.60
  -6 -12   9   19.50    6.10
   6 -12  -9    8.30    7.10
  -6 -12   9   26.10    7.80
   6  12  -8   99.99   21.60
  -6  12   8   70.39   12.50
  -6 -12   8   58.59    8.30
   6 -12  -8   56.69   11.70
  -6 -12   8   72.99   10.60
   6  12  -7   30.90   13.40
  -6  12   7   23.80    9.70
   6 -12  -7   30.80    9.40
  -6 -12   7   30.40    6.90
  -6 -12   7   42.20    8.50
   6  12  -6   49.99   16.90
  -6  12   6   32.90   10.20
   6 -12  -6   30.70    8.70
  -6 -12   6   34.00    7.50
  -6 -12   6   32.00    8.20
  -6  12   5   -3.30    7.20
   6  12  -5   -2.20    9.90
   6 -12  -5    2.60    6.20
  -6 -12   5   10.40    5.80
  -6 -12   5   -3.40    4.80
  -6  12   4   44.90    8.10
   6  12  -4   26.60   14.30
  -6  12   4   16.30    8.50
  -6 -12   4   35.80    7.70
  -6 -12   4   34.20    7.50
   6 -12  -4   32.20    8.30
   6  12  -3   40.50    7.60
   6  12  -3   27.20   11.80
  -6  12   3   22.20    8.60
  -6  12   3   44.30   20.40
   6 -12  -3   31.60    7.40
  -6 -12   3   26.80    7.40
   6  12  -2   87.19    9.30
  -6  12   2   89.29   16.00
   6  12  -2   76.79   14.70
  -6 -12   2   96.29   11.60
   6 -12  -2   89.89   10.00
   6 -12  -2   94.29   13.20
   6  12  -1   18.40    6.10
   6  12  -1   33.00   12.90
  -6  12   1   18.10   13.70
   6 -12  -1   21.70    8.90
  -6 -12   1   17.00    7.90
   6 -12  -1   18.30    5.80
   6  12   0  145.09   11.80
   6  12   0  170.18   18.40
  -6  12   0  139.49   22.00
   6 -12   0  146.39   14.00
   6 -12   0  158.98   10.80
  -6 -12   0  163.38   13.90
   6  12   1   23.80    6.70
  -6  12  -1   45.20   17.40
   6  12   1   35.10   11.50
  -6 -12  -1   18.60    7.90
   6 -12   1   25.10    8.90
   6 -12   1   34.80    5.70
   6  12   2   24.50   10.30
  -6  12  -2  -12.30   13.90
   6  12   2   -1.50    4.90
  -6 -12  -2   -3.50    5.30
   6 -12   2    6.20    6.90
   6 -12   2   -0.20    3.20
  -6  12  -3   45.90   20.40
   6  12   3   21.70    7.40
  -6 -12  -3   20.10    7.80
   6 -12   3   19.90    8.80
   6 -12   3   29.60    4.60
   6  12   4   47.70    9.30
  -6  12  -4   41.60   19.60
  -6 -12  -4   53.29   10.40
   6 -12   4   51.89   10.90
  -6  12  -6  -25.60   17.40
   6  12   6   -1.70    6.10
  -6 -12  -6   -3.50    6.60
   6 -12   6   -0.70    7.50
   6  13  -8   22.00   12.90
  -6  13   8   -0.40    8.30
   6 -13  -8    1.10    6.40
  -6 -13   8    4.20    5.90
  -6 -13   8   -3.20    6.30
   6  13  -7   20.90   13.70
  -6  13   7   26.40    9.30
  -6 -13   7   13.70    6.90
  -6 -13   7   15.20    7.10
   6 -13  -7    6.00    7.10
  -6  13   6    6.70    7.20
   6  13  -6   21.40   11.60
  -6 -13   6   13.20    7.00
   6 -13  -6   23.30    7.50
   6  13  -5   45.50   16.10
  -6  13   5   20.40    8.80
   6 -13  -5   20.50    8.20
  -6 -13   5   29.70    8.10
   6  13  -4   19.70   12.30
  -6  13   4   -0.10    7.40
  -6 -13   4    9.40    6.30
   6 -13  -4   -1.20    5.70
  -6 -13   4    7.60    6.10
  -6  13   3   16.20   10.10
   6  13  -3   10.00    5.60
   6  13  -3   26.90   12.90
  -6  13   3   10.80    6.70
   6 -13  -3    5.70    7.50
  -6 -13   3   10.90    6.50
   6  13  -2   23.60   12.20
   6  13  -2   30.60    7.30
  -6  13   2   11.20   12.10
  -6 -13   2   31.70    8.20
   6  13  -1   42.90   13.60
   6  13  -1   20.20    6.80
  -6  13   1   23.60   14.60
  -6 -13   1   25.80    8.10
   6 -13  -1   34.10    9.60
   6 -13  -1   20.60    6.00
   6  13   0    0.70    5.00
  -6  13   0  -15.00   14.30
   6  13   0   10.40   10.20
   6 -13   0   -4.90    3.80
   6 -13   0    4.20    7.40
  -6 -13   0   10.20    7.20
   6  13   1   23.50   10.10
   6  13   1    2.00    5.80
  -6  13  -1   -3.70   16.10
   6 -13   1   -3.60    6.60
  -6 -13  -1   -5.70    5.60
   6 -13   1    1.70    4.20
  -6  13  -2   44.80   22.00
   6  13   2   34.20    8.30
  -6 -13  -2   20.20    8.20
   6 -13   2   15.50    7.80
   6 -13   2   26.40    5.50
  -6  14   6   31.60   10.00
   6  14  -6   47.30   15.40
  -6 -14   6   23.50    6.90
  -6 -14   6   37.40    9.20
   6 -14  -6   20.70    7.90
   6  14  -5    9.20   10.80
  -6  14   5    9.50    8.70
   6 -14  -5    2.40    6.60
  -6 -14   5   28.50    9.00
  -6 -14   5    2.90    5.50
  -6  14   4    8.40    8.50
   6  14  -4   48.30   14.60
   6  14  -4   31.80    6.80
   6 -14  -4   28.40    8.40
  -6 -14   4   21.50    7.70
  -6  14   3   43.80    9.70
   6  14  -3   26.00   14.30
   6  14  -3   18.20    6.40
  -6  14   3   18.50    9.40
  -6 -14   3    7.90    6.60
   6 -14  -3   12.20    6.60
   6  14  -2    2.60    5.80
  -6  14   2    6.10   11.70
  -6  14   2   12.20    8.00
   6  14  -2   28.10   14.10
   6 -14  -2    7.30    7.30
  -6 -14   2    6.70    6.30
   6  14  -1   18.50   11.20
  -6  14   1   -3.20   12.70
   6  14  -1    6.40    6.10
   6 -14  -1  -12.10    6.60
  -6 -14   1   10.20    6.40
   6 -14  -1   -0.10    4.80
   6  14   0   84.29   10.70
  -6  14   0   71.79   20.20
   6 -14   0   70.49   12.70
   6 -14   0   78.69    9.50
  -6 -14   0   58.79   10.40
   6  14   1   15.70    7.10
  -6  14  -1    7.30   19.20
  -6  14  -2  -18.70   17.50
  -6  15   4   11.80    8.50
   6  15  -4   52.19   16.30
   6  15  -4   29.30    7.30
   6 -15  -4   20.90    8.20
  -6 -15   4   19.30    7.50
  -6  15   3    0.80    7.60
   6  15  -3   30.40   14.70
  -6 -15   3    3.90    6.40
  -6  15   2   21.30   11.00
   6  15  -2   -3.30    5.50
   6  15  -2   40.90   14.10
  -6  15   2    6.30    7.60
   6 -15  -2    0.10    5.80
  -6 -15   2   -5.40    6.30
   6  15  -1   58.29   16.00
  -6  15   1   19.30   14.20
   6  15  -1   21.30    7.50
   6 -15  -1    5.60    5.70
  -6 -15   1    6.00    7.10
   6 -15  -1   25.70   11.10
  -7   0  13    1.60    6.70
   7   0 -13   -4.80    4.80
   7   0 -12   15.10   11.60
  -7   0  12   13.20    6.60
   7   0 -12   53.59   13.00
  -7   0  11    4.90    5.70
   7   0 -11   10.30    5.20
   7   0 -11    8.40    9.30
   7   0 -10   69.69   15.00
  -7   0  10   53.59    8.90
   7   0 -10   37.40    8.20
   7   0  -9   -5.80    9.60
   7   0  -9    4.20    5.40
  -7   0   9   -1.90    4.30
  -7   0   8   94.19    8.90
   7   0  -8  139.09   16.90
   7   0  -8   76.09    8.80
   7   0  -7    3.30    4.60
  -7   0   7   -2.30    3.40
   7   0  -7   -6.60    6.40
  -7   0   6  483.95   15.00
   7   0  -6  469.95   16.80
   7   0  -5    1.00    2.70
   7   0  -5   -1.20    2.80
  -7   0   5    1.30    2.60
   7   0  -5   -1.50    5.00
  -7   0   4   83.49    5.80
   7   0  -4   69.49    6.60
  -7   0   4   79.29    5.10
   7   0  -4   77.29    8.90
   7   0  -3   -0.10    4.00
  -7   0   3    0.00    1.90
  -7   0   3    3.00    2.10
   7   0  -3    0.20    2.60
  -7   0   2  720.13   19.60
   7   0  -2  728.93   22.70
   7   0  -2  724.83   16.10
  -7   0   2  708.33   16.00
   7   0  -1   -0.40    3.90
  -7   0   1   -0.70    1.90
  -7   0   1   -2.20    2.00
   7   0  -1    1.20    1.80
  -7   0   1    2.90    1.90
  -7   0   0  139.29    7.00
  -7   0   0  151.68    7.40
   7   0   0  147.19   10.30
   7   0   0  137.79    6.40
  -7   0  -1   -0.90    2.10
  -7   0  -1    0.50    2.20
   7   0   1    0.40    3.90
   7   0   2  856.31   20.50
  -7   0  -2  850.91   20.30
   7   0   2  803.42   26.40
   7   0   2  848.22   22.20
   7   0   3   -4.60    4.20
   7   0   3   -1.50    1.70
  -7   0  -3    3.00    2.50
   7   0   3   -0.20    3.20
   7   0   4  444.46   17.30
   7   0   4  444.06   13.40
  -7   0  -4  476.55   13.60
  -7   0  -5    1.60    3.20
   7   0   5    2.00    4.60
  -7   0  -5   -5.80    5.80
   7   0   6  191.48   13.50
  -7   0  -6  167.78   16.90
  -7   0  -6  172.78    8.80
   7   0   7   -1.70    5.00
  -7   0  -7   -2.70    7.70
  -7   0  -7    1.80    3.30
   7   0   8   21.60    7.40
  -7   0  -8   39.40   13.20
  -7   0  -8   41.10    5.50
  -7   0  -9    5.50    3.30
  -7   0  -9   -9.40    9.20
   7   0   9    2.90    6.40
  -7   0 -10   41.10    5.50
   7   0  10   40.30    9.90
  -7   0 -10   28.90   15.80
   7   1 -13  100.19   19.60
  -7   1  12    9.50    6.60
   7   1 -12   18.40    6.80
   7   1 -12   40.00   14.00
   7  -1 -12    4.40    5.10
  -7  -1  12   11.10    7.80
  -7   1  11   -1.00    6.00
   7   1 -11    2.70    5.50
   7   1 -11   20.60   11.40
  -7  -1  11    3.40    5.40
   7  -1 -11   29.40   11.70
   7  -1 -11    6.50    5.90
   7   1 -10   78.49   10.20
   7   1 -10   98.69   16.90
  -7   1  10   68.49   10.00
  -7  -1  10   97.89   12.00
   7  -1 -10   73.79    9.90
   7  -1 -10   99.59   15.60
   7   1  -9    1.90    5.00
  -7   1   9   -1.10    5.40
   7   1  -9   -6.30    9.70
   7  -1  -9   -1.20    9.30
  -7  -1   9    1.10    5.00
   7  -1  -9   -5.00    4.70
   7   1  -8  328.77   21.40
  -7   1   8  334.47   15.10
   7   1  -8  334.67   15.30
   7  -1  -8  331.27   15.60
  -7  -1   8  312.37   13.90
   7  -1  -8  342.17   18.50
   7   1  -7   21.50    5.70
   7   1  -7   44.20   11.00
  -7   1   7   26.70    6.10
   7  -1  -7   23.60    5.60
   7  -1  -7   31.30    9.80
   7   1  -6  597.64   23.20
  -7   1   6  589.24   17.70
   7   1  -6  572.04   16.10
   7   1  -6  583.64   19.20
  -7  -1   6  599.44   16.60
   7  -1  -6  576.24   19.30
   7  -1  -6  612.74   21.30
   7   1  -5  516.25   17.30
   7   1  -5  515.95   20.80
  -7   1   5  538.75   15.40
   7  -1  -5  513.85   17.00
  -7  -1   5  524.35   13.90
   7  -1  -5  510.45   18.70
   7  -1  -5  476.75   14.70
   7   1  -4  292.37   15.00
   7   1  -4  288.37   12.10
  -7   1   4  287.67   10.10
  -7   1   4  272.27    9.90
  -7   1   4  294.47   13.40
  -7  -1   4  288.47    8.40
   7  -1  -4  277.97   11.70
   7  -1  -4  297.97   13.40
  -7   1   3  331.57   14.10
  -7   1   3  358.66   12.20
  -7   1   3  359.16   10.90
   7   1  -3  357.76   15.80
   7  -1  -3  347.27   14.40
  -7  -1   3  338.47    8.50
   7  -1  -3  332.47   12.40
  -7  -1   3  346.67    8.60
   7   1  -2 1367.46   35.30
   7   1  -2 1341.37   25.70
   7  -1  -2 1350.86   34.30
   7  -1  -2 1316.67   28.20
  -7  -1   2 1388.36   31.60
   7  -1  -2 1365.46   30.80
  -7  -1   2 1320.17   25.90
   7   1  -1    4.30    1.80
  -7   1   1    1.50    2.00
  -7   1   1    2.80    2.30
   7   1  -1    0.90    3.50
   7  -1  -1    6.20    4.40
  -7  -1   1    4.60    1.70
  -7  -1   1   -1.90    2.40
   7  -1  -1    2.30    2.20
  -7   1   0    7.20    2.60
  -7   1   0    4.40    2.40
   7   1   0    5.70    4.90
   7   1   0    0.30    1.90
  -7   1   0    5.50    2.20
  -7  -1   0    6.90    2.90
   7  -1   0    3.00    2.60
  -7  -1   0    1.10    1.80
   7  -1   0    4.60    4.20
   7   1   1   18.90    5.60
   7   1   1   27.90    4.10
  -7   1  -1   30.10    4.10
  -7   1  -1   39.10    5.80
   7   1   1   22.70    4.10
  -7   1  -1   26.00    3.70
   7  -1   1   23.20    4.20
  -7  -1  -1   21.60    3.50
   7  -1   1   20.50    5.20
  -7  -1  -1   23.30    4.10
   7   1   2   42.70    5.30
  -7   1  -2   44.90    4.10
   7   1   2   58.59    9.30
   7  -1   2   38.30    5.50
   7  -1   2   55.69    8.50
   7  -1   2   40.40    3.70
  -7  -1  -2   44.50    4.80
  -7   1  -3  210.28    7.70
   7   1   3  200.38   13.30
   7   1   3  208.08   10.50
   7  -1   3  210.08   13.90
   7  -1   3  207.38    7.80
  -7  -1  -3  200.68    8.90
   7  -1   3  217.58   11.20
   7   1   4   10.10    6.60
   7   1   4   10.00    4.90
  -7   1  -4   18.30    8.60
  -7   1  -4   27.40    3.70
   7  -1   4   18.20    3.10
   7  -1   4   19.80    5.90
  -7  -1  -4   23.40    4.60
   7   1   5    5.00    4.90
  -7   1  -5    1.90    6.80
  -7   1  -5    0.90    2.80
   7  -1   5    5.80    2.20
  -7  -1  -5   -5.80    6.70
   7  -1   5    7.00    5.20
  -7   1  -6   29.70   10.30
   7   1   6   35.90    7.70
  -7   1  -6   38.40    4.60
   7  -1   6   31.10    8.00
  -7  -1  -6   42.60   11.40
   7  -1   6   38.60    4.20
  -7  -1  -6   48.30    6.60
  -7   1  -7   20.90    8.90
  -7   1  -7   33.20    4.30
   7   1   7   13.80    6.20
  -7  -1  -7   37.80   11.30
   7  -1   7   43.50    9.80
  -7  -1  -7   22.70    5.20
   7  -1   7   27.20    3.80
  -7   1  -8    7.40    3.10
  -7   1  -8    8.00   10.10
   7   1   8   13.30    7.00
   7  -1   8   10.70    6.50
  -7  -1  -8    7.90    3.90
   7  -1   8    5.30    3.50
  -7  -1  -8    5.10    8.30
   7   1   9   -0.30    5.80
  -7   1  -9   12.30   12.50
  -7   1  -9    3.80    2.30
   7  -1   9   -3.90    6.10
  -7  -1  -9   -1.70    3.30
   7   1  10    8.50    6.90
  -7   1 -10  -10.10   11.50
  -7   1 -10    8.90    3.00
   7  -1  10    7.70    6.50
  -7  -1 -10  -16.70    9.50
  -7  -1 -10   10.90    3.90
   7   2 -13   46.00   14.70
  -7   2  12  151.18   14.50
   7   2 -12  134.69   12.60
   7   2 -12  198.98   23.70
  -7  -2  12  147.89   25.60
   7  -2 -12  152.18   13.90
   7   2 -11   -0.50   11.60
   7   2 -11    6.10    5.10
  -7   2  11    3.90    6.00
   7  -2 -11   -3.20    5.30
  -7  -2  11    2.00    5.50
   7  -2 -11   26.90    9.00
  -7   2  10   91.39   11.60
   7   2 -10  101.09   17.80
   7   2 -10   82.39   10.30
  -7  -2  10   73.69    9.80
   7  -2 -10  105.39   14.30
   7  -2 -10   71.99   10.00
   7   2  -9   -4.70    4.70
   7   2  -9    8.00   11.90
  -7   2   9    3.50    6.10
   7  -2  -9    6.70    6.00
   7  -2  -9    6.30    7.30
  -7  -2   9    0.70    4.40
  -7   2   8   -0.40    5.00
   7   2  -8   -7.00    8.90
   7   2  -8    3.00    4.70
  -7  -2   8   -2.20    3.40
  -7   2   7   43.40    7.40
   7   2  -7   42.50    6.80
   7   2  -7   17.30    9.30
   7  -2  -7   44.20    8.20
   7  -2  -7   28.70    6.00
  -7  -2   7   45.50    6.40
   7   2  -6    8.30    7.60
   7   2  -6    8.30    3.10
  -7   2   6    9.20    4.10
  -7   2   6   18.90    7.30
   7  -2  -6    5.60    5.30
  -7  -2   6    7.20    3.20
   7  -2  -6    1.30    3.90
   7   2  -5  211.68    7.70
  -7   2   5  217.68   11.70
   7   2  -5  216.58   14.90
  -7   2   5  216.28   10.10
  -7  -2   5  240.08   11.30
  -7  -2   5  233.08    8.00
   7  -2  -5  234.88   11.20
   7  -2  -5  206.08   11.30
  -7   2   4   38.50    5.30
  -7   2   4   36.00    4.80
   7   2  -4   47.70    8.80
  -7   2   4   45.90    6.20
   7   2  -4   40.50    3.20
  -7  -2   4   44.40    6.50
   7  -2  -4   56.29    7.60
  -7  -2   4   41.20    3.10
   7  -2  -4   38.70    6.00
  -7   2   3 1447.56   31.60
  -7   2   3 1404.06   31.20
  -7   2   3 1420.86   35.10
   7  -2  -3 1458.85   33.00
   7  -2  -3 1463.65   35.30
  -7  -2   3 1463.95   36.80
   7   2  -2  176.78   11.90
  -7   2   2  170.58    9.90
  -7   2   2  168.88    7.50
   7  -2  -2  176.88   10.60
   7  -2  -2  176.68    7.90
  -7  -2   2  176.28    9.10
   7  -2  -2  172.88    8.40
  -7   2   1   -0.50    2.00
   7   2  -1    1.20    1.20
   7   2  -1   -2.80    4.00
  -7   2   1    2.20    2.40
   7  -2  -1    4.90    2.90
   7  -2  -1    1.00    2.50
  -7  -2   1    1.70    1.30
   7  -2  -1    5.00    4.30
  -7  -2   1    0.00    2.40
   7   2   0    4.50    2.10
  -7   2   0    2.80    2.30
  -7   2   0    5.50    2.40
  -7   2   0    4.20    2.70
   7  -2   0    2.60    3.80
   7  -2   0    3.30    2.80
  -7  -2   0    4.50    3.00
  -7  -2   0    6.30    2.20
   7   2   1  163.68    7.30
   7   2   1  166.58   11.50
  -7   2  -1  164.28    6.90
   7  -2   1  168.08   11.40
  -7  -2  -1  151.98    6.90
   7  -2   1  185.88    9.10
  -7  -2  -1  157.98    8.10
   7   2   2   72.49    9.10
   7   2   2   55.49    5.50
  -7   2  -2   67.59    4.30
  -7   2  -2   68.19    4.40
   7  -2   2   63.29    6.80
   7  -2   2   69.29    9.10
  -7  -2  -2   73.09    6.20
  -7   2  -3    4.40    6.20
  -7   2  -3    8.10    2.40
  -7   2  -3    6.80    2.10
   7   2   3    0.50    3.10
   7   2   3    9.50    5.40
   7  -2   3   16.30    5.40
   7   2   4    8.60    6.20
  -7   2  -4   10.10    7.90
  -7   2  -4   17.20    2.90
   7   2   4   15.60    5.00
  -7  -2  -4   12.90    4.30
   7  -2   4   12.70    5.00
   7   2   5    3.80    4.70
  -7   2  -5    0.10    2.20
  -7   2  -5   -0.20    7.50
   7  -2   5   -0.80    1.40
  -7  -2  -5    0.20    3.90
   7  -2   5   -2.60    4.70
   7   2   6  385.36   17.80
  -7   2  -6  349.27    9.70
  -7   2  -6  385.06   24.20
   7  -2   6  340.07    9.70
   7  -2   6  367.96   18.30
  -7  -2  -6  350.76   14.40
  -7  -2  -6  350.86   20.90
   7   2   7   25.90    7.30
  -7   2  -7   39.10    3.50
  -7   2  -7   44.30   12.40
   7  -2   7   37.10    8.30
  -7  -2  -7   38.10   10.20
   7  -2   7   30.10    3.10
  -7  -2  -7   44.00    6.90
  -7   2  -8   21.80    2.80
  -7   2  -8   27.40   14.90
   7   2   8   13.60    7.30
  -7  -2  -8   25.70   10.50
  -7  -2  -8   19.80    5.50
   7  -2   8   22.70    7.60
  -7   2  -9   -1.10   10.90
   7   2   9    6.90    6.40
   7  -2   9   17.50    8.40
  -7  -2  -9   15.60   10.70
  -7  -2  -9   13.60    4.60
   7   2  10    4.50    6.20
  -7   2 -10   -9.20   13.20
  -7  -2 -10   -2.80   10.70
  -7  -2 -10    1.40    3.90
   7  -2  10    2.50    6.50
  -7   3  12   29.10    9.50
   7   3 -12   32.60   14.70
  -7  -3  12   35.30    7.80
  -7  -3  12   29.40    9.70
   7  -3 -12   37.50    9.90
   7   3 -11   97.39   18.80
   7  -3 -11   93.39   11.60
  -7  -3  11  105.79   11.20
  -7  -3  11   97.69   10.40
   7   3 -10    5.10   11.80
  -7   3  10   -4.30    5.90
  -7  -3  10    0.40    3.80
   7  -3 -10   -1.90    5.30
  -7  -3  10    4.60    5.10
   7  -3 -10   30.50   10.90
  -7   3   9    3.50    6.30
   7   3  -9   -0.50   12.90
   7  -3  -9   -1.80    5.00
  -7  -3   9   -1.10    4.40
  -7  -3   9    0.30    4.10
   7  -3  -9   -1.80    5.60
  -7   3   8    1.80    6.20
   7   3  -8    8.30   12.60
  -7   3   8   -1.60   11.10
   7  -3  -8    1.10    5.60
  -7  -3   8    6.40    4.60
   7  -3  -8    4.30    5.40
  -7  -3   8    5.40    4.30
  -7   3   7  148.79   11.10
  -7   3   7  148.79   14.80
   7   3  -7  179.88   18.80
   7  -3  -7  180.18   11.90
  -7  -3   7  165.28   10.90
   7  -3  -7  170.08   12.00
  -7  -3   7  176.08    9.30
   7   3  -6  847.32   20.50
  -7   3   6  906.51   24.90
  -7   3   6  833.02   25.40
   7   3  -6  866.81   31.70
   7  -3  -6  890.61   24.40
   7  -3  -6  880.81   25.20
  -7  -3   6  868.81   25.10
  -7  -3   6  852.51   21.20
  -7   3   5  546.95   17.20
  -7   3   5  504.45   17.10
   7   3  -5  504.55   12.80
   7   3  -5  527.15   23.00
  -7  -3   5  529.85   17.70
   7  -3  -5  483.75   16.60
   7  -3  -5  529.45   17.60
  -7  -3   5  518.35   13.20
  -7   3   4    5.40    3.90
   7   3  -4    8.00    1.80
   7   3  -4    1.70    6.30
  -7   3   4    9.80    4.20
  -7  -3   4    5.20    3.40
   7  -3  -4    7.00    3.90
  -7  -3   4    6.10    1.60
   7  -3  -4    9.70    4.80
  -7   3   3 3372.36   69.99
   7   3  -3 3432.56   74.59
   7  -3  -3 3296.87   68.89
  -7  -3   3 3428.66   69.39
   7  -3  -3 3479.05   67.09
   7   3  -2  608.54   22.30
  -7   3   2  599.94   19.70
   7  -3  -2  625.84   17.20
  -7  -3   2  589.94   18.20
   7  -3  -2  599.74   19.50
   7  -3  -2  610.84   17.10
  -7   3   1 1911.81   39.30
   7   3  -1 1983.50   47.70
   7   3  -1 1877.71   35.20
  -7  -3   1 1923.31   35.30
   7  -3  -1 1936.31   40.00
  -7  -3   1 1839.12   42.10
   7  -3  -1 1940.31   40.80
   7  -3  -1 1928.81   44.50
   7   3   0  210.08    6.90
  -7   3   0  215.98    7.90
   7   3   0  206.88   12.70
   7  -3   0  211.48    8.40
  -7  -3   0  205.18    6.90
  -7  -3   0  189.48    9.60
   7  -3   0  228.38    9.90
   7   3   1  361.26   11.10
  -7   3  -1  369.56   10.70
   7   3   1  344.27   16.60
  -7  -3  -1  362.06   10.90
  -7  -3  -1  349.37   12.80
   7  -3   1  357.76   16.20
   7  -3   1  374.86   13.80
  -7   3  -2   24.50    3.10
   7   3   2   22.60    6.80
   7   3   2   29.80    4.80
  -7   3  -2   18.00    6.80
  -7   3  -2   23.00    3.10
  -7  -3  -2   16.50    4.00
   7  -3   2   29.00    5.80
   7   3   3  937.81   29.30
  -7   3  -3  887.61   19.00
  -7   3  -3  921.71   19.10
  -7   3  -3  920.51   32.10
   7   3   3  920.81   24.70
  -7  -3  -3  954.00   24.70
   7  -3   3  981.90   27.40
   7   3   4   80.59    9.10
  -7   3  -4   97.29   14.70
   7   3   4   88.59   11.60
   7  -3   4   87.59    9.20
  -7  -3  -4   84.19    7.90
  -7   3  -5  398.06   23.80
   7   3   5  398.96   17.10
   7   3   5  398.76   20.40
   7  -3   5  364.56   17.60
  -7  -3  -5  389.76   15.50
   7   3   6  142.59   12.00
  -7   3  -6  158.48   18.70
  -7  -3  -6  130.09   14.20
  -7  -3  -6  163.48   11.00
   7  -3   6  154.08   12.80
   7   3   7  414.26   19.50
   7  -3   7  281.07   17.80
  -7  -3  -7  392.36   16.10
  -7  -3  -7  457.35   23.10
   7   3   8    4.90    6.80
  -7   3  -8    3.70   11.10
  -7  -3  -8   -2.10    4.10
   7  -3   8    0.60    5.40
  -7  -3  -8   -3.80    7.60
   7   3   9    5.90    6.50
  -7   3  -9    7.10   13.50
  -7  -3  -9    2.70    9.20
  -7  -3  -9    5.20    4.80
   7  -3   9   12.80    7.70
  -7   3 -10   -8.20   13.40
   7   3  10   11.30    8.20
   7  -3  10    0.80    6.70
  -7  -3 -10    4.40    4.40
  -7  -3 -10  -14.20    9.40
  -7   4  11   75.59   11.80
   7  -4 -11   73.29   10.90
  -7  -4  11   82.29   10.30
  -7  -4  11   83.79   11.60
   7   4 -10    7.20   12.20
  -7   4  10   -0.80    5.60
  -7  -4  10    4.80    4.30
   7  -4 -10   -7.10    5.20
  -7  -4  10    9.30    5.60
  -7   4   9  527.55   22.00
   7   4  -9  488.95   29.60
  -7   4   9  439.66   18.00
   7  -4  -9  564.54   19.20
   7  -4  -9  525.85   21.50
  -7  -4   9  474.75   18.80
  -7  -4   9  479.65   19.30
  -7   4   8   41.70   10.00
   7   4  -8   33.20   13.10
  -7   4   8   27.10    7.80
  -7  -4   8   27.40    6.20
  -7  -4   8   55.29    7.50
   7  -4  -8   40.90    8.40
  -7   4   7  126.59   13.30
   7   4  -7  120.29   17.80
  -7   4   7  123.69   10.90
   7  -4  -7  117.39    8.60
  -7  -4   7  108.39    7.70
  -7  -4   7  111.09    9.50
   7  -4  -7   99.69   10.20
   7   4  -6    1.50    7.90
  -7   4   6    6.00    5.40
   7   4  -6   10.50    3.10
  -7   4   6   10.70    6.50
  -7  -4   6    7.40    4.50
   7  -4  -6    8.70    4.90
   7  -4  -6    6.90    5.10
  -7  -4   6   10.70    3.30
   7   4  -5  544.35   24.40
  -7   4   5  534.65   16.80
  -7   4   5  522.95   18.00
   7   4  -5  490.75   12.70
   7  -4  -5  523.15   17.90
   7  -4  -5  519.95   17.20
  -7  -4   5  517.35   13.30
  -7  -4   5  510.65   18.00
   7   4  -4    4.00    6.40
  -7   4   4    9.00    4.20
  -7   4   4    6.80    3.60
   7   4  -4    6.90    1.70
  -7  -4   4   10.60    3.80
   7  -4  -4    5.90    3.80
  -7  -4   4    5.90    1.60
   7  -4  -4    5.00    3.80
  -7   4   3   34.90    6.00
   7   4  -3   20.50    7.90
  -7  -4   3   33.70    5.60
   7  -4  -3   33.10    6.50
   7  -4  -3   26.20    5.00
   7  -4  -3   41.40    6.80
   7   4  -2   58.59    9.90
  -7  -4   2   59.19    6.40
   7  -4  -2   36.90    5.90
   7  -4  -2   53.69    7.00
   7  -4  -2   53.99    6.00
   7   4  -1  437.96    9.90
   7   4  -1  466.75   10.00
  -7   4   1  447.06   13.10
   7   4  -1  464.65   19.60
  -7  -4   1  448.96   15.40
   7  -4  -1  446.36   13.60
   7  -4  -1  436.36   16.80
  -7   4   0  167.48    7.00
   7   4   0  168.28   12.40
   7   4   0  167.58    6.30
  -7  -4   0  163.28    6.30
  -7  -4   0  162.68    9.10
   7  -4   0  165.08    7.40
   7  -4   0  166.98    9.40
   7  -4   0  186.98   11.80
   7   4   1  267.47   14.80
   7   4   1  262.37    9.40
[truncated: 355,601 more chars]
