# Supplementary material for: Crystal structure and Hirshfeld surface analysis of 1,3-bis­{2,2-di­chloro-1-[(E)-phenyl­diazen­yl]ethen­yl}benzene
Source: Acta Crystallogr E Crystallogr Commun. 2021 Jul 16;77(Pt 8):814–8. doi: 10.1107/S2056989021007192 (PMC8340979; doi:10.1107/S2056989021007192)
Supplement: Supplementary file 2 [file e-77-00814-Isup2.hkl]

data_I                                                                          
_shelx_title ' C1_a.res in P2(1)/c'                                             
_shelx_refln_list_code          4                                               
_shelx_F_calc_maximum      163.95                                               
_exptl_crystal_F_000       968.00                                               
_reflns_d_resolution_high  0.7990                                               
                                                                                
loop_                                                                           
 _space_group_symop_operation_xyz                                               
 'x, y, z'                                                                      
 '-x, y+1/2, -z+1/2'                                                            
 '-x, -y, -z'                                                                   
 'x, -y-1/2, z-1/2'                                                             
                                                                                
_cell_length_a    16.0289                                                       
_cell_length_b    13.1213                                                       
_cell_length_c    11.1286                                                       
_cell_angle_alpha  90.000                                                       
_cell_angle_beta  108.073                                                       
_cell_angle_gamma  90.000                                                       
                                                                                
_shelx_F_squared_multiplier     1.000                                           
                                                                                
loop_                                                                           
 _refln_index_h                                                                 
 _refln_index_k                                                                 
 _refln_index_l                                                                 
 _refln_F_squared_calc                                                          
 _refln_F_squared_meas                                                          
 _refln_F_squared_sigma                                                         
 _refln_observed_status                                                         
   2   0   0       5756.81       5667.48        47.42 o                         
   3   0   0       3320.43       3159.81        29.12 o                         
   4   0   0      14114.45      14369.48       118.67 o                         
   5   0   0        141.01        157.70         5.09 o                         
   6   0   0        383.19        384.55         7.78 o                         
   7   0   0        395.74        399.50        10.36 o                         
   8   0   0        647.45        659.38        14.90 o                         
   9   0   0       1174.31       1047.04        22.59 o                         
  10   0   0       1163.17       1136.38        24.73 o                         
  11   0   0       1159.94       1195.99        35.88 o                         
  12   0   0         27.50         40.58         9.20 o                         
  13   0   0       3436.61       3429.85        56.29 o                         
  14   0   0       1399.07       1416.65        32.36 o                         
  15   0   0         47.00         54.12        10.54 o                         
  16   0   0        290.58        283.48        17.37 o                         
  17   0   0          0.77         -6.81         6.81 o                         
  18   0   0         28.20         18.29         8.85 o                         
  19   0   0         27.85         29.79        10.28 o                         
   1   1   0       3643.47       3796.71        26.29 o                         
   2   1   0       7764.95       8104.17        45.00 o                         
   3   1   0       3147.12       3289.30        19.41 o                         
   4   1   0          0.02         -0.01         1.53 o                         
   5   1   0        961.67        947.56         8.53 o                         
   6   1   0        785.71        753.64         8.41 o                         
   7   1   0          2.72         10.86         2.29 o                         
   8   1   0        161.77        176.12         5.25 o                         
   9   1   0         11.81         11.09         3.23 o                         
  10   1   0       2679.88       2561.75        26.35 o                         
  11   1   0       1150.73       1113.21        18.13 o                         
  12   1   0        529.05        530.40        13.41 o                         
  13   1   0        329.06        305.08        13.55 o                         
  14   1   0        169.96        170.30         9.87 o                         
  15   1   0         29.62         40.11         6.60 o                         
  16   1   0          0.93          1.28         5.49 o                         
  17   1   0          0.64         -6.07         6.07 o                         
  18   1   0         36.70         27.38         7.23 o                         
  19   1   0          0.05         -6.03         6.03 o                         
   0   2   0          0.70         29.73         3.81 o                         
   1   2   0       6623.18       6920.53        42.86 o                         
   2   2   0          7.27         23.88         1.64 o                         
   3   2   0        355.09        310.99         4.21 o                         
   4   2   0        357.39        329.50         5.74 o                         
   5   2   0        167.73        170.16         3.78 o                         
   6   2   0        989.30        986.93        10.60 o                         
   7   2   0          7.49         12.07         2.50 o                         
   8   2   0         45.36         64.79         4.03 o                         
   9   2   0        302.95        323.51         9.07 o                         
  10   2   0        233.70        264.83         8.61 o                         
  11   2   0         53.86         56.01         5.12 o                         
  12   2   0         71.66         85.23         6.46 o                         
  13   2   0        241.04        234.69        10.41 o                         
  14   2   0          0.95          4.55         4.87 o                         
  15   2   0          1.66          0.89         4.91 o                         
  16   2   0         95.79         94.24         8.47 o                         
  17   2   0         30.10         32.94         6.68 o                         
  18   2   0         18.29         15.05         6.12 o                         
   2   3   0       1125.99       1309.86        10.76 o                         
   3   3   0       1639.93       1774.96        12.59 o                         
   4   3   0          2.42          4.05         1.87 o                         
   5   3   0        247.59        220.23         4.26 o                         
   6   3   0        339.35        351.81         6.46 o                         
   7   3   0        590.28        586.16         8.85 o                         
   8   3   0         74.95         69.25         4.16 o                         
   9   3   0       1148.74       1109.02        15.10 o                         
  10   3   0        909.21        878.00        16.33 o                         
  11   3   0        830.86        796.05        13.36 o                         
  12   3   0       1776.38       1710.46        24.97 o                         
  13   3   0       1424.91       1367.52        21.45 o                         
  14   3   0         44.65         45.13         6.57 o                         
  15   3   0         99.45         87.34         7.78 o                         
  16   3   0         14.30         17.89         5.88 o                         
  17   3   0          5.36         -1.51         6.66 o                         
  18   3   0          0.01         -5.35         5.35 o                         
   1   4   0      26878.54      27521.23       289.45 o                         
   2   4   0       1803.70       1844.91        15.43 o                         
   3   4   0        975.94        993.20         9.45 o                         
   4   4   0       2094.17       2120.91        16.15 o                         
   5   4   0        118.27        140.64         5.19 o                         
   6   4   0       3220.06       3195.10        26.48 o                         
   7   4   0        404.73        466.35         7.86 o                         
   8   4   0        702.46        667.48         9.84 o                         
   9   4   0        818.54        784.72        13.89 o                         
  10   4   0        423.73        414.51        10.17 o                         
  11   4   0        162.93        172.97        11.96 o                         
  12   4   0         20.74         24.42         4.85 o                         
  13   4   0        490.16        467.47        11.06 o                         
  14   4   0        662.48        637.96        15.68 o                         
  15   4   0         35.87         38.70         5.45 o                         
  16   4   0        231.68        217.96        11.92 o                         
  17   4   0         13.04         10.51         5.27 o                         
  18   4   0          9.58         -1.24         5.29 o                         
   1   5   0       1468.51       1483.72        13.22 o                         
   2   5   0       2360.25       2420.92        21.48 o                         
   3   5   0        402.86        450.93         8.13 o                         
   4   5   0         48.36         47.89         3.75 o                         
   5   5   0       3489.43       3414.53        28.62 o                         
   6   5   0       1015.50        943.15        12.54 o                         
   7   5   0       1788.27       1824.22        18.16 o                         
   8   5   0       1443.69       1391.33        15.65 o                         
   9   5   0         20.34         12.69         4.34 o                         
  10   5   0        282.22        295.22        11.23 o                         
  11   5   0         88.50         91.26         7.57 o                         
  12   5   0          3.51          4.44         3.83 o                         
  13   5   0         49.81         60.71         5.84 o                         
  14   5   0        132.63        127.65         7.37 o                         
  15   5   0        220.16        190.85         8.33 o                         
  16   5   0          0.00         -3.52         4.61 o                         
  17   5   0         62.31         48.36        11.02 o                         
  18   5   0          1.84         -4.62         7.02 o                         
   0   6   0       6382.87       6739.45        69.83 o                         
   1   6   0         19.81         25.39         3.70 o                         
   2   6   0       1007.43        981.73        13.32 o                         
   3   6   0        494.08        415.93         8.41 o                         
   4   6   0        641.37        668.16        10.01 o                         
   5   6   0          0.34         -2.91         2.91 o                         
   6   6   0        152.28        166.99         6.11 o                         
   7   6   0         89.47         97.45         5.37 o                         
   8   6   0        316.75        367.74         9.43 o                         
   9   6   0        248.40        259.00         9.10 o                         
  10   6   0          0.03          0.95         5.54 o                         
  11   6   0          9.86          2.89         4.67 o                         
  12   6   0         51.42         63.50         6.01 o                         
  13   6   0        174.58        182.69         9.18 o                         
  14   6   0         43.74         41.92         5.91 o                         
  15   6   0         61.38         48.59         6.34 o                         
  16   6   0         42.94         43.94         5.79 o                         
  17   6   0         78.92         91.40        11.15 o                         
   1   7   0       3469.16       3570.16        72.48 o                         
   2   7   0       1997.26       1959.92        23.86 o                         
   3   7   0        362.26        388.03        10.63 o                         
   4   7   0        282.99        249.63         8.13 o                         
   5   7   0        251.08        258.99         8.32 o                         
   6   7   0        105.12        112.02         6.67 o                         
   7   7   0        246.16        243.31         9.76 o                         
   8   7   0        402.48        391.44        10.15 o                         
   9   7   0        180.24        186.78        12.11 o                         
  10   7   0         62.97         68.67         6.07 o                         
  11   7   0        223.05        230.75        23.63 o                         
  12   7   0        337.82        330.74         9.61 o                         
  13   7   0        180.74        178.67         9.19 o                         
  14   7   0          0.07         -1.11         4.14 o                         
  15   7   0         54.92         48.36         6.13 o                         
  16   7   0         18.34         19.12         7.49 o                         
  17   7   0          3.71          2.29         7.46 o                         
   0   8   0        786.84        782.41        21.77 o                         
   1   8   0          3.28          1.26         4.82 o                         
   2   8   0         36.51         32.47         6.87 o                         
   3   8   0        140.04        152.25        12.27 o                         
   4   8   0          8.10         16.80         5.49 o                         
   5   8   0        569.37        575.41        13.72 o                         
   6   8   0        793.93        816.41        16.19 o                         
   7   8   0        468.01        492.14        13.48 o                         
   8   8   0        207.64        217.04        11.48 o                         
   9   8   0          6.51         12.40         4.94 o                         
  10   8   0       1028.44       1007.58        16.36 o                         
  11   8   0          0.03          4.27         3.98 o                         
  12   8   0        235.39        224.01         9.84 o                         
  13   8   0         30.20         36.84         5.84 o                         
  14   8   0          2.65         -0.80         4.92 o                         
  15   8   0         75.67         85.22        11.03 o                         
  16   8   0         75.97         79.91        11.56 o                         
   1   9   0       2154.03       2070.96        27.47 o                         
   2   9   0         76.00         96.91         8.58 o                         
   3   9   0          0.01         -1.52         5.71 o                         
   4   9   0        310.54        295.51        11.96 o                         
   5   9   0       1486.15       1380.61        21.96 o                         
   6   9   0        553.71        524.81        14.49 o                         
   7   9   0        176.12        160.68        11.80 o                         
   8   9   0          8.03          7.42         6.22 o                         
   9   9   0        875.54        847.09        17.93 o                         
  10   9   0         21.33         34.94         6.90 o                         
  11   9   0        239.71        260.71        13.35 o                         
  12   9   0         83.22        101.02         7.00 o                         
  13   9   0         66.88         59.01         8.44 o                         
  14   9   0        154.66        139.60         8.50 o                         
  15   9   0        105.07         77.82        13.56 o                         
   0  10   0         33.82         16.89        10.39 o                         
   1  10   0         44.16         43.28         7.85 o                         
   2  10   0        244.48        255.70        12.75 o                         
   3  10   0        210.72        239.12        12.33 o                         
   4  10   0        315.08        316.86        17.25 o                         
   5  10   0          3.98          2.97         7.07 o                         
   6  10   0         11.80         13.04         6.95 o                         
   7  10   0        587.65        581.67        15.80 o                         
   8  10   0         93.85        108.00        10.02 o                         
   9  10   0         65.82         75.82        10.18 o                         
  10  10   0          3.39          3.17         8.44 o                         
  11  10   0          1.25          0.76         6.54 o                         
  12  10   0         25.24         47.71         6.76 o                         
  13  10   0         22.39         11.19        11.53 o                         
  14  10   0         20.23         34.25         9.31 o                         
  15  10   0         39.84         41.06        11.81 o                         
   1  11   0        422.14        389.96        15.00 o                         
   2  11   0         79.11         78.23         9.20 o                         
   3  11   0        587.03        600.75        17.40 o                         
   4  11   0         85.49        101.08        11.35 o                         
   5  11   0         20.52         37.43         8.23 o                         
   6  11   0         32.30         36.35         7.50 o                         
   7  11   0          4.08          4.21         6.83 o                         
   8  11   0          2.28          2.72         6.33 o                         
   9  11   0          3.86          7.08         6.29 o                         
  10  11   0         45.57         51.89         7.94 o                         
  11  11   0         43.50         58.38         7.63 o                         
  12  11   0         54.70         71.90        10.15 o                         
  13  11   0          6.89         13.49         8.16 o                         
  14  11   0         27.80         46.72        10.56 o                         
   0  12   0        115.75        120.99        14.89 o                         
   1  12   0         59.10         40.12         8.74 o                         
   2  12   0         19.53          8.89         7.19 o                         
   3  12   0         27.35         26.29         9.95 o                         
   4  12   0         29.00         33.01         8.22 o                         
   5  12   0          3.36          9.91         7.38 o                         
   6  12   0        379.27        431.87        15.83 o                         
   7  12   0          4.02          5.56         8.03 o                         
   8  12   0          4.42          1.52         6.60 o                         
   9  12   0         11.48         25.97         7.86 o                         
  10  12   0          0.01          3.74         7.87 o                         
  11  12   0          7.60         13.37         9.21 o                         
  12  12   0          7.56         19.71        11.03 o                         
  13  12   0         73.78         27.62        23.72 o                         
   1  13   0        121.90        129.87        13.99 o                         
   2  13   0          1.88          2.67         7.63 o                         
   3  13   0          0.96          4.89         7.72 o                         
   4  13   0         53.64         60.58         9.44 o                         
   5  13   0        352.44        340.40        16.41 o                         
   6  13   0          2.40          2.48         9.15 o                         
   7  13   0         43.15         65.97         9.13 o                         
   8  13   0         41.25         40.65        11.19 o                         
   9  13   0         20.15         23.76        12.83 o                         
  10  13   0          4.95         15.03        10.59 o                         
  11  13   0          6.33         28.76        12.75 o                         
   0  14   0         72.64         85.69        17.96 o                         
   1  14   0          3.31         29.69        10.00 o                         
   2  14   0          5.56         10.28        11.63 o                         
   3  14   0         64.90         90.82        14.08 o                         
   4  14   0         43.31         73.01         9.99 o                         
   5  14   0         14.67          8.69         9.40 o                         
   6  14   0        238.78        207.98        14.37 o                         
   7  14   0         11.51         17.35        10.60 o                         
   8  14   0         82.53        102.63        14.87 o                         
   9  14   0          1.33          1.67        21.49 o                         
   1  15   0          8.70         58.87        43.11 o                         
   2  15   0         20.72         33.14        16.19 o                         
   3  15   0         78.82        109.31        15.23 o                         
   4  15   0         20.97         20.56        11.33 o                         
   5  15   0         37.83         30.22        14.08 o                         
   7  15   0         14.79          6.42        50.78 o                         
 -19   1   1         36.10         20.30        10.07 o                         
 -18   1   1          0.01          5.64         5.63 o                         
 -17   1   1        115.65        128.13         9.69 o                         
 -16   1   1        653.02        649.44        16.26 o                         
 -15   1   1        110.52        119.77         9.18 o                         
 -13   1   1        327.39        319.44         9.87 o                         
 -12   1   1       1110.52       1000.73        16.78 o                         
 -11   1   1       1174.26       1124.02        15.76 o                         
 -10   1   1        136.15        143.66         6.75 o                         
  -9   1   1        208.76        168.06         7.54 o                         
  -8   1   1        652.17        628.34         8.97 o                         
  -7   1   1          8.20          7.24         2.20 o                         
  -6   1   1       4334.77       4088.40        25.52 o                         
  -5   1   1        436.79        399.37         5.12 o                         
  -4   1   1         44.43         42.81         2.03 o                         
  -3   1   1       7318.29       7180.77        43.25 o                         
  -2   1   1         77.00        100.39         1.74 o                         
  -1   1   1       1012.19       1144.07         7.30 o                         
   0   1   1          9.82         10.99         0.94 o                         
   1   1   1        452.43        463.32         4.92 o                         
   2   1   1       1282.55       1397.27        10.04 o                         
   3   1   1       6062.68       6008.94        35.50 o                         
   4   1   1        177.46        206.67         4.39 o                         
   5   1   1       5371.33       5223.64        31.41 o                         
   6   1   1       4020.39       3980.72        29.45 o                         
   7   1   1         61.94         72.07         4.14 o                         
   8   1   1         11.76         10.51         2.77 o                         
   9   1   1       1430.19       1332.55        20.93 o                         
  10   1   1       1609.13       1602.63        24.76 o                         
  11   1   1        438.21        411.34        12.12 o                         
  12   1   1        169.82        172.34         9.80 o                         
  13   1   1         42.40         49.03         6.74 o                         
  14   1   1         51.86         72.41         8.29 o                         
  15   1   1          0.07         -2.57         4.91 o                         
  16   1   1        143.69        131.42        10.70 o                         
  17   1   1         50.83         37.53         9.19 o                         
  18   1   1        106.94         94.05         9.34 o                         
 -19   2   1         29.98         35.74         7.33 o                         
 -18   2   1          3.47          8.84         6.33 o                         
 -17   2   1         59.51         62.21         7.35 o                         
 -16   2   1        376.22        353.81        12.37 o                         
 -15   2   1         83.66        121.32        13.41 o                         
 -14   2   1        111.46        136.66         9.14 o                         
 -13   2   1        112.39        120.17         6.74 o                         
 -12   2   1       1269.37       1225.76        20.19 o                         
 -11   2   1       1668.90       1617.33        19.46 o                         
 -10   2   1         13.33         13.92         5.09 o                         
  -9   2   1       3242.33       3303.09        29.90 o                         
  -8   2   1       3301.66       3332.80        29.22 o                         
  -7   2   1          7.93          3.70         1.85 o                         
  -6   2   1       4174.72       4049.15        26.27 o                         
  -5   2   1      20932.28      20817.00       217.77 o                         
  -4   2   1       9218.88       9316.01        59.48 o                         
  -3   2   1       1026.53       1001.84         8.40 o                         
  -2   2   1      10031.31       9920.72        52.85 o                         
  -1   2   1          1.83          7.20         1.20 o                         
   0   2   1      11542.55      11790.55        76.38 o                         
   1   2   1       5767.52       6014.47        32.95 o                         
   3   2   1       1250.99       1255.92        10.96 o                         
   4   2   1       4961.82       4758.75        28.44 o                         
   5   2   1       3636.81       3414.33        22.20 o                         
   6   2   1         24.68         32.25         2.95 o                         
   7   2   1        455.11        458.40         8.68 o                         
   8   2   1       4494.02       4288.16        36.89 o                         
   9   2   1       2523.81       2421.01        26.72 o                         
  10   2   1       1323.40       1331.56        19.85 o                         
  11   2   1        419.77        431.52        12.05 o                         
  12   2   1         53.90         65.76         7.08 o                         
  13   2   1         46.87         56.94         7.22 o                         
  14   2   1          1.67          4.80         5.14 o                         
  15   2   1          0.01         -1.01         5.22 o                         
  16   2   1         16.36         18.39         6.02 o                         
  17   2   1          3.17         10.49         5.97 o                         
  18   2   1         67.10         66.07         8.53 o                         
 -19   3   1          7.70         -2.59         5.16 o                         
 -18   3   1          0.02         -4.67         4.67 o                         
 -17   3   1          0.00         -0.16         4.90 o                         
 -16   3   1         85.61        118.26        10.25 o                         
 -15   3   1        272.06        259.37        11.57 o                         
 -14   3   1        145.36        141.47         8.41 o                         
 -13   3   1          0.69          1.04         3.79 o                         
 -12   3   1          0.99          7.19         3.62 o                         
 -11   3   1        172.61        176.89         7.58 o                         
 -10   3   1        549.99        588.57         9.89 o                         
  -9   3   1       2296.79       2303.29        22.62 o                         
  -8   3   1        538.56        516.96         8.10 o                         
  -7   3   1       5166.35       5344.16        39.50 o                         
  -6   3   1       6300.17       6126.37        42.17 o                         
  -5   3   1         37.55         33.08         2.35 o                         
  -4   3   1       1080.83       1098.29         9.16 o                         
  -3   3   1         80.34         78.71         4.24 o                         
  -2   3   1       6501.54       6560.61        36.89 o                         
  -1   3   1        511.48        511.14         6.42 o                         
   0   3   1       1559.31       1686.42        11.90 o                         
   1   3   1       5360.94       5340.70        30.57 o                         
   2   3   1      15063.42      15358.31        89.33 o                         
   3   3   1       5248.57       5247.81        33.35 o                         
   4   3   1         24.80         33.60         2.37 o                         
   5   3   1       1462.29       1407.55        13.25 o                         
   6   3   1          4.57          5.57         2.48 o                         
   7   3   1       1026.26       1008.86        13.29 o                         
   8   3   1         51.59         70.15         4.35 o                         
   9   3   1        414.41        377.61         8.23 o                         
  10   3   1       1661.93       1632.82        21.05 o                         
  11   3   1         25.64         23.76         6.35 o                         
  12   3   1          2.97          5.09         4.92 o                         
  13   3   1        412.52        402.98        12.69 o                         
  14   3   1         44.94         59.54         7.43 o                         
  15   3   1         18.51         11.44         5.78 o                         
  16   3   1          6.88          4.47         5.50 o                         
  17   3   1          0.35          1.87         5.37 o                         
  18   3   1         53.43         42.72         7.18 o                         
 -18   4   1          0.04         -6.42         6.42 o                         
 -17   4   1          4.75         -6.61         6.61 o                         
 -16   4   1          6.62         14.85         7.37 o                         
 -15   4   1         10.26         12.09         3.69 o                         
 -14   4   1          0.29         -1.62         3.05 o                         
 -13   4   1          1.31         -2.02         3.13 o                         
 -12   4   1         15.49          9.87         3.59 o                         
 -11   4   1         22.35         22.64         3.62 o                         
 -10   4   1        821.40        854.48        14.46 o                         
  -9   4   1          3.01          3.80         2.61 o                         
  -8   4   1       3170.63       3233.13        32.31 o                         
  -7   4   1       1304.77       1256.05        13.65 o                         
  -6   4   1       1234.75       1257.29        12.36 o                         
  -5   4   1       1294.89       1401.64        13.01 o                         
  -4   4   1          6.60         13.80         2.19 o                         
  -3   4   1       2447.49       2436.39        16.89 o                         
  -2   4   1       3864.50       3868.08        25.31 o                         
  -1   4   1        185.42        155.32         5.72 o                         
   0   4   1       2070.06       2185.51        15.62 o                         
   1   4   1       2007.59       2114.18        16.29 o                         
   2   4   1       5054.82       5045.34        31.44 o                         
   3   4   1         32.88         30.89         2.64 o                         
   4   4   1        296.75        348.24         5.92 o                         
   5   4   1         14.38         30.44         3.23 o                         
   6   4   1        597.48        564.09         8.51 o                         
   7   4   1        750.80        729.21        12.95 o                         
   8   4   1        116.28        137.41         5.73 o                         
   9   4   1         61.22         97.14         5.43 o                         
  10   4   1          1.58          5.61         4.03 o                         
  11   4   1        567.94        564.21        13.74 o                         
  12   4   1         16.05         21.32         5.53 o                         
  13   4   1        364.37        347.86        13.12 o                         
  14   4   1        413.96        432.64        13.35 o                         
  15   4   1         98.46        117.42         9.90 o                         
  16   4   1         21.22         29.82         6.59 o                         
  17   4   1         25.97         24.44         6.02 o                         
 -18   5   1          0.02         10.38         7.70 o                         
 -17   5   1        136.33        154.78        13.43 o                         
 -16   5   1         52.87         49.77         9.16 o                         
 -15   5   1         11.15          9.98         7.44 o                         
 -14   5   1          7.54          5.30         6.64 o                         
 -13   5   1         78.49         94.72        10.23 o                         
 -12   5   1        908.18        874.58        20.92 o                         
 -11   5   1        708.98        669.43        12.66 o                         
 -10   5   1        622.71        619.34        10.33 o                         
  -9   5   1         11.99         14.25         2.96 o                         
  -8   5   1         47.59         53.93         4.43 o                         
  -7   5   1         68.69         75.96         5.54 o                         
  -6   5   1        308.77        307.79         6.41 o                         
  -5   5   1          0.05         -2.12         2.41 o                         
  -4   5   1        254.39        263.16         5.79 o                         
  -3   5   1       1164.96       1251.36        13.39 o                         
  -2   5   1        130.35        130.07         5.42 o                         
  -1   5   1        301.96        326.42         5.66 o                         
   0   5   1       7071.77       7242.92        42.20 o                         
   1   5   1        173.89        212.42         4.96 o                         
   2   5   1       4761.87       4774.30        32.60 o                         
   3   5   1       2821.23       2842.91        30.90 o                         
   4   5   1        932.08       1001.85        12.11 o                         
   5   5   1          7.52          5.55         2.70 o                         
   6   5   1        240.17        218.84         6.08 o                         
   7   5   1        522.28        555.50         9.58 o                         
   8   5   1        252.99        260.20         7.17 o                         
   9   5   1        881.72        830.84        12.35 o                         
  10   5   1        252.02        250.91        10.70 o                         
  11   5   1          9.80          9.89         8.61 o                         
  12   5   1        256.86        248.45        10.51 o                         
  13   5   1         75.81         93.60         9.86 o                         
  14   5   1         57.21         57.74         9.64 o                         
  15   5   1         27.28         28.88        11.54 o                         
  16   5   1        155.58        174.79        10.39 o                         
  17   5   1        139.68        136.74        10.60 o                         
 -18   6   1          6.91          4.26         7.88 o                         
 -17   6   1         24.82         34.47         8.64 o                         
 -16   6   1         15.27         32.04         8.54 o                         
 -15   6   1          0.19          9.51         6.64 o                         
 -14   6   1          1.02         -2.22         6.53 o                         
 -13   6   1         19.79         16.95         7.32 o                         
 -12   6   1        710.87        651.17        19.04 o                         
 -11   6   1       1256.04       1245.59        24.72 o                         
 -10   6   1        336.87        318.43         7.40 o                         
  -9   6   1          2.90          1.75         3.30 o                         
  -8   6   1          0.92         -3.34         3.34 o                         
  -7   6   1       1274.42       1271.01        15.73 o                         
  -6   6   1          2.48          9.97         3.39 o                         
  -5   6   1       2429.61       2485.06        25.07 o                         
  -4   6   1        329.21        381.94         9.57 o                         
  -3   6   1         51.36         56.13         5.14 o                         
  -2   6   1          7.85          2.57         3.73 o                         
  -1   6   1       4003.88       4104.21        29.82 o                         
   0   6   1        253.54        309.42         7.35 o                         
   1   6   1       1206.43       1322.37        14.98 o                         
   2   6   1       2744.37       2824.24        25.24 o                         
   3   6   1       2594.67       2701.60        24.42 o                         
   4   6   1       1387.96       1368.87        15.82 o                         
   5   6   1       1436.85       1481.33        16.28 o                         
   6   6   1        187.97        203.77         7.41 o                         
   7   6   1         14.66         19.08         3.77 o                         
   8   6   1        789.79        726.88        11.54 o                         
   9   6   1        605.84        571.33        11.53 o                         
  10   6   1        124.42        142.96         8.93 o                         
  11   6   1          8.32          1.78         4.92 o                         
  12   6   1         21.17         24.71         6.92 o                         
  13   6   1         62.33         63.55         7.07 o                         
  14   6   1        214.07        192.17        14.69 o                         
  15   6   1         77.80        103.83         9.44 o                         
  16   6   1          5.41          7.83         5.47 o                         
  17   6   1          8.91          4.43         5.56 o                         
 -17   7   1          0.37          1.01        10.09 o                         
 -16   7   1         15.88         22.33         8.42 o                         
 -15   7   1         47.84         28.85         8.46 o                         
 -14   7   1         10.13         10.64         7.47 o                         
 -13   7   1         34.81         43.28         9.23 o                         
 -12   7   1        105.20         88.31        10.28 o                         
 -11   7   1       1550.16       1447.96        17.83 o                         
 -10   7   1        213.39        191.87        16.83 o                         
  -9   7   1          3.99          1.30         3.50 o                         
  -8   7   1        270.93        269.23        13.05 o                         
  -7   7   1        754.99        712.11        14.28 o                         
  -6   7   1       4078.28       3994.77        40.09 o                         
  -5   7   1          6.63          7.97         3.89 o                         
  -4   7   1       1443.69       1519.01        19.34 o                         
  -3   7   1        529.59        489.14         9.95 o                         
  -2   7   1       1915.88       2054.63        24.93 o                         
  -1   7   1         32.28         48.01         5.83 o                         
   0   7   1       1772.07       1855.72        23.33 o                         
   1   7   1       2537.88       2582.26        26.28 o                         
   2   7   1       2884.28       2706.57        25.32 o                         
   3   7   1      10483.56      10261.25        73.20 o                         
   4   7   1       1058.56       1102.40        15.07 o                         
   5   7   1        257.73        275.54        14.13 o                         
   6   7   1          6.08         17.29         5.91 o                         
   7   7   1       1657.95       1606.70        19.87 o                         
   8   7   1        104.97        101.80         6.72 o                         
   9   7   1       1181.97       1098.51        16.72 o                         
  10   7   1         18.27         11.20         9.57 o                         
  11   7   1        280.82        286.13        13.02 o                         
  12   7   1         14.99          6.48         6.28 o                         
  13   7   1         40.11         48.76         6.48 o                         
  14   7   1         59.04         41.26         6.45 o                         
  15   7   1          0.34          3.16         5.12 o                         
  16   7   1         29.09         25.46         6.19 o                         
 -17   8   1         49.25         42.94        12.23 o                         
 -16   8   1          0.03         -7.09         7.09 o                         
 -15   8   1          1.90          9.64        10.11 o                         
 -14   8   1          0.00          8.78         9.60 o                         
 -13   8   1         60.73         63.52        10.18 o                         
 -12   8   1         34.50         30.93         8.39 o                         
 -11   8   1         41.62         53.66         6.44 o                         
 -10   8   1         61.32         83.40         6.67 o                         
  -9   8   1        525.64        564.79        13.40 o                         
  -8   8   1          5.64          1.88         4.45 o                         
  -7   8   1       3153.93       3147.91        31.72 o                         
  -6   8   1         60.21         66.59         6.21 o                         
  -5   8   1       1319.85       1250.91        19.69 o                         
  -4   8   1          7.19          5.05         5.32 o                         
  -3   8   1        821.12        812.63        14.46 o                         
  -2   8   1        186.07        215.05         8.93 o                         
  -1   8   1        229.33        242.65         9.23 o                         
   0   8   1        761.58        810.55        16.39 o                         
   1   8   1       1484.94       1405.81        21.88 o                         
   2   8   1        907.25        959.41        16.89 o                         
   3   8   1        302.70        308.03        10.93 o                         
   4   8   1         19.76         31.04         5.19 o                         
   5   8   1         10.82         10.77         4.46 o                         
   6   8   1        713.01        697.68        13.45 o                         
   7   8   1        350.54        324.81        12.81 o                         
   8   8   1        549.65        557.17        16.48 o                         
   9   8   1       1111.48       1109.64        22.84 o                         
  10   8   1        714.18        710.91        18.73 o                         
  11   8   1          5.97         14.70         8.72 o                         
  12   8   1         38.24         36.74         9.13 o                         
  13   8   1         16.94         14.79         5.29 o                         
  14   8   1        157.58        185.79         9.51 o                         
  15   8   1        192.89        211.78        13.24 o                         
  16   8   1         28.63         27.35         7.18 o                         
 -16   9   1          9.76          1.15         8.12 o                         
 -15   9   1         21.47         22.93         8.72 o                         
 -14   9   1          2.75         -4.13         7.22 o                         
 -13   9   1          2.50         13.44         7.84 o                         
 -12   9   1         56.66         50.04         5.69 o                         
 -11   9   1        198.54        233.75        10.31 o                         
 -10   9   1        144.79        135.76        11.90 o                         
  -9   9   1          0.38         -1.04         5.85 o                         
  -8   9   1        223.35        227.90        11.24 o                         
  -7   9   1         18.24         18.80         6.83 o                         
  -6   9   1        200.25        207.70        11.69 o                         
  -5   9   1          2.25          1.79         6.76 o                         
  -4   9   1          0.53          0.15         7.18 o                         
  -3   9   1        358.78        356.02        12.97 o                         
  -2   9   1         28.53         23.55         6.58 o                         
  -1   9   1        383.97        349.85        12.38 o                         
   0   9   1        505.04        535.14        14.32 o                         
   1   9   1        444.60        473.38        13.73 o                         
   2   9   1         48.82         41.72         6.95 o                         
   3   9   1       1325.31       1237.37        24.01 o                         
   4   9   1         98.55         80.93         7.98 o                         
   5   9   1        589.56        582.97        14.85 o                         
   6   9   1         83.94        104.89         8.87 o                         
   7   9   1         51.93         72.39         8.17 o                         
   8   9   1       1056.71       1053.75        19.75 o                         
   9   9   1          0.69          4.35         5.54 o                         
  10   9   1         44.23         42.79         7.09 o                         
  11   9   1         78.74         88.15         9.14 o                         
  12   9   1         79.27         80.47         8.07 o                         
  13   9   1         50.77         49.13         9.94 o                         
  14   9   1          0.13         -0.97         7.22 o                         
  15   9   1          3.02         22.11         5.43 o                         
 -15  10   1          0.01          6.04         8.04 o                         
 -14  10   1         12.81          8.26        11.18 o                         
 -13  10   1          5.41          6.41         8.09 o                         
 -12  10   1          8.41         -0.61        10.37 o                         
 -11  10   1        166.36        202.25        11.97 o                         
 -10  10   1       1024.25       1052.88        27.71 o                         
  -9  10   1         25.64         45.43        10.02 o                         
  -8  10   1          0.20         -2.53         6.53 o                         
  -7  10   1          8.88          5.91         6.59 o                         
  -6  10   1        761.73        770.23        18.06 o                         
  -5  10   1          3.56         11.24         7.00 o                         
  -4  10   1          2.13          9.09         6.87 o                         
  -3  10   1          7.89         -3.79         6.53 o                         
  -2  10   1         99.06        125.70        10.15 o                         
  -1  10   1        247.44        259.93        12.31 o                         
   0  10   1        284.55        323.74        13.65 o                         
   1  10   1       1384.20       1380.80        23.45 o                         
   2  10   1         13.20         25.50         7.25 o                         
   3  10   1        792.00        715.81        17.88 o                         
   4  10   1        118.93        108.67         9.50 o                         
   5  10   1        585.40        599.75        15.99 o                         
   6  10   1         20.47         38.01         7.44 o                         
   7  10   1         25.13         36.10         6.77 o                         
   8  10   1         77.35         88.91         9.05 o                         
   9  10   1         16.62         13.56         6.53 o                         
  10  10   1         15.78         32.89         8.87 o                         
  11  10   1         18.68         47.04         7.14 o                         
  12  10   1          0.43         23.07        11.60 o                         
  13  10   1        110.71        137.44         9.56 o                         
  14  10   1        117.27        157.87        20.56 o                         
 -14  11   1          0.07          9.36        10.14 o                         
 -13  11   1         16.69         38.59        10.58 o                         
 -12  11   1          0.48         -8.01         8.01 o                         
 -11  11   1         53.69         51.32         6.97 o                         
 -10  11   1        511.32        497.30        15.49 o                         
  -9  11   1         22.25         26.72         6.99 o                         
  -8  11   1          1.00          2.80         6.45 o                         
  -7  11   1         40.30         46.26         8.34 o                         
  -6  11   1         24.30         11.38         7.02 o                         
  -5  11   1        345.84        335.79        14.16 o                         
  -4  11   1         22.49         10.32         7.32 o                         
  -3  11   1        133.39        136.67        10.74 o                         
  -2  11   1         84.54         88.47         9.69 o                         
  -1  11   1         17.15         13.34         7.67 o                         
   0  11   1        312.62        312.96        13.94 o                         
   1  11   1         48.94         42.05         8.37 o                         
   2  11   1        233.33        241.85        19.26 o                         
   3  11   1       2983.09       2772.54        35.87 o                         
   4  11   1        462.67        476.29        15.57 o                         
   5  11   1        184.92        198.07        11.79 o                         
   6  11   1          9.43          8.37         6.30 o                         
   7  11   1        167.92        159.38        10.71 o                         
   8  11   1         28.76         29.83         7.06 o                         
   9  11   1         18.13         21.80         6.91 o                         
  10  11   1          5.07          2.16         5.84 o                         
  11  11   1          3.42          8.88         5.93 o                         
  12  11   1          6.27         43.66        18.62 o                         
  13  11   1         37.50         40.81        14.50 o                         
 -13  12   1          9.21         12.13        12.60 o                         
 -12  12   1         27.41         43.39        10.01 o                         
 -11  12   1         23.09         28.69        13.18 o                         
 -10  12   1          9.66         17.58         8.05 o                         
  -9  12   1          1.99         10.46         7.10 o                         
  -8  12   1          3.73          1.08         6.96 o                         
  -7  12   1         35.48         29.39         7.98 o                         
  -6  12   1         48.12         56.22         8.98 o                         
  -5  12   1         98.68        106.37        10.36 o                         
  -4  12   1         41.65         39.93         8.39 o                         
  -3  12   1         13.98          2.15         7.16 o                         
  -2  12   1         62.25         46.86         7.95 o                         
  -1  12   1        207.36        205.62        12.23 o                         
   0  12   1        110.09        122.20        11.54 o                         
   1  12   1        269.35        251.33        13.60 o                         
   2  12   1          5.14         13.60         7.09 o                         
   3  12   1         29.34         48.16         9.26 o                         
   4  12   1          5.01         12.10         6.94 o                         
   5  12   1          7.38         16.32         6.92 o                         
   6  12   1         89.64         83.56         9.90 o                         
   7  12   1         28.83         24.37         9.28 o                         
   8  12   1        206.66        217.55        20.75 o                         
   9  12   1         40.57         46.31        11.67 o                         
  10  12   1         19.67         24.25         9.74 o                         
  11  12   1          3.82         19.56         8.01 o                         
  12  12   1         32.66         32.84        21.68 o                         
 -12  13   1          0.13        -19.53        19.53 o                         
 -11  13   1          0.01         23.07         7.78 o                         
 -10  13   1          4.42         10.25        12.46 o                         
  -9  13   1          9.67         20.19         7.51 o                         
  -8  13   1         35.55         31.21         8.57 o                         
  -7  13   1          4.72         23.86        12.29 o                         
  -6  13   1         85.27         73.43         9.54 o                         
  -5  13   1          2.47         13.03         7.96 o                         
  -4  13   1         71.32         80.26        10.18 o                         
  -3  13   1          7.97          7.69         7.52 o                         
  -2  13   1         85.98         82.55        10.34 o                         
  -1  13   1         26.05         27.17         8.09 o                         
   0  13   1          1.93         18.05         9.48 o                         
   1  13   1          0.76          5.22         8.13 o                         
   2  13   1         35.82         73.03        22.99 o                         
   3  13   1          5.11         11.15         8.82 o                         
   4  13   1          0.03         16.11         7.19 o                         
   5  13   1         13.59         38.44         8.10 o                         
   6  13   1         14.38          3.97         8.36 o                         
   7  13   1          6.14         11.44         9.17 o                         
   8  13   1          1.06          3.58        12.69 o                         
   9  13   1         15.83         15.14         7.89 o                         
  10  13   1          0.01         23.91        12.94 o                         
 -10  14   1        115.26        107.80        13.28 o                         
  -9  14   1         15.29         18.63        14.03 o                         
  -8  14   1         36.39         36.95        13.06 o                         
  -7  14   1         11.42         13.02        16.89 o                         
  -6  14   1          6.35          7.20        10.50 o                         
  -5  14   1          2.86          7.35        11.47 o                         
  -4  14   1          0.05         -2.11         7.55 o                         
  -3  14   1         16.70         29.77         8.24 o                         
  -2  14   1        101.49        147.39        20.29 o                         
  -1  14   1         19.83         43.60        11.97 o                         
   0  14   1         20.79         13.33        10.30 o                         
   1  14   1        361.52        313.42        20.56 o                         
   2  14   1         29.51         45.07        11.08 o                         
   3  14   1         67.44         68.52        14.06 o                         
   4  14   1        123.88         92.54        11.18 o                         
   5  14   1        112.54        125.76        12.85 o                         
   6  14   1         22.78         37.48        18.58 o                         
   7  14   1          4.13         17.87        16.18 o                         
   9  14   1         25.38         -2.79        53.30 o                         
  -8  15   1         10.01         17.70        11.41 o                         
  -7  15   1          8.37         21.03        15.21 o                         
  -6  15   1         31.86         51.93        15.76 o                         
  -5  15   1          2.23         30.16        16.95 o                         
  -4  15   1          0.75         53.81        50.19 o                         
  -3  15   1         94.78        100.62        11.11 o                         
  -2  15   1         36.83         50.71        10.71 o                         
   0  15   1          4.45         58.32        26.51 o                         
   1  15   1         17.57         69.20        32.09 o                         
   2  15   1          2.15         36.83        33.21 o                         
   3  15   1         77.48         65.82        11.25 o                         
   4  15   1        103.03         89.13        11.60 o                         
  -4  16   1         21.93        145.63        30.14 o                         
   3  16   1         23.98         36.24        17.68 o                         
 -19   0   2         35.14         23.25         8.92 o                         
 -18   0   2         39.57         44.07         9.36 o                         
 -17   0   2        343.47        351.40        19.64 o                         
 -16   0   2        471.80        474.02        23.15 o                         
 -15   0   2          6.55          4.40         7.65 o                         
 -14   0   2         44.34         41.49         9.19 o                         
 -13   0   2        900.52        954.08        30.60 o                         
 -12   0   2       1382.84       1296.96        22.63 o                         
 -11   0   2          0.08         -3.90         3.90 o                         
 -10   0   2       2145.70       2180.80        30.82 o                         
  -9   0   2       1830.37       2009.91        27.03 o                         
  -8   0   2        167.76        219.01         8.29 o                         
  -7   0   2       2051.37       2007.20        25.15 o                         
  -6   0   2       1066.79       1000.77        13.77 o                         
  -5   0   2      12266.13      12408.00       103.18 o                         
  -4   0   2      13391.37      12829.60       106.15 o                         
  -3   0   2        214.03        219.39         5.29 o                         
  -2   0   2       9815.73       9985.00        82.64 o                         
  -1   0   2        933.49        968.30        10.78 o                         
   0   0   2         43.29         46.72         3.43 o                         
   1   0   2         65.12         63.93         4.23 o                         
   4   0   2       5541.14       5467.00        45.79 o                         
   5   0   2       6877.80       6917.27        62.16 o                         
   6   0   2       5556.96       5714.98        67.21 o                         
   7   0   2       2340.14       2355.00        30.68 o                         
   8   0   2        671.93        638.33        21.59 o                         
   9   0   2          2.39          4.48         5.68 o                         
  10   0   2         20.54         38.41        14.64 o                         
  11   0   2        250.02        250.04        19.35 o                         
  12   0   2          8.78          7.11         7.45 o                         
  13   0   2        610.50        624.76        21.87 o                         
  14   0   2          0.22         -4.00         6.87 o                         
  15   0   2         67.83         73.76        11.37 o                         
  16   0   2          0.23         -5.34         6.90 o                         
  17   0   2          2.06          5.91         8.23 o                         
 -19   1   2          9.18         -1.64         5.58 o                         
 -18   1   2        460.64        447.41        13.84 o                         
 -17   1   2         87.43         97.72         8.49 o                         
 -16   1   2          9.17          5.72         5.39 o                         
 -15   1   2         14.47         14.74         5.76 o                         
 -14   1   2        807.31        771.63        13.67 o                         
 -13   1   2        208.93        200.96         8.06 o                         
 -12   1   2        277.65        285.11         9.92 o                         
 -11   1   2        729.83        726.73        11.80 o                         
 -10   1   2         38.66         46.50         3.67 o                         
  -9   1   2        284.18        286.97         6.21 o                         
  -8   1   2       1228.70       1140.52        13.06 o                         
  -7   1   2       3708.58       3757.72        31.26 o                         
  -6   1   2        968.32        916.14         8.39 o                         
  -5   1   2          3.92          7.84         1.78 o                         
  -4   1   2       5997.26       5844.90        34.74 o                         
  -3   1   2        166.46        160.22         6.39 o                         
  -2   1   2      15339.11      15541.91       116.07 o                         
  -1   1   2        818.12        852.97         7.63 o                         
   0   1   2        320.78        287.68         3.58 o                         
   2   1   2      20965.18      21191.84       398.44 o                         
   3   1   2        138.79        151.97         3.69 o                         
   4   1   2       8205.96       8492.97        50.10 o                         
   5   1   2       2295.38       2273.40        18.67 o                         
   6   1   2        559.31        610.58        10.45 o                         
   7   1   2        134.34        123.36         6.20 o                         
   8   1   2       1423.63       1367.84        18.83 o                         
   9   1   2         98.83        108.11         7.06 o                         
  10   1   2          8.97          7.08         4.50 o                         
  11   1   2        284.23        286.63        10.94 o                         
  12   1   2       1207.81       1191.33        20.52 o                         
  13   1   2        266.47        249.77        11.08 o                         
  14   1   2        346.29        338.88        15.81 o                         
  15   1   2         27.03         23.12         6.31 o                         
  16   1   2         24.93         25.12         6.56 o                         
  17   1   2        119.06        128.69        10.99 o                         
 -19   2   2          1.60          4.46        10.63 o                         
 -18   2   2         64.08         58.02         9.02 o                         
 -17   2   2        140.27        144.71         8.84 o                         
 -16   2   2         56.08         41.84         6.95 o                         
 -15   2   2          2.13          0.91         4.67 o                         
 -14   2   2          5.17         13.85         4.72 o                         
 -13   2   2        204.34        222.13         7.84 o                         
 -12   2   2        213.47        218.64         8.14 o                         
 -11   2   2         25.99         27.23         3.55 o                         
 -10   2   2         26.33         27.15         3.87 o                         
  -9   2   2          3.00          6.38         2.95 o                         
  -8   2   2       1216.33       1197.94        18.58 o                         
  -7   2   2        542.80        484.85         9.50 o                         
  -6   2   2        208.47        208.20         5.87 o                         
  -5   2   2       1801.13       1769.78        17.23 o                         
  -4   2   2         15.38         15.74         1.68 o                         
  -3   2   2       6361.87       6680.14        38.92 o                         
  -2   2   2        735.36        748.24         7.03 o                         
  -1   2   2       5051.55       5503.61        38.84 o                         
   0   2   2         22.46         28.06         2.05 o                         
   1   2   2        444.10        422.06         6.04 o                         
   2   2   2       9518.30       9614.03        62.13 o                         
   3   2   2       7853.78       8275.09        70.09 o                         
   4   2   2         55.53         78.06         4.62 o                         
   5   2   2        202.90        170.24         4.28 o                         
   6   2   2       1416.96       1455.56        15.53 o                         
   7   2   2        176.86        186.65         6.08 o                         
   8   2   2        144.03        119.77         6.80 o                         
   9   2   2         38.03         45.35         5.15 o                         
  10   2   2          3.83          0.08         4.33 o                         
  11   2   2          6.80         13.28         5.29 o                         
  12   2   2        283.34        287.95        11.16 o                         
  13   2   2         74.30         78.01         7.61 o                         
  14   2   2          0.03         -4.67         4.67 o                         
  15   2   2         15.89         12.43         5.96 o                         
  16   2   2          6.13          7.95         5.25 o                         
  17   2   2         26.75         27.50         8.61 o                         
 -19   3   2        107.99        119.57        12.47 o                         
 -18   3   2         56.11         62.58        10.03 o                         
 -17   3   2        274.17        288.70        15.54 o                         
 -16   3   2         54.04         54.24         9.04 o                         
 -15   3   2         27.45         30.76         7.82 o                         
 -14   3   2        265.34        225.77        13.41 o                         
 -13   3   2         16.61          4.34         6.78 o                         
 -12   3   2         44.07         45.60         9.70 o                         
 -11   3   2         74.51         75.57         9.78 o                         
 -10   3   2        172.80        190.10        10.85 o                         
  -9   3   2          3.15          3.96         4.90 o                         
  -8   3   2       1105.73       1011.14        17.93 o                         
  -7   3   2       1758.62       1692.95        21.38 o                         
  -6   3   2       1279.83       1313.50        14.66 o                         
  -5   3   2         10.57         20.90         2.74 o                         
  -4   3   2       3019.06       2925.60        19.03 o                         
  -3   3   2       4336.02       4317.80        27.10 o                         
  -2   3   2       1586.92       1659.36        15.36 o                         
  -1   3   2          5.23         14.50         3.93 o                         
   0   3   2       1496.12       1514.78        18.10 o                         
   1   3   2        384.74        372.39         4.83 o                         
   2   3   2          1.44         11.08         2.51 o                         
   3   3   2       7824.00       8084.56        59.48 o                         
   4   3   2        849.15        841.65        11.43 o                         
   5   3   2       4621.51       4870.06        53.46 o                         
   6   3   2        247.08        261.07         7.82 o                         
   7   3   2         63.84         66.85         4.49 o                         
   8   3   2       1606.25       1568.07        20.30 o                         
   9   3   2          9.58         11.84         6.26 o                         
  10   3   2         88.62        104.32         6.59 o                         
  11   3   2        252.72        257.51        10.65 o                         
  12   3   2        133.01        138.82         9.22 o                         
  13   3   2        203.04        219.67        10.98 o                         
  14   3   2        234.09        231.69        13.98 o                         
  15   3   2         38.85         42.41         7.28 o                         
  16   3   2         62.77         82.21         9.47 o                         
  17   3   2        221.15        245.51        12.35 o                         
 -19   4   2          8.05          5.26         7.64 o                         
 -18   4   2          1.01          5.32         7.39 o                         
 -17   4   2          4.02         -0.45         6.51 o                         
 -16   4   2         88.33         82.77        10.57 o                         
 -15   4   2          0.08         -4.59         7.73 o                         
 -14   4   2          6.83          6.52         6.61 o                         
 -13   4   2        261.22        283.34        14.78 o                         
 -12   4   2        918.81        868.87        23.74 o                         
 -11   4   2        175.67        181.42        11.43 o                         
 -10   4   2         67.31         88.37        10.97 o                         
  -9   4   2       1239.26       1335.42        22.33 o                         
  -8   4   2        259.65        320.47        12.16 o                         
  -7   4   2        174.87        146.65         8.62 o                         
  -6   4   2          3.23         12.67         4.26 o                         
  -5   4   2       3946.79       3922.35        35.35 o                         
  -4   4   2       1651.60       1583.61        12.67 o                         
  -3   4   2       5906.60       5983.96        33.87 o                         
  -2   4   2        276.08        265.16         5.42 o                         
  -1   4   2        279.67        311.32         5.77 o                         
   0   4   2        411.99        384.14         5.43 o                         
   1   4   2       2884.90       2999.41        19.61 o                         
   2   4   2         96.07         93.48         4.55 o                         
   3   4   2        227.54        189.65         6.60 o                         
   4   4   2       9490.23       9906.51        88.44 o                         
   5   4   2       2378.78       2416.55        20.96 o                         
   6   4   2        330.13        325.86         7.68 o                         
   7   4   2        786.93        741.06        11.07 o                         
   8   4   2         92.63        107.38         5.56 o                         
   9   4   2         41.54         55.96         4.93 o                         
  10   4   2        197.98        178.55         7.36 o                         
  11   4   2        106.34        103.98         7.86 o                         
  12   4   2        257.70        245.65        14.06 o                         
  13   4   2         32.58         33.52         6.03 o                         
  14   4   2         19.07         13.15         5.49 o                         
  15   4   2          1.48          9.79         7.51 o                         
  16   4   2          0.48         -3.70         8.17 o                         
  17   4   2         24.95         35.49         6.91 o                         
 -18   5   2          3.11          6.37         9.55 o                         
 -17   5   2         45.31         54.87         9.83 o                         
 -16   5   2          1.39          3.66         7.38 o                         
 -15   5   2         15.21          9.36         7.00 o                         
 -14   5   2        130.89        137.16        12.43 o                         
 -13   5   2        324.53        274.98        20.86 o                         
 -12   5   2        315.98        318.55        14.77 o                         
 -11   5   2        715.84        656.87        17.92 o                         
 -10   5   2        168.94        185.77        13.48 o                         
  -9   5   2          7.69          9.64         6.03 o                         
  -8   5   2        402.64        384.08        13.66 o                         
  -7   5   2         33.65         31.96         2.80 o                         
  -6   5   2        271.67        307.29         6.26 o                         
  -5   5   2        111.56        136.20         7.73 o                         
  -4   5   2        156.29        166.98         5.20 o                         
  -3   5   2       2849.44       2775.20        22.09 o                         
  -2   5   2      11712.69      11799.02        79.66 o                         
  -1   5   2       2334.44       2168.96        19.70 o                         
   0   5   2       2913.26       3022.96        22.60 o                         
   1   5   2       2434.17       2538.74        20.47 o                         
   2   5   2       3258.44       3245.87        24.88 o                         
   3   5   2       2822.10       2702.28        21.81 o                         
   4   5   2          3.64         12.26         2.79 o                         
   5   5   2         44.30         44.87         3.60 o                         
   6   5   2        123.11        157.56        14.33 o                         
   7   5   2          5.79          8.02         3.09 o                         
   8   5   2        812.43        802.55        12.49 o                         
   9   5   2          9.71         10.29         4.97 o                         
  10   5   2        178.80        158.58         7.27 o                         
  11   5   2        669.97        609.23        12.23 o                         
  12   5   2        138.33        144.30         8.97 o                         
  13   5   2         16.41         23.71         6.23 o                         
  14   5   2          1.47          1.47         4.66 o                         
  15   5   2          1.05          8.69         5.14 o                         
  16   5   2          0.06          4.16         5.48 o                         
  17   5   2         33.81         36.53         7.34 o                         
 -18   6   2          2.70          2.33         8.93 o                         
 -17   6   2          5.07          9.80         7.77 o                         
 -16   6   2        161.78        154.28        13.34 o                         
 -15   6   2          2.17          2.03         7.48 o                         
 -14   6   2         22.67         20.70         7.90 o                         
 -13   6   2        255.22        284.46        16.39 o                         
 -12   6   2        519.94        516.40        17.54 o                         
 -11   6   2         75.76         77.75         9.36 o                         
 -10   6   2         26.79         17.15         7.72 o                         
  -9   6   2        195.30        179.31        15.16 o                         
  -8   6   2       1058.92       1074.58        13.34 o                         
  -7   6   2        944.32        878.31        14.21 o                         
  -6   6   2        550.49        580.11         9.40 o                         
  -5   6   2         97.30        102.84         5.78 o                         
  -4   6   2          4.51          7.13         3.07 o                         
  -3   6   2       2090.86       2164.97        21.10 o                         
  -2   6   2        142.85        145.81         8.04 o                         
  -1   6   2       2497.94       2719.60        25.53 o                         
   0   6   2         25.99         23.98         3.64 o                         
   1   6   2       5752.76       5821.51        82.68 o                         
   2   6   2        907.15       1080.30        13.26 o                         
   3   6   2        827.36        882.85        11.52 o                         
   4   6   2        536.87        541.82         9.03 o                         
   5   6   2        394.95        430.09         8.30 o                         
   6   6   2        600.43        560.88         9.86 o                         
   7   6   2        280.81        288.63         9.94 o                         
   8   6   2        229.75        235.16         8.51 o                         
   9   6   2        203.33        235.84        11.57 o                         
  10   6   2         28.42         27.92         5.37 o                         
  11   6   2         22.58         18.14         4.28 o                         
  12   6   2        491.93        497.71        12.57 o                         
  13   6   2        110.02        129.08         9.06 o                         
  14   6   2          0.01         -5.46         6.25 o                         
  15   6   2         56.89         68.98         8.36 o                         
  16   6   2         73.03         74.06         8.15 o                         
 -17   7   2         84.18         93.45        11.55 o                         
 -16   7   2         36.15         49.10         9.72 o                         
 -15   7   2          8.26          2.36         7.65 o                         
 -14   7   2          2.36          2.68         7.01 o                         
 -13   7   2         36.45         34.98         9.08 o                         
 -12   7   2          0.27         -0.63         6.65 o                         
 -11   7   2         82.74         83.53         9.95 o                         
 -10   7   2        112.56        114.37        12.58 o                         
  -9   7   2        169.76        174.52         7.66 o                         
  -8   7   2        774.90        784.31        12.31 o                         
  -7   7   2        584.76        592.27        11.55 o                         
  -6   7   2        707.58        712.88        13.97 o                         
  -5   7   2        541.03        542.46         9.94 o                         
  -4   7   2        720.59        738.69        11.49 o                         
  -3   7   2       1027.65       1007.64        14.98 o                         
  -2   7   2          2.84         11.00         4.08 o                         
  -1   7   2          5.81         -2.77         3.65 o                         
   0   7   2        917.33        939.15        13.17 o                         
   1   7   2        197.18        193.29         7.05 o                         
   2   7   2        157.83        180.25         6.54 o                         
   3   7   2        839.32        906.23        13.23 o                         
   4   7   2       1324.65       1399.10        17.67 o                         
   5   7   2         76.40         89.91         6.79 o                         
   6   7   2         48.77         52.61         4.69 o                         
   7   7   2         25.47         34.11         4.62 o                         
   8   7   2        534.53        533.27        13.58 o                         
   9   7   2        173.71        188.35         9.05 o                         
  10   7   2          5.80         10.62         4.70 o                         
  11   7   2        256.56        262.51        12.94 o                         
  12   7   2         38.08         37.79         5.07 o                         
  13   7   2          7.43          5.32         6.95 o                         
  14   7   2          2.51          1.78         6.85 o                         
  15   7   2          0.44          1.53         6.38 o                         
  16   7   2         19.69         25.08         6.46 o                         
 -17   8   2          4.81          8.32         8.56 o                         
 -16   8   2        122.16        120.14        12.64 o                         
 -15   8   2        125.72        116.73        14.44 o                         
 -14   8   2          3.81         -2.16         7.00 o                         
 -13   8   2          2.17          5.43         7.59 o                         
 -12   8   2        301.69        311.37        21.23 o                         
 -11   8   2        422.37        435.06        16.67 o                         
 -10   8   2          3.26          5.07         3.52 o                         
  -9   8   2        504.73        565.75        31.63 o                         
  -8   8   2        313.60        310.73        11.38 o                         
  -7   8   2        904.94        862.84        16.53 o                         
  -6   8   2          2.27          3.08         4.75 o                         
  -5   8   2        372.79        369.48        11.52 o                         
  -4   8   2        147.79        171.89         9.75 o                         
  -3   8   2       1191.72       1253.38        17.97 o                         
  -2   8   2        269.75        282.31        12.06 o                         
  -1   8   2          6.63          3.45         5.24 o                         
   0   8   2        103.67        121.71         8.01 o                         
   1   8   2        366.53        360.60        10.65 o                         
   2   8   2         14.51         17.69         5.17 o                         
   3   8   2       1192.87       1156.47        16.27 o                         
   4   8   2          0.40         -1.12         5.48 o                         
   5   8   2          4.34          0.85         4.39 o                         
   6   8   2          1.75         -1.46         3.97 o                         
   7   8   2         24.16         27.29         9.11 o                         
   8   8   2          9.60         13.62         5.60 o                         
   9   8   2         30.94         19.47         5.59 o                         
  10   8   2        557.85        595.82        12.14 o                         
  11   8   2         57.30         69.85         5.98 o                         
  12   8   2         34.41         37.13         8.09 o                         
  13   8   2        109.46        141.75        10.33 o                         
  14   8   2         37.54         44.63         6.99 o                         
  15   8   2          0.14         -1.38         6.14 o                         
 -16   9   2          3.14         10.56         8.32 o                         
 -15   9   2         26.38         35.69         9.15 o                         
 -14   9   2         10.39         23.65         8.10 o                         
 -13   9   2        266.45        270.47        18.21 o                         
 -12   9   2          1.98         13.38         7.90 o                         
 -11   9   2        788.48        755.75        21.46 o                         
 -10   9   2         67.82         74.71         5.35 o                         
  -9   9   2          0.02          1.77         4.00 o                         
  -8   9   2        856.02        820.13        14.93 o                         
  -7   9   2        327.30        318.43        11.24 o                         
  -6   9   2       1641.89       1583.59        26.77 o                         
  -5   9   2         63.76         64.24         8.06 o                         
  -4   9   2         14.16         19.70         5.63 o                         
  -3   9   2        147.95        172.10         8.82 o                         
  -2   9   2       2030.56       1947.76        23.98 o                         
  -1   9   2        835.07        794.47        15.11 o                         
   0   9   2         73.12         64.33         7.11 o                         
   1   9   2         10.63          6.60        11.36 o                         
   2   9   2       1285.73       1173.37        19.77 o                         
   3   9   2        635.67        622.41        14.96 o                         
   4   9   2          0.74         -3.86         3.86 o                         
   5   9   2        509.76        502.40        15.61 o                         
   6   9   2         75.25         90.20         6.74 o                         
   7   9   2        203.20        213.18        14.96 o                         
   8   9   2         78.61         77.89         6.65 o                         
   9   9   2         69.84         74.70         6.52 o                         
  10   9   2         94.79         75.40         6.07 o                         
  11   9   2          8.66          7.59         6.07 o                         
  12   9   2        115.58        110.95        11.52 o                         
  13   9   2         38.35         39.69         6.95 o                         
  14   9   2        109.32        135.97        13.14 o                         
 -15  10   2         41.16         46.35         9.87 o                         
 -14  10   2          1.74          4.15         7.98 o                         
 -13  10   2        223.48        196.17        14.63 o                         
 -12  10   2          7.51         12.43         8.72 o                         
 -11  10   2         80.92        108.21         6.56 o                         
 -10  10   2        773.33        750.81        14.17 o                         
  -9  10   2        268.39        269.62        13.37 o                         
  -8  10   2        456.45        451.27        14.17 o                         
  -7  10   2          0.01          0.28         6.66 o                         
  -6  10   2        582.68        568.70        16.02 o                         
  -5  10   2        657.17        675.36        17.37 o                         
  -4  10   2          8.16         -1.31         6.84 o                         
  -3  10   2        190.13        179.28        11.02 o                         
  -2  10   2         92.44         85.34         7.95 o                         
  -1  10   2        181.22        205.85        10.41 o                         
   0  10   2        166.16        176.15        10.33 o                         
   1  10   2        390.96        385.45        14.02 o                         
   2  10   2        485.14        464.62        14.49 o                         
   3  10   2        980.56        897.08        23.90 o                         
   4  10   2        186.35        184.00        11.07 o                         
   5  10   2        146.98        177.97        10.72 o                         
   6  10   2         34.26         35.06         6.88 o                         
   7  10   2        208.86        205.90        11.48 o                         
   8  10   2         42.82         41.39         8.97 o                         
   9  10   2         53.98         51.16         5.88 o                         
  10  10   2         36.61         47.74         9.48 o                         
  11  10   2         58.74         55.14         6.86 o                         
  12  10   2          6.39         -1.38         5.47 o                         
  13  10   2         45.71         50.45        16.61 o                         
 -14  11   2         29.87         30.38         9.68 o                         
 -13  11   2          2.67         -5.93         8.31 o                         
 -12  11   2         20.13         12.82         9.29 o                         
 -11  11   2         15.88         35.55         5.21 o                         
 -10  11   2          3.99          4.37         5.22 o                         
  -9  11   2          0.15          9.66         6.37 o                         
  -8  11   2          1.77          3.65         6.81 o                         
  -7  11   2         60.91         68.94         8.90 o                         
  -6  11   2          0.19          7.81         7.09 o                         
  -5  11   2        386.30        376.82        14.69 o                         
  -4  11   2          0.94         -4.50         7.24 o                         
  -3  11   2         61.67         55.58         9.19 o                         
  -2  11   2         28.67         14.75        10.61 o                         
  -1  11   2          3.80         21.10         7.48 o                         
   0  11   2        484.46        465.44        15.75 o                         
   1  11   2        183.20        239.90        19.22 o                         
   2  11   2         25.80         46.28         7.99 o                         
   3  11   2         26.49         19.95         8.96 o                         
   4  11   2          5.95          5.84         7.84 o                         
   5  11   2         25.01         29.05         7.12 o                         
   6  11   2         68.94         90.53        11.59 o                         
   7  11   2          3.56         -2.16         5.58 o                         
   8  11   2         58.09         80.84         8.20 o                         
   9  11   2          0.07         -2.87         7.46 o                         
  10  11   2          0.06         18.27         7.30 o                         
  11  11   2         15.62         13.22        10.91 o                         
  12  11   2          3.23          7.18        14.85 o                         
  13  11   2          2.53        -17.58        17.58 o                         
 -13  12   2         16.69         19.14        13.58 o                         
 -12  12   2          3.80         -5.38        12.65 o                         
 -11  12   2         37.36         46.40         7.91 o                         
 -10  12   2         94.57        113.33        12.39 o                         
  -9  12   2        161.67        182.75        18.95 o                         
  -8  12   2        214.65        236.43        13.29 o                         
  -7  12   2          5.71          3.70         7.00 o                         
  -6  12   2        233.06        250.37        13.41 o                         
  -5  12   2         14.09         30.71         7.70 o                         
  -4  12   2        475.17        421.93        17.71 o                         
  -3  12   2        159.94        169.62        11.35 o                         
  -2  12   2         15.74         33.64         7.72 o                         
  -1  12   2        101.08         96.67         9.36 o                         
   0  12   2         77.58         75.13        10.75 o                         
   1  12   2        270.58        253.69        14.45 o                         
   2  12   2        460.11        449.57        15.31 o                         
   3  12   2         24.94         37.74         7.80 o                         
   4  12   2        189.68        182.75        13.54 o                         
   5  12   2         50.84         45.99        12.97 o                         
   6  12   2          6.58          3.73        10.58 o                         
   7  12   2         93.03        118.04        16.30 o                         
   8  12   2          3.53         12.74         6.60 o                         
   9  12   2        154.28        184.95        11.71 o                         
  10  12   2         15.69         24.07         7.99 o                         
  11  12   2          7.98         21.22        20.59 o                         
 -12  13   2          7.96         11.97        18.52 o                         
 -11  13   2          7.61         15.49         8.07 o                         
 -10  13   2          7.31         11.98        11.44 o                         
  -9  13   2        129.88        152.13        13.35 o                         
  -8  13   2        219.86        228.49        14.07 o                         
  -7  13   2         31.04         28.92         8.74 o                         
  -6  13   2         78.61         74.49        12.85 o                         
  -5  13   2         73.13         85.65        11.51 o                         
  -4  13   2         94.94         95.92        10.65 o                         
  -3  13   2         73.85         85.07         9.55 o                         
  -2  13   2        274.92        257.02        18.41 o                         
  -1  13   2         15.55         34.21        14.44 o                         
   0  13   2          3.21         11.07         8.30 o                         
   1  13   2         29.41         34.98         9.14 o                         
   2  13   2         22.04         29.95         8.20 o                         
   3  13   2          4.19         20.89        11.52 o                         
   4  13   2          9.06         15.21        13.17 o                         
   5  13   2        117.84        103.94        14.44 o                         
   6  13   2         68.02         73.57        12.09 o                         
   7  13   2         21.94         22.51         7.61 o                         
   8  13   2        127.95        145.27        11.13 o                         
   9  13   2          6.23         17.86         7.34 o                         
 -10  14   2         38.39         25.53        10.90 o                         
  -9  14   2          0.18          5.66        12.15 o                         
  -8  14   2          0.03          3.17         9.71 o                         
  -7  14   2         10.51          4.23         8.96 o                         
  -6  14   2         21.55         24.39         8.75 o                         
  -5  14   2         35.43         37.16        10.32 o                         
  -4  14   2         51.01         48.44        10.46 o                         
  -3  14   2        152.04        142.71        26.33 o                         
  -2  14   2         26.08         48.55         9.46 o                         
  -1  14   2          5.04         17.14         9.28 o                         
   0  14   2          1.56         30.69        37.67 o                         
   1  14   2         85.37         51.60        10.22 o                         
   2  14   2          9.72         18.79         8.90 o                         
   3  14   2        308.42        288.86        16.66 o                         
   4  14   2        115.27        101.40        12.71 o                         
   6  14   2          0.01        -48.83        48.83 o                         
   7  14   2          6.41         -7.25        50.78 o                         
  -8  15   2         17.08          4.04        10.48 o                         
  -7  15   2          9.45         24.90        10.72 o                         
  -6  15   2          7.04         14.62        16.04 o                         
  -5  15   2         17.21         35.20        18.83 o                         
  -4  15   2         31.50         48.37        22.88 o                         
  -3  15   2          0.24        147.30        36.27 o                         
  -2  15   2         38.29         68.17        41.30 o                         
   1  15   2          0.01          5.82         9.63 o                         
   2  15   2          1.50          0.38         8.10 o                         
   3  15   2         11.45         78.41        51.06 o                         
   4  15   2         79.76        107.99        54.13 o                         
 -19   1   3         34.81         44.70         8.10 o                         
 -18   1   3        356.81        355.98        12.38 o                         
 -17   1   3         43.50         36.07         6.73 o                         
 -16   1   3         59.29         75.25         7.46 o                         
 -15   1   3         56.17         61.70         6.12 o                         
 -14   1   3         52.75         59.15         6.90 o                         
 -13   1   3        337.55        332.51         8.85 o                         
 -12   1   3        142.80        143.82         6.53 o                         
 -11   1   3       1145.68       1101.06        13.58 o                         
 -10   1   3       2255.32       2156.41        20.51 o                         
  -9   1   3        824.58        687.42        10.18 o                         
  -8   1   3         18.23          8.41         2.46 o                         
  -7   1   3        868.08        965.96        11.13 o                         
  -6   1   3       1420.23       1353.04        13.02 o                         
  -5   1   3      16325.76      16374.10        91.52 o                         
  -4   1   3       3323.37       3395.28        22.53 o                         
  -3   1   3      16296.75      16418.33       100.65 o                         
  -2   1   3       1515.58       1529.58        13.14 o                         
  -1   1   3       8628.24       9140.48        52.38 o                         
   0   1   3       1314.49       1269.69        10.55 o                         
   1   1   3        172.87        187.71         4.01 o                         
   2   1   3       1699.73       1653.19        14.20 o                         
   3   1   3         53.38         49.57         2.74 o                         
   4   1   3        441.12        394.70         6.26 o                         
   5   1   3       5297.80       5785.21        42.90 o                         
   6   1   3        892.27        949.84        12.31 o                         
   7   1   3        604.43        580.00        10.27 o                         
   8   1   3        563.92        562.26        10.70 o                         
   9   1   3        318.24        327.55        10.37 o                         
  10   1   3        206.94        203.31        11.75 o                         
  11   1   3         44.84         45.46         6.34 o                         
  12   1   3        328.53        313.30        11.72 o                         
  13   1   3        271.11        294.37        11.92 o                         
  14   1   3         56.33         52.21         7.08 o                         
  15   1   3         91.87         86.29         8.49 o                         
  16   1   3         56.15         52.30         7.85 o                         
  17   1   3         87.49        103.03        14.18 o                         
 -19   2   3          4.63         13.81         7.98 o                         
 -18   2   3         34.41         25.58         8.04 o                         
 -17   2   3         38.62         52.70        17.80 o                         
 -16   2   3          0.55          3.71         7.01 o                         
 -15   2   3          0.84          0.75         6.27 o                         
 -14   2   3         71.25         85.39         9.61 o                         
 -13   2   3         84.11        100.76         9.82 o                         
 -12   2   3          1.40          8.30         6.16 o                         
 -11   2   3         49.70         30.99         8.38 o                         
 -10   2   3        522.94        520.29        14.30 o                         
  -9   2   3        411.12        368.49        11.49 o                         
  -8   2   3       6090.07       6208.43        55.20 o                         
  -7   2   3       3621.55       4023.96        38.33 o                         
  -6   2   3       2434.28       2517.90        19.87 o                         
  -5   2   3       3614.54       3623.18        24.79 o                         
  -4   2   3       4662.44       4486.16        28.52 o                         
  -3   2   3        360.79        403.78         5.57 o                         
  -2   2   3       2451.16       2359.63        18.81 o                         
  -1   2   3       3617.03       3461.57        23.92 o                         
   0   2   3       2229.08       2261.04        15.33 o                         
   1   2   3      10037.31       9891.85        54.35 o                         
   2   2   3       3358.22       3329.10        26.82 o                         
   3   2   3        129.72        170.22         5.84 o                         
   4   2   3         66.90         63.14         4.74 o                         
   5   2   3       6000.37       5957.34        51.76 o                         
   6   2   3       2940.85       2968.67        27.40 o                         
   7   2   3         27.71         19.67         4.62 o                         
   8   2   3         13.53         10.40         4.19 o                         
   9   2   3         53.61         55.16         5.01 o                         
  10   2   3         83.09         84.07         6.51 o                         
  11   2   3        419.36        394.45        12.75 o                         
  12   2   3         82.84         87.71         8.10 o                         
  13   2   3        170.45        164.44        10.56 o                         
  14   2   3         33.26         30.53         6.46 o                         
  15   2   3         20.90         20.56         6.19 o                         
  16   2   3          2.95          3.91         5.43 o                         
  17   2   3         82.26         89.08         8.91 o                         
 -19   3   3        113.58        107.36        11.94 o                         
 -18   3   3         83.51         82.53        10.78 o                         
 -17   3   3          5.11         -0.27         7.25 o                         
 -16   3   3          9.93         -0.08         6.62 o                         
 -15   3   3          0.09         -2.26         6.58 o                         
 -14   3   3        140.25        137.53        11.03 o                         
 -13   3   3         75.16         81.98         9.23 o                         
 -12   3   3        382.80        425.88        15.21 o                         
 -11   3   3        155.37        174.60        11.02 o                         
 -10   3   3        472.69        458.11        14.04 o                         
  -9   3   3        607.53        540.37        14.09 o                         
  -8   3   3        185.61        242.22        10.01 o                         
  -7   3   3       8986.87       9496.00        87.18 o                         
  -6   3   3        708.10        767.91        13.41 o                         
  -5   3   3       1535.17       1554.08        13.91 o                         
  -4   3   3         85.95         98.04         5.05 o                         
  -3   3   3       8012.70       8003.78        47.62 o                         
  -2   3   3       2709.28       2638.09        22.92 o                         
  -1   3   3         67.18         77.79         5.11 o                         
   0   3   3        238.01        235.33         4.74 o                         
   1   3   3       2195.26       2084.33        14.57 o                         
   2   3   3         56.75         73.22         4.64 o                         
   3   3   3        162.20        169.96         7.01 o                         
   4   3   3       1688.63       1708.54        23.47 o                         
   5   3   3        569.31        575.33        13.41 o                         
   6   3   3       3557.93       3521.79        48.54 o                         
   7   3   3       2623.63       2586.79        25.20 o                         
   8   3   3         65.42         71.92         4.84 o                         
   9   3   3        139.90        167.08         8.19 o                         
  10   3   3         38.24         43.51         4.97 o                         
  11   3   3         28.68         31.73         4.89 o                         
  12   3   3         51.83         58.85         6.97 o                         
  13   3   3        239.92        240.44        15.31 o                         
  14   3   3          9.41          5.97         5.26 o                         
  15   3   3          7.41          6.52         5.42 o                         
  16   3   3        109.89         90.98         8.72 o                         
 -19   4   3         10.77          5.67         7.52 o                         
 -18   4   3        113.31        132.50        15.35 o                         
 -17   4   3        160.58        158.12        13.51 o                         
 -16   4   3         84.08         76.92        10.17 o                         
 -15   4   3          6.60         17.94         7.41 o                         
 -14   4   3         95.63         91.41         9.90 o                         
 -13   4   3         79.04         85.82         9.97 o                         
 -12   4   3        313.24        322.66        14.77 o                         
 -11   4   3        447.32        411.37        14.95 o                         
 -10   4   3          8.18          9.65         6.05 o                         
  -9   4   3        333.15        366.67        12.75 o                         
  -8   4   3          5.35         10.54         5.08 o                         
  -7   4   3         96.43         91.17         6.95 o                         
  -6   4   3       2576.32       2744.82        28.81 o                         
  -5   4   3       1849.86       2075.17        31.99 o                         
  -4   4   3       1227.89       1152.29        11.48 o                         
  -3   4   3       2196.06       2187.64        20.98 o                         
  -2   4   3        130.14        142.97         6.64 o                         
  -1   4   3          0.20          0.94         2.30 o                         
   0   4   3          5.87          3.98         3.22 o                         
   1   4   3         81.92        112.50         4.28 o                         
   2   4   3       2327.59       2281.58        24.78 o                         
   3   4   3       1444.19       1468.99        19.38 o                         
   4   4   3        117.62        170.89         7.83 o                         
   5   4   3        222.62        259.32        10.45 o                         
   6   4   3        717.21        771.30        16.80 o                         
   7   4   3        390.47        403.79        13.48 o                         
   8   4   3        693.24        729.84        11.08 o                         
   9   4   3          6.70         11.62         5.10 o                         
  10   4   3         37.16         38.72         5.81 o                         
  11   4   3         18.27         24.22         4.23 o                         
  12   4   3        119.28        126.76         7.17 o                         
  13   4   3        153.18        137.58         9.21 o                         
  14   4   3         14.03         21.97         6.47 o                         
  15   4   3          2.50         -1.68         5.14 o                         
  16   4   3          0.41         -5.37         5.37 o                         
 -19   5   3         34.65         35.88        10.53 o                         
 -18   5   3         50.98         55.54        10.77 o                         
 -17   5   3          0.06         -8.17         8.17 o                         
 -16   5   3          5.09         -6.83         7.23 o                         
 -15   5   3         43.13         38.85         8.95 o                         
 -14   5   3         11.42         18.73         7.83 o                         
 -13   5   3        236.24        220.18        13.46 o                         
 -12   5   3        525.62        516.29        17.35 o                         
 -11   5   3         22.78         35.02         7.70 o                         
 -10   5   3          5.44         -2.85         5.91 o                         
  -9   5   3        362.80        340.62        13.02 o                         
  -8   5   3         45.62         32.65         6.28 o                         
  -7   5   3        438.29        449.85        11.45 o                         
  -6   5   3        323.29        319.35         7.86 o                         
  -5   5   3        295.21        313.14         6.93 o                         
  -4   5   3        361.51        423.86         7.96 o                         
  -3   5   3        866.22        910.89        15.85 o                         
  -2   5   3         43.52         38.22         4.36 o                         
  -1   5   3       1640.80       1751.95        18.83 o                         
   0   5   3        234.78        199.10        13.54 o                         
   1   5   3       1257.69       1302.00        13.53 o                         
   2   5   3        548.97        531.74        10.48 o                         
   3   5   3       1470.94       1460.99        20.23 o                         
   4   5   3        139.23        145.32         8.98 o                         
   5   5   3        222.44        239.97        10.89 o                         
   6   5   3        390.46        401.65        13.46 o                         
   7   5   3          2.80         -1.98         5.91 o                         
   8   5   3         15.78         12.37         6.77 o                         
   9   5   3         38.45         41.20         8.06 o                         
  10   5   3         11.92         12.90         3.63 o                         
  11   5   3          3.32         -1.08         4.24 o                         
  12   5   3        272.72        269.86        13.72 o                         
  13   5   3        182.57        203.20        10.46 o                         
  14   5   3          3.01          0.01         5.80 o                         
  15   5   3         69.88         65.19         8.49 o                         
  16   5   3         30.55         32.81         8.36 o                         
 -18   6   3         59.57         57.43        10.76 o                         
 -17   6   3         30.02         24.17        10.14 o                         
 -16   6   3          2.89          8.70         8.23 o                         
 -15   6   3        105.14        113.32        13.71 o                         
 -14   6   3        183.63        195.81        13.71 o                         
 -13   6   3         67.40         60.39         9.53 o                         
 -12   6   3         11.19          9.12         7.22 o                         
 -11   6   3         40.88         35.50         8.03 o                         
 -10   6   3        855.42        821.03        19.69 o                         
  -9   6   3         14.79         21.12         7.15 o                         
  -8   6   3        806.56        775.32        20.08 o                         
  -7   6   3        198.93        188.87         5.77 o                         
  -6   6   3        736.78        766.06        11.01 o                         
  -5   6   3        211.29        192.02         6.13 o                         
  -4   6   3        957.70        929.16        12.66 o                         
  -3   6   3        192.73        227.29         7.79 o                         
  -2   6   3         89.33         95.11         6.14 o                         
  -1   6   3          0.77         -1.16         2.99 o                         
   0   6   3        340.79        364.04        11.59 o                         
   1   6   3        177.13        172.68         5.56 o                         
   2   6   3       1313.17       1301.02        14.32 o                         
   3   6   3         11.38         24.87         3.60 o                         
   4   6   3        535.11        527.83        13.12 o                         
   5   6   3        268.07        242.69        13.33 o                         
   6   6   3        426.48        405.09        14.27 o                         
   7   6   3        200.91        186.44        13.40 o                         
   8   6   3        211.95        257.49        22.83 o                         
   9   6   3         12.16          9.87         7.60 o                         
  10   6   3          2.42         20.33         7.45 o                         
  11   6   3        194.46        211.18        13.59 o                         
  12   6   3        624.33        630.69        19.93 o                         
  13   6   3          3.61          8.80         8.69 o                         
  14   6   3         25.97         19.33         5.35 o                         
  15   6   3          4.59          6.66         6.82 o                         
 -18   7   3         33.92         46.74        11.48 o                         
 -17   7   3         20.14         26.56         9.16 o                         
 -16   7   3         18.60         14.77         7.98 o                         
 -15   7   3        185.77        175.45        14.68 o                         
 -14   7   3          2.59          3.04         7.38 o                         
 -13   7   3         70.54         62.55         9.35 o                         
 -12   7   3         63.40         51.47         8.70 o                         
 -11   7   3        181.62        208.01        13.94 o                         
 -10   7   3         95.67        100.19        10.37 o                         
  -9   7   3        894.65        812.55        19.78 o                         
  -8   7   3        258.93        250.82         7.20 o                         
  -7   7   3        823.80        799.17        11.95 o                         
  -6   7   3       1184.05       1186.68        14.56 o                         
  -5   7   3        110.80        107.04         6.01 o                         
  -4   7   3         11.01          9.32         3.99 o                         
  -3   7   3       3955.54       3727.21        33.92 o                         
  -2   7   3        891.09        851.90        16.67 o                         
  -1   7   3         86.41        116.38         6.92 o                         
   0   7   3        275.85        255.32         7.79 o                         
   1   7   3       1293.36       1308.64        15.47 o                         
   2   7   3         83.15         93.47         8.75 o                         
   3   7   3         93.76         94.07         6.47 o                         
   4   7   3        109.67        118.54         7.30 o                         
   5   7   3        616.76        642.59        19.73 o                         
   6   7   3       1411.28       1371.83        25.62 o                         
   7   7   3       2748.70       2599.80        37.36 o                         
   8   7   3        129.68        152.21        12.05 o                         
   9   7   3         75.03         94.26        15.26 o                         
  10   7   3         35.92         31.83         8.88 o                         
  11   7   3        519.80        535.41        24.61 o                         
  12   7   3         30.93         46.94         9.21 o                         
  13   7   3         23.76         25.39         7.92 o                         
  14   7   3          0.76          6.50         8.02 o                         
  15   7   3          0.22         13.83         7.05 o                         
 -17   8   3         49.85         44.67        10.22 o                         
 -16   8   3          1.80         -7.01         7.01 o                         
 -15   8   3          0.98          3.10         7.76 o                         
 -14   8   3        133.26        133.02        12.74 o                         
 -13   8   3          0.61          3.03         7.32 o                         
 -12   8   3          1.67         -6.77         6.77 o                         
 -11   8   3        123.19        110.18        10.88 o                         
 -10   8   3         44.57         29.10         8.26 o                         
  -9   8   3        406.66        381.84         9.64 o                         
  -8   8   3        305.36        317.44        10.24 o                         
  -7   8   3        348.93        328.21         9.50 o                         
  -6   8   3         92.27        107.00         7.07 o                         
  -5   8   3        150.72        173.35        11.79 o                         
  -4   8   3       2943.63       2845.54        29.18 o                         
  -3   8   3        281.14        276.35        10.68 o                         
  -2   8   3        566.30        596.13        11.43 o                         
  -1   8   3          4.99          6.33         4.71 o                         
   0   8   3         39.24         46.48         5.63 o                         
   1   8   3          0.07          0.26         3.74 o                         
   2   8   3          4.21          5.14         4.10 o                         
   3   8   3         16.00         24.51         4.51 o                         
   4   8   3          7.09          5.86         3.48 o                         
   5   8   3         16.76         19.54         3.65 o                         
   6   8   3         23.86         16.97        10.47 o                         
   7   8   3        117.59        144.19        12.14 o                         
   8   8   3        201.56        221.86        14.51 o                         
   9   8   3          4.64          8.63         7.64 o                         
  10   8   3         81.68         77.60        10.40 o                         
  11   8   3         60.29         74.53        10.42 o                         
  12   8   3        244.75        251.18        24.10 o                         
  13   8   3         16.52         18.14         7.59 o                         
  14   8   3         15.82         26.79         8.11 o                         
 -16   9   3          9.84         16.34         8.85 o                         
 -15   9   3         91.33        109.03        12.50 o                         
 -14   9   3          5.69         -0.33         8.01 o                         
 -13   9   3        125.95        140.95        12.94 o                         
 -12   9   3         41.21         17.83         8.19 o                         
 -11   9   3          5.57          1.37         7.57 o                         
 -10   9   3         38.13         57.97         6.20 o                         
  -9   9   3        552.54        535.79        15.76 o                         
  -8   9   3        571.07        542.26        12.19 o                         
  -7   9   3          1.24          7.31         4.86 o                         
  -6   9   3          1.62          3.65         6.53 o                         
  -5   9   3       1112.03       1090.86        19.53 o                         
  -4   9   3         59.52         75.11        11.42 o                         
  -3   9   3         18.07         11.27         4.99 o                         
  -2   9   3        201.34        196.45         8.67 o                         
  -1   9   3          2.84          2.15         4.87 o                         
   0   9   3        446.95        486.45        15.27 o                         
   1   9   3        176.24        208.85        13.33 o                         
   2   9   3          3.62          1.25         4.59 o                         
   3   9   3        127.79        122.45         7.17 o                         
   4   9   3        129.75        138.47        11.42 o                         
   5   9   3         34.24         41.96         9.24 o                         
   6   9   3         31.47         29.47         4.49 o                         
   7   9   3        101.19        113.16        11.52 o                         
   8   9   3        183.48        174.69        16.02 o                         
   9   9   3         27.66         13.51         8.21 o                         
  10   9   3         30.58         35.15         9.20 o                         
  11   9   3        119.41        131.53        12.76 o                         
  12   9   3          5.85          5.19        10.45 o                         
  13   9   3          0.72         15.17        10.89 o                         
  14   9   3          0.07         17.23         8.28 o                         
 -15  10   3        150.32        148.23        14.18 o                         
 -14  10   3        158.91        164.82        14.22 o                         
 -13  10   3          0.42         -1.11         7.88 o                         
 -12  10   3         43.08         44.92         9.93 o                         
 -11  10   3        103.25        107.87        11.54 o                         
 -10  10   3          4.02          5.63         6.41 o                         
  -9  10   3         40.06         56.20         5.75 o                         
  -8  10   3        102.90        101.08         8.93 o                         
  -7  10   3        140.97        186.78        11.35 o                         
  -6  10   3        275.00        286.53        13.05 o                         
  -5  10   3        784.19        834.45        21.90 o                         
  -4  10   3        206.79        204.63         9.88 o                         
  -3  10   3          0.25          1.31         5.18 o                         
  -2  10   3         13.57         21.61         7.59 o                         
  -1  10   3        419.20        424.20        15.32 o                         
   0  10   3          0.14          0.56         5.91 o                         
   1  10   3         56.65         61.69         8.87 o                         
   2  10   3        128.86        139.00        12.51 o                         
   3  10   3         15.74         20.06         7.06 o                         
   4  10   3         59.06         57.90         6.03 o                         
   5  10   3        126.37        122.34         9.56 o                         
   6  10   3        102.33        120.57        14.12 o                         
   7  10   3         13.58         18.16         8.43 o                         
   8  10   3         40.46         63.38        10.44 o                         
   9  10   3         31.60         26.83        12.83 o                         
  10  10   3         90.55        134.94        19.51 o                         
  11  10   3        178.96        218.78        27.92 o                         
  12  10   3         10.21         13.20        11.84 o                         
  13  10   3          0.60         15.20        17.06 o                         
 -14  11   3         15.51         28.15        10.35 o                         
 -13  11   3          0.83         -3.57        10.74 o                         
 -12  11   3          0.08          1.46         8.38 o                         
 -11  11   3         25.40         18.72         8.51 o                         
 -10  11   3         40.08         44.48         7.37 o                         
  -9  11   3        262.30        236.82        12.43 o                         
  -8  11   3          8.37          5.88         7.16 o                         
  -7  11   3        197.81        183.58        11.89 o                         
  -6  11   3          0.97         -6.17         6.17 o                         
  -5  11   3         57.06         54.15         8.48 o                         
  -4  11   3        237.26        248.16        12.72 o                         
  -3  11   3         43.96         51.54         9.58 o                         
  -2  11   3        382.57        400.81        17.01 o                         
  -1  11   3          8.13         16.34         6.13 o                         
   0  11   3         11.72          9.98         6.47 o                         
   1  11   3        335.31        351.55        12.84 o                         
   2  11   3        253.59        212.12        12.77 o                         
   3  11   3        222.09        276.86        25.38 o                         
   4  11   3         16.13         32.17         9.32 o                         
   5  11   3          9.19         13.17         5.95 o                         
   6  11   3        138.15        126.37        15.27 o                         
   7  11   3        117.06        125.53        12.90 o                         
   8  11   3         10.37         23.50        15.76 o                         
   9  11   3          0.52          7.00         8.52 o                         
  10  11   3        107.14         82.38        13.43 o                         
  11  11   3         12.54          9.81        10.24 o                         
  12  11   3         26.75         38.59        10.93 o                         
 -13  12   3          1.60         11.50        13.26 o                         
 -12  12   3         11.61         13.18         8.99 o                         
 -11  12   3         10.82         19.68         5.54 o                         
 -10  12   3          1.06          3.62         5.96 o                         
  -9  12   3         27.02         15.82         6.97 o                         
  -8  12   3        243.12        226.92        19.77 o                         
  -7  12   3          0.16          0.01         8.14 o                         
  -6  12   3         82.24         89.68        10.06 o                         
  -5  12   3         10.23          1.28         6.85 o                         
  -4  12   3         57.45         51.60         8.76 o                         
  -2  12   3        142.13        160.70        12.86 o                         
  -1  12   3          1.71         30.99         7.49 o                         
   0  12   3         26.01         37.24         8.83 o                         
   1  12   3          9.80         29.03         7.37 o                         
   2  12   3        257.72        264.09        14.03 o                         
   3  12   3          0.08         11.36         9.61 o                         
   4  12   3          2.51         15.10        12.38 o                         
   5  12   3        142.67        131.37        11.83 o                         
   6  12   3         90.03         74.50        11.30 o                         
   7  12   3         19.06         31.56         8.26 o                         
   8  12   3         18.06          4.91         9.55 o                         
   9  12   3          9.24          7.43         8.93 o                         
  11  12   3         69.19         90.86        15.74 o                         
 -12  13   3          1.50         -5.51        24.17 o                         
 -11  13   3          6.84         19.49         7.63 o                         
 -10  13   3          6.16          4.10        10.24 o                         
  -9  13   3          0.81          1.30         7.28 o                         
  -8  13   3          6.47         -2.36         8.59 o                         
  -7  13   3         34.23         16.40         9.18 o                         
  -6  13   3         32.19         33.57         8.36 o                         
  -5  13   3         20.33         21.33        11.09 o                         
  -4  13   3          1.35         13.78         8.76 o                         
  -3  13   3          6.86         16.38         9.46 o                         
  -2  13   3         47.97         45.49         9.40 o                         
  -1  13   3          1.06          5.00        12.39 o                         
   0  13   3         43.98         21.08         8.28 o                         
   1  13   3          0.07         -1.34         8.62 o                         
   2  13   3         87.06         87.68        10.98 o                         
   3  13   3          0.27         -2.72         7.02 o                         
   4  13   3          4.81          2.75         7.55 o                         
   5  13   3         19.28         23.66         7.10 o                         
   7  13   3         11.67         14.23        53.58 o                         
   8  13   3         53.15         10.05        51.90 o                         
 -10  14   3          1.26         18.00        10.65 o                         
  -9  14   3         10.83          5.13        10.19 o                         
  -8  14   3          4.53          1.09         7.20 o                         
  -7  14   3          1.73          3.24         7.30 o                         
  -6  14   3         51.47         58.12        11.37 o                         
  -5  14   3         15.61         16.88         9.25 o                         
  -4  14   3          2.92         11.24        10.50 o                         
  -3  14   3         28.76         20.60         8.55 o                         
  -1  14   3         47.43         38.65         9.78 o                         
   0  14   3         36.44         58.60        42.69 o                         
   2  14   3         60.39        104.88        24.05 o                         
  -7  15   3          4.96         24.32        13.52 o                         
  -6  15   3          0.52         21.82        22.05 o                         
  -5  15   3         39.03         50.51        10.77 o                         
  -4  15   3          4.04         80.36        35.16 o                         
  -3  15   3         51.48        173.81        43.81 o                         
  -2  16   3         75.49        603.22        81.20 o                         
 -20   0   4         23.52         26.40         8.45 o                         
 -19   0   4         76.95         59.77         9.64 o                         
 -18   0   4          8.27         -0.52         7.51 o                         
 -17   0   4        170.52        150.77        15.09 o                         
 -16   0   4         83.88        124.29        14.17 o                         
 -15   0   4       1082.83       1009.86        20.61 o                         
 -14   0   4        765.39        764.29        17.38 o                         
 -13   0   4        274.36        273.02        13.61 o                         
 -12   0   4          1.13         -2.33         4.31 o                         
 -11   0   4       1215.14       1124.71        20.13 o                         
 -10   0   4          1.05          6.86         6.04 o                         
  -9   0   4       2390.78       2351.75        37.23 o                         
  -8   0   4         11.27         15.41         9.63 o                         
  -7   0   4        257.08        218.78         8.66 o                         
  -6   0   4       1322.49       1307.96        18.53 o                         
  -5   0   4       1831.57       1939.81        26.59 o                         
  -4   0   4      12756.88      13277.60       133.82 o                         
  -3   0   4          0.36          7.47         4.72 o                         
  -2   0   4        951.16       1009.38        13.71 o                         
  -1   0   4       6515.44       6310.92        58.26 o                         
   0   0   4      18361.47      17796.74       146.78 o                         
   1   0   4      12076.65      11874.01       101.22 o                         
   2   0   4        919.73        932.48        13.88 o                         
   3   0   4       2244.94       2392.72        29.46 o                         
   4   0   4        475.48        481.88        12.53 o                         
   5   0   4       5329.72       5680.16        60.98 o                         
   6   0   4       1543.85       1590.33        24.13 o                         
   7   0   4       1268.38       1275.09        29.59 o                         
   8   0   4        143.41        150.92        12.17 o                         
   9   0   4       1235.57       1181.48        27.39 o                         
  10   0   4        532.53        476.57        18.70 o                         
  11   0   4         65.92         77.30        10.57 o                         
  12   0   4          5.80          3.51         8.36 o                         
  13   0   4          3.42         17.11         8.48 o                         
  14   0   4        228.07        217.71        21.66 o                         
  15   0   4          0.00         -4.19        10.05 o                         
  16   0   4        220.94        245.42        29.30 o                         
 -20   1   4          4.53          6.42        10.32 o                         
 -19   1   4         30.75         26.35         8.39 o                         
 -18   1   4          0.21         -6.23         6.23 o                         
 -17   1   4        108.61        115.04         7.58 o                         
 -16   1   4        319.35        344.72        19.29 o                         
 -15   1   4       1177.97       1180.51        21.90 o                         
 -14   1   4        569.46        548.13        10.80 o                         
 -13   1   4        116.21        121.07         6.40 o                         
 -12   1   4        225.23        225.42         9.67 o                         
 -11   1   4       1269.16       1183.18        15.04 o                         
 -10   1   4       2375.15       2217.50        21.19 o                         
  -9   1   4        954.42        914.85        11.63 o                         
  -8   1   4         93.88        102.68         5.93 o                         
  -7   1   4        791.23        799.12        11.04 o                         
  -6   1   4         47.73         55.75         3.67 o                         
  -5   1   4        993.85       1026.45        12.13 o                         
  -4   1   4         33.14         38.61         2.92 o                         
  -3   1   4        134.90        151.12         7.19 o                         
  -2   1   4         88.97        101.26         5.82 o                         
  -1   1   4       6887.35       6890.29        39.91 o                         
   0   1   4       1627.99       1670.59        13.01 o                         
   1   1   4       2359.01       2287.18        19.98 o                         
   2   1   4         40.12         32.79         4.42 o                         
   3   1   4       2361.58       2555.95        21.81 o                         
   4   1   4       5330.64       5378.67        40.50 o                         
   5   1   4        738.84        681.16        10.03 o                         
   6   1   4        862.63        903.04        14.75 o                         
   7   1   4         54.35         57.34         5.87 o                         
   8   1   4         27.37         32.35         4.70 o                         
   9   1   4          0.02         -3.89         3.89 o                         
  10   1   4          0.20          1.39         4.98 o                         
  11   1   4        216.90        214.82        11.29 o                         
  12   1   4        186.70        195.10        10.50 o                         
  13   1   4         48.85         49.13         7.34 o                         
  14   1   4          3.88          8.36         5.59 o                         
  15   1   4        243.76        249.33        16.89 o                         
  16   1   4          4.89         11.43         6.14 o                         
 -19   2   4          8.15         20.67         8.13 o                         
 -18   2   4        117.97        128.78        12.50 o                         
 -17   2   4         34.31         32.85         9.50 o                         
 -16   2   4         40.86         45.23         9.96 o                         
 -15   2   4        217.14        219.59        17.18 o                         
 -14   2   4        373.94        347.11        15.18 o                         
 -13   2   4         25.37         13.43         7.27 o                         
 -12   2   4        173.05        179.52        16.05 o                         
 -11   2   4        280.85        294.20        15.61 o                         
 -10   2   4        301.14        272.53        11.88 o                         
  -9   2   4        891.46        839.98        10.86 o                         
  -8   2   4        937.62        926.33        11.84 o                         
  -7   2   4         74.69        116.77         4.52 o                         
  -6   2   4        311.11        324.51         6.59 o                         
  -5   2   4       1414.33       1396.12        13.55 o                         
  -4   2   4       2750.75       2822.22        22.33 o                         
  -3   2   4        110.14        129.77         4.63 o                         
  -2   2   4       1140.67       1117.94        10.77 o                         
  -1   2   4         33.95         34.45         2.71 o                         
   0   2   4         84.33        107.13         3.86 o                         
   1   2   4        153.08        156.81         4.19 o                         
   2   2   4        580.87        556.79         7.46 o                         
   3   2   4         41.43         56.83         5.52 o                         
   4   2   4        797.66        744.33         9.86 o                         
   5   2   4       2173.58       2141.14        21.30 o                         
   6   2   4        973.87       1008.63        13.43 o                         
   7   2   4         32.83         40.16         5.14 o                         
   8   2   4         18.45         10.13         4.53 o                         
   9   2   4        117.01        116.71         6.82 o                         
  10   2   4         95.10         97.68         6.65 o                         
  11   2   4          0.24         -4.46         4.64 o                         
  12   2   4         12.38         16.68         6.09 o                         
  13   2   4         15.59          6.30         5.16 o                         
  14   2   4          1.15          4.28         5.84 o                         
  15   2   4          0.24         -4.85         5.01 o                         
  16   2   4          4.80         -6.70         6.70 o                         
 -19   3   4          1.74         -0.66         7.64 o                         
 -18   3   4         14.26         20.18         9.24 o                         
 -17   3   4          9.04          0.94         7.89 o                         
 -16   3   4        128.59        107.53        11.77 o                         
 -15   3   4         69.55         80.09        11.80 o                         
 -14   3   4        540.69        501.77        17.60 o                         
 -13   3   4        691.78        645.38        19.08 o                         
 -12   3   4        189.35        212.03        17.22 o                         
 -11   3   4       1272.76       1374.22        90.15 o                         
 -10   3   4        996.30        927.53        19.74 o                         
  -9   3   4        203.25        186.45        15.85 o                         
  -8   3   4        605.71        599.13        14.74 o                         
  -7   3   4         21.00         19.12         2.73 o                         
  -6   3   4        119.59        135.12         7.45 o                         
  -5   3   4        315.09        280.94         6.40 o                         
  -4   3   4          1.82          7.39         2.53 o                         
  -3   3   4        509.82        505.71         9.67 o                         
  -2   3   4        231.28        237.90         6.44 o                         
  -1   3   4        668.52        674.40         9.87 o                         
   0   3   4        820.40        795.70         9.51 o                         
   1   3   4        449.81        456.98         6.77 o                         
   2   3   4        194.29        192.77         9.07 o                         
   3   3   4       1026.54        933.20        15.31 o                         
   4   3   4        187.86        234.57        13.49 o                         
   5   3   4          0.04          1.44         5.53 o                         
   6   3   4        232.00        253.97        11.67 o                         
   7   3   4        211.59        240.43        12.24 o                         
   8   3   4        360.11        405.00         8.43 o                         
   9   3   4        227.06        235.02         8.14 o                         
  10   3   4         10.56          9.26         4.72 o                         
  11   3   4        101.66        126.30         6.86 o                         
  12   3   4        170.15        184.20         9.04 o                         
  13   3   4        108.43        105.74         9.15 o                         
  14   3   4         85.09         85.55         8.17 o                         
  15   3   4         13.52          6.65         7.32 o                         
  16   3   4          0.08         11.32         5.97 o                         
 -19   4   4         12.53         22.90         9.05 o                         
 -18   4   4          6.81          5.32         9.23 o                         
 -17   4   4         52.01         57.70        10.27 o                         
 -16   4   4        155.49        152.57        16.27 o                         
 -15   4   4         80.54         73.93        12.29 o                         
 -14   4   4          7.08          8.84         8.48 o                         
 -13   4   4        364.68        364.21        18.72 o                         
 -12   4   4        169.01        161.52        12.01 o                         
 -11   4   4        416.88        393.03        14.95 o                         
 -10   4   4        469.79        493.85        15.59 o                         
  -9   4   4       1234.99       1220.06        22.20 o                         
  -8   4   4         36.23         48.60         6.70 o                         
  -7   4   4         12.28         18.76         2.66 o                         
  -6   4   4        139.92        131.19         7.12 o                         
  -5   4   4         70.44         60.19         5.78 o                         
  -4   4   4        247.12        216.35         9.39 o                         
  -3   4   4         18.75         14.17         3.76 o                         
  -2   4   4         38.89         50.16         4.13 o                         
  -1   4   4       1476.90       1433.34        18.56 o                         
   0   4   4       7513.47       7319.37        73.90 o                         
   1   4   4       1228.39       1096.63        21.82 o                         
   2   4   4        174.29        173.54         8.42 o                         
   3   4   4         60.92         84.74         7.29 o                         
   4   4   4       2490.62       2599.12        33.19 o                         
   5   4   4        317.56        352.22        12.75 o                         
   6   4   4        306.73        283.33        12.46 o                         
   7   4   4       1165.39       1163.38        22.80 o                         
   8   4   4         11.63          5.10         6.45 o                         
   9   4   4        137.35        131.71        10.84 o                         
  10   4   4        738.16        727.19        19.78 o                         
  11   4   4          6.28         13.57         4.69 o                         
  12   4   4         36.91         32.35         5.79 o                         
  13   4   4         88.01         84.20         6.09 o                         
  14   4   4         15.62         17.23         5.89 o                         
  15   4   4         65.78         53.41         7.30 o                         
 -19   5   4          1.08          0.72         9.51 o                         
 -18   5   4          6.65         16.88         8.38 o                         
 -17   5   4        177.42        178.00        22.47 o                         
 -16   5   4          0.55         -8.59         8.59 o                         
 -15   5   4          0.62          6.22         7.19 o                         
 -14   5   4        184.58        193.62        23.49 o                         
 -13   5   4         22.36         13.99         7.10 o                         
 -12   5   4        324.95        307.95        17.26 o                         
 -11   5   4         13.57         13.60         6.95 o                         
 -10   5   4        941.22        915.54        20.48 o                         
  -9   5   4          4.61          7.83         6.38 o                         
  -8   5   4         48.28         48.77         8.87 o                         
  -7   5   4       1141.85       1175.32        13.51 o                         
  -6   5   4        831.35        855.01        11.24 o                         
  -5   5   4       2205.34       2404.65        45.64 o                         
  -4   5   4          8.94         17.73         4.64 o                         
  -3   5   4         41.21         47.27         4.24 o                         
  -2   5   4         82.83        118.17         6.08 o                         
  -1   5   4       2993.19       3016.09        30.97 o                         
   0   5   4        373.64        377.63        12.71 o                         
   1   5   4       1018.21        947.92        10.95 o                         
   2   5   4       3825.27       3810.48        37.96 o                         
   3   5   4         91.25        107.39         7.25 o                         
   4   5   4        372.80        379.99        12.86 o                         
   5   5   4        339.59        312.06        20.75 o                         
   6   5   4        455.76        424.39        14.70 o                         
   7   5   4        406.28        360.85        14.59 o                         
   8   5   4        503.48        438.91        16.32 o                         
   9   5   4        460.47        424.10        16.22 o                         
  10   5   4         38.35         41.30         8.18 o                         
  11   5   4        437.17        413.69        16.56 o                         
  12   5   4          0.26          7.59         7.38 o                         
  13   5   4         43.54         49.76         9.33 o                         
  14   5   4        106.97         97.23        11.54 o                         
  15   5   4         83.85         80.46        11.27 o                         
 -18   6   4         22.11         29.11         9.51 o                         
 -17   6   4        122.81        116.17        15.18 o                         
 -16   6   4        223.40        220.02        20.50 o                         
 -15   6   4          0.19          1.34         7.40 o                         
 -14   6   4          8.78         14.42         8.14 o                         
 -13   6   4        149.43        126.36        11.79 o                         
 -12   6   4         49.98         51.31        10.94 o                         
 -11   6   4        162.72        182.41        22.87 o                         
 -10   6   4         62.88         80.55        10.15 o                         
  -9   6   4       1671.54       1603.10        26.97 o                         
  -8   6   4        431.11        424.13        13.32 o                         
  -7   6   4        374.63        363.60         7.90 o                         
  -6   6   4          5.38          5.30         3.65 o                         
  -5   6   4         29.40         26.54         5.30 o                         
  -4   6   4        568.56        554.24        13.00 o                         
  -3   6   4       1313.76       1334.71        28.09 o                         
  -2   6   4        176.24        163.25         7.21 o                         
  -1   6   4        270.13        287.86         8.37 o                         
   0   6   4        557.61        547.10        12.86 o                         
   1   6   4        271.15        281.17         7.25 o                         
   2   6   4       1818.42       1789.25        23.15 o                         
   3   6   4        179.34        223.13         9.68 o                         
   4   6   4        661.83        649.20        16.84 o                         
   5   6   4          4.68          1.05         7.03 o                         
   6   6   4         22.90         27.58         7.49 o                         
   7   6   4          3.04         11.86         7.17 o                         
   8   6   4          5.27          8.21         7.25 o                         
   9   6   4          0.18         -0.25         7.03 o                         
  10   6   4         24.54         18.44         7.93 o                         
  11   6   4         12.37         19.15         7.76 o                         
  12   6   4         98.19        126.45        12.37 o                         
  13   6   4         21.31         23.90         8.56 o                         
  14   6   4         31.24         21.22         8.43 o                         
  15   6   4         31.45         46.78         9.81 o                         
 -18   7   4          4.85          6.44         9.18 o                         
 -17   7   4         38.46         20.49        10.54 o                         
 -16   7   4         43.30         43.39         9.86 o                         
 -15   7   4          3.88         -5.34         7.35 o                         
 -14   7   4         24.19         37.00         9.18 o                         
 -13   7   4        166.75        172.80        15.95 o                         
 -12   7   4        141.58        129.83        14.34 o                         
 -11   7   4         69.63         72.81        11.32 o                         
 -10   7   4         20.42         10.96         7.66 o                         
  -9   7   4         12.31          3.29         6.86 o                         
  -8   7   4         89.67        109.84         8.37 o                         
  -7   7   4         75.59        107.56         7.81 o                         
  -6   7   4        165.83        169.18         6.77 o                         
  -5   7   4        639.07        608.17        12.83 o                         
  -4   7   4       1833.96       1813.94        26.41 o                         
  -3   7   4         43.59         51.50         8.00 o                         
  -2   7   4        770.43        837.43        17.13 o                         
  -1   7   4         97.96        122.25         7.27 o                         
   0   7   4         66.32         89.33         6.28 o                         
   1   7   4        194.75        190.22         7.28 o                         
   2   7   4        198.85        183.55         6.82 o                         
   3   7   4        330.44        399.16        15.12 o                         
   4   7   4         36.36         43.90         7.90 o                         
   5   7   4         10.32          6.95         7.17 o                         
   6   7   4         44.32         48.47         8.85 o                         
   7   7   4          8.04          5.67         7.37 o                         
   8   7   4         25.27         29.03         8.09 o                         
   9   7   4          2.01          4.78         9.63 o                         
  10   7   4          3.81         15.24         7.98 o                         
  11   7   4         24.28         34.19         8.44 o                         
  12   7   4         83.96         99.97        11.39 o                         
  13   7   4         55.31         54.11         9.61 o                         
  14   7   4         30.91         33.73         9.25 o                         
 -17   8   4         25.55         32.60         9.04 o                         
 -16   8   4         76.85         94.96        13.21 o                         
 -15   8   4         74.61        101.89        13.00 o                         
 -14   8   4          0.03          3.89         7.49 o                         
 -13   8   4          2.08          0.97         8.16 o                         
 -12   8   4          5.97         -6.53         6.62 o                         
 -11   8   4         14.26         12.49         7.55 o                         
 -10   8   4        275.21        286.60        14.83 o                         
  -9   8   4        408.59        439.94         9.31 o                         
  -8   8   4         75.38         84.79         9.55 o                         
  -7   8   4       1275.16       1217.59        17.39 o                         
  -6   8   4        496.22        479.87        10.63 o                         
  -5   8   4       3482.67       3443.87        41.59 o                         
  -4   8   4        195.41        235.64        11.90 o                         
  -3   8   4        172.86        165.80        10.43 o                         
  -2   8   4          7.32         12.75         8.14 o                         
  -1   8   4          0.59          8.97         7.73 o                         
   0   8   4        105.75        123.07         9.46 o                         
   1   8   4         50.84         43.86         4.60 o                         
   2   8   4         77.85         86.18         5.90 o                         
   3   8   4         16.76         26.35         5.30 o                         
   4   8   4        748.53        681.52        19.11 o                         
   5   8   4         26.98         48.63         9.68 o                         
   6   8   4       2095.27       2106.59        34.56 o                         
   7   8   4        114.49        131.21        12.07 o                         
   8   8   4         27.83         20.94         9.58 o                         
   9   8   4         11.76         14.62        11.03 o                         
  10   8   4         80.79         91.65        11.59 o                         
  11   8   4          1.29         12.26         8.54 o                         
  12   8   4         26.59         34.77         9.08 o                         
  13   8   4         41.45         52.85        15.97 o                         
 -16   9   4         35.35         44.97        10.53 o                         
 -15   9   4         14.62         14.39         8.58 o                         
 -14   9   4         24.92         32.06        14.71 o                         
 -13   9   4          3.94          6.69         8.08 o                         
 -12   9   4         34.51         41.71         9.42 o                         
 -11   9   4         62.02         70.81        10.28 o                         
 -10   9   4         34.13         37.46         8.53 o                         
  -9   9   4        150.37        155.93         9.33 o                         
  -8   9   4        486.00        468.03        11.48 o                         
  -7   9   4         59.42         68.22         8.06 o                         
  -6   9   4          9.59          5.71         6.50 o                         
  -5   9   4        589.64        530.92        16.30 o                         
  -4   9   4       1353.25       1367.33        30.28 o                         
  -3   9   4        625.55        601.67        17.00 o                         
  -2   9   4         20.91         29.88         7.47 o                         
  -1   9   4        231.68        216.21        18.69 o                         
   0   9   4        189.63        189.13        17.36 o                         
   1   9   4        337.48        337.33        10.19 o                         
   2   9   4       1102.14       1040.74        18.62 o                         
   3   9   4         33.74         30.22         6.95 o                         
   4   9   4          9.82         20.49         8.61 o                         
   5   9   4        755.69        731.78        20.93 o                         
   6   9   4        414.71        406.72        17.34 o                         
   7   9   4          4.33         15.60         8.45 o                         
   8   9   4        102.71         95.40        12.27 o                         
   9   9   4        213.36        216.71        30.74 o                         
  10   9   4         67.74         63.53        11.19 o                         
  11   9   4          6.45         16.25         8.57 o                         
  12   9   4         12.52         38.61         9.74 o                         
  13   9   4         20.00         33.89        11.87 o                         
 -15  10   4         83.02         81.13        11.86 o                         
 -14  10   4          3.53         15.16         9.20 o                         
 -13  10   4        150.98        162.25        15.63 o                         
 -12  10   4          0.68          0.55         8.14 o                         
 -11  10   4         13.94         23.23         8.82 o                         
 -10  10   4         15.73         23.94         5.76 o                         
  -9  10   4          4.58          2.66         6.24 o                         
  -8  10   4        397.38        372.96        14.60 o                         
  -7  10   4         10.56         18.83        10.03 o                         
  -6  10   4         53.26         41.95         8.24 o                         
  -5  10   4         93.46         78.23        10.17 o                         
  -4  10   4        346.28        329.12        14.76 o                         
  -3  10   4        232.30        246.92        13.65 o                         
  -2  10   4        658.16        610.37        18.10 o                         
  -1  10   4         33.94         46.42         8.36 o                         
   0  10   4        817.00        764.35        19.45 o                         
   1  10   4        359.16        317.43        12.68 o                         
   2  10   4        196.47        213.10        12.89 o                         
   3  10   4         66.94         75.22         9.04 o                         
   4  10   4        215.43        189.65        13.54 o                         
   5  10   4        144.00        143.10        15.06 o                         
   6  10   4          6.49         10.32         8.30 o                         
   7  10   4         18.08         33.84         9.51 o                         
   8  10   4          0.46         -7.49         7.49 o                         
   9  10   4         21.05         22.51        11.85 o                         
  10  10   4         59.34         82.02        18.38 o                         
  11  10   4          0.02         30.09        22.43 o                         
  12  10   4          0.76         21.43        23.99 o                         
 -14  11   4        112.06         92.12        13.18 o                         
 -13  11   4         26.19         17.38         9.65 o                         
 -12  11   4         49.53         41.29         9.67 o                         
 -11  11   4         61.70         42.26        11.40 o                         
 -10  11   4         14.42         23.11         9.05 o                         
  -9  11   4         19.17         19.31         6.85 o                         
  -8  11   4         91.55         74.41         9.42 o                         
  -7  11   4         48.97         37.58         7.93 o                         
  -5  11   4        312.10        287.66        14.52 o                         
  -4  11   4          9.06         -6.70         6.70 o                         
  -3  11   4        368.36        389.08        15.79 o                         
  -2  11   4        443.33        410.90        16.13 o                         
  -1  11   4        235.48        231.45        16.56 o                         
   0  11   4          0.00         -0.16         6.43 o                         
   1  11   4         77.68         70.55        10.84 o                         
   2  11   4         13.59         14.13         7.13 o                         
   3  11   4        200.12        193.07        12.36 o                         
   4  11   4         13.95         28.61         6.81 o                         
   5  11   4          0.37         -1.24        14.69 o                         
   6  11   4         19.58         17.63        13.87 o                         
   7  11   4         67.39         65.92        12.72 o                         
   8  11   4        105.53        128.39        14.40 o                         
  10  11   4          2.08          7.48        39.07 o                         
 -13  12   4          9.52         16.35        13.41 o                         
 -12  12   4         61.06         64.41        13.06 o                         
 -11  12   4         26.39         10.92        11.47 o                         
 -10  12   4         76.74         84.13        12.13 o                         
  -9  12   4          0.51          1.02         6.92 o                         
  -8  12   4        105.54         68.57        13.92 o                         
  -7  12   4          4.41          7.55         7.18 o                         
  -6  12   4         72.95         94.90         9.68 o                         
  -5  12   4        382.05        400.69        18.83 o                         
  -4  12   4         61.47         72.04        10.01 o                         
  -3  12   4         45.12         47.79         9.49 o                         
  -2  12   4         38.90         43.04        10.34 o                         
  -1  12   4        319.20        268.38        17.58 o                         
   0  12   4        254.63        266.98        14.98 o                         
   1  12   4          0.93         -0.97         6.84 o                         
   2  12   4          0.39          4.62         7.14 o                         
   3  12   4         25.93         17.45        10.59 o                         
   4  12   4         30.04         27.72        12.73 o                         
   5  12   4         22.03         22.95        13.76 o                         
   6  12   4        140.04        139.33        15.64 o                         
   7  12   4         52.30         59.28        14.50 o                         
   8  12   4          3.06         -3.25         9.60 o                         
  10  12   4          3.33         15.84        14.49 o                         
 -12  13   4          2.27        -14.29        17.42 o                         
 -11  13   4          7.87         26.12         6.64 o                         
 -10  13   4         41.68         36.90        12.83 o                         
  -9  13   4          4.29          1.34        11.49 o                         
  -8  13   4         18.55         13.10         7.66 o                         
  -7  13   4         55.29         69.11         9.40 o                         
  -6  13   4         12.91         16.07         9.00 o                         
  -5  13   4         25.11         17.00         9.03 o                         
  -4  13   4        111.99        132.14        12.36 o                         
  -3  13   4          0.64         -5.49         7.74 o                         
  -2  13   4         99.07         95.01        11.13 o                         
  -1  13   4         13.38          7.36         8.01 o                         
   0  13   4         49.60         59.98        10.24 o                         
   1  13   4         68.63         61.01        11.65 o                         
   2  13   4          0.58          8.37        54.97 o                         
   3  13   4          0.51         -4.67         6.61 o                         
   4  13   4          1.28         -5.69        10.51 o                         
 -10  14   4          5.40          9.50        15.70 o                         
  -9  14   4         58.01         37.61         9.33 o                         
  -8  14   4         12.52         38.83         8.69 o                         
  -7  14   4          1.30         -0.27         7.89 o                         
  -6  14   4         84.05         75.32        14.40 o                         
  -5  14   4          0.20         -0.81        10.21 o                         
  -4  14   4        104.31        119.16        22.27 o                         
  -3  14   4         96.36         99.25        11.32 o                         
  -2  14   4          5.96         16.23         8.78 o                         
  -1  14   4         27.44         26.56        12.90 o                         
   0  14   4        108.16         96.79        13.59 o                         
   1  14   4          4.69          1.40         7.61 o                         
  -7  15   4         52.72         33.83        12.97 o                         
  -6  15   4         53.96         68.66        15.09 o                         
  -5  15   4          1.35          3.99         9.69 o                         
  -4  15   4          1.46          1.26         9.03 o                         
  -3  15   4          3.85          1.54         8.64 o                         
  -2  15   4          2.32         16.56        12.16 o                         
  -1  15   4         64.42         41.76        10.32 o                         
   0  15   4         11.10          8.70         8.70 o                         
   1  15   4         39.81         29.02        13.09 o                         
   2  15   4          6.96         10.66         9.60 o                         
 -19   1   5          1.09          6.77         6.70 o                         
 -18   1   5          1.91         -7.14         8.38 o                         
 -17   1   5        334.38        314.03        25.38 o                         
 -16   1   5        379.71        405.28        23.94 o                         
 -15   1   5       1074.36       1055.16        16.54 o                         
 -14   1   5         84.61         95.66         5.52 o                         
 -13   1   5        269.63        237.16         8.55 o                         
 -12   1   5         85.95         93.52         6.19 o                         
 -11   1   5        570.11        547.64        10.66 o                         
 -10   1   5         11.25          6.74         3.82 o                         
  -9   1   5        335.34        307.40         7.91 o                         
  -8   1   5        241.43        231.67         7.60 o                         
  -7   1   5       1543.01       1434.85        17.31 o                         
  -6   1   5          2.71          2.79         3.11 o                         
  -5   1   5       1980.01       1936.23        19.18 o                         
  -4   1   5       1604.24       1670.95        19.35 o                         
  -3   1   5       3629.81       3833.68        29.65 o                         
  -2   1   5       3788.10       3733.77        31.03 o                         
  -1   1   5        753.41        769.18        10.18 o                         
   0   1   5        939.97        978.19        14.44 o                         
   1   1   5         22.06         23.11         3.38 o                         
   2   1   5       1255.65       1314.06        14.67 o                         
   3   1   5        466.38        501.28         8.29 o                         
   4   1   5         39.06         61.68         4.14 o                         
   5   1   5         34.87         29.25         4.20 o                         
   6   1   5        393.83        388.68        10.76 o                         
   7   1   5         11.21          8.79         4.33 o                         
   8   1   5         22.98         21.71         4.63 o                         
   9   1   5         54.47         49.68         5.92 o                         
  10   1   5        123.11        145.69         9.54 o                         
  11   1   5          0.02         -4.53         5.82 o                         
  12   1   5         15.03          3.85         5.61 o                         
  13   1   5        133.20        117.03         9.04 o                         
  14   1   5          0.33          0.24         5.66 o                         
  15   1   5          8.63          9.30         6.11 o                         
 -19   2   5         31.34         30.09         8.42 o                         
 -18   2   5         67.33         69.69        15.79 o                         
 -17   2   5        125.48        149.96        12.76 o                         
 -16   2   5        262.63        258.56        22.58 o                         
 -15   2   5        170.41        172.96        14.35 o                         
 -14   2   5         22.91          8.89         7.06 o                         
 -13   2   5         16.45         21.13         7.81 o                         
 -12   2   5          0.09         -4.58         6.37 o                         
 -11   2   5          3.87         -1.77         2.79 o                         
 -10   2   5        114.96        107.28         5.59 o                         
  -9   2   5        530.02        484.53         9.41 o                         
  -8   2   5        329.80        306.78         7.79 o                         
  -7   2   5        666.01        621.34        11.22 o                         
  -6   2   5         52.31         61.89         5.05 o                         
  -5   2   5      11915.57      11912.01        87.66 o                         
  -4   2   5      13791.47      14640.27       114.65 o                         
  -3   2   5        352.63        385.17         8.20 o                         
  -2   2   5       1239.30       1455.25        15.61 o                         
  -1   2   5        762.26        694.58        12.09 o                         
   0   2   5       1946.40       1927.24        21.84 o                         
   1   2   5         91.97         94.15         4.51 o                         
   2   2   5        195.75        164.44         5.08 o                         
   3   2   5         30.73         30.79         3.19 o                         
   4   2   5        660.10        630.90         9.84 o                         
   5   2   5       5097.98       4878.53        42.20 o                         
   6   2   5          0.85         -0.73         2.84 o                         
   7   2   5          0.09         -0.35         2.96 o                         
   8   2   5       1290.97       1207.04        19.47 o                         
   9   2   5       3178.31       3009.81        31.35 o                         
  10   2   5        130.26        128.20         7.61 o                         
  11   2   5        145.27        143.68         8.37 o                         
  12   2   5          0.01         -4.51         5.72 o                         
  13   2   5         13.79          8.47         6.82 o                         
  14   2   5         36.41         30.71         7.02 o                         
  15   2   5         31.75         34.80         7.20 o                         
 -19   3   5         34.17         47.17         9.84 o                         
 -18   3   5          3.81          8.48         8.18 o                         
 -17   3   5          3.06          1.27         7.51 o                         
 -16   3   5         20.43         27.64         8.36 o                         
 -15   3   5        143.58        175.48        13.74 o                         
 -14   3   5        123.08        116.89        10.79 o                         
 -13   3   5        253.35        251.52        14.21 o                         
 -12   3   5        200.98        194.61        22.19 o                         
 -11   3   5         78.70         98.84        10.10 o                         
 -10   3   5         37.17         37.43         7.51 o                         
  -9   3   5        365.33        302.98         7.15 o                         
  -8   3   5        770.96        758.76        11.13 o                         
  -7   3   5       1471.21       1441.59        16.58 o                         
  -6   3   5       3299.97       3063.99        32.42 o                         
  -5   3   5       4501.65       4965.34        38.74 o                         
  -4   3   5       2322.67       2292.17        21.47 o                         
  -3   3   5        259.97        285.92         8.95 o                         
  -2   3   5        343.92        355.78        11.70 o                         
  -1   3   5        429.78        430.60         8.65 o                         
   0   3   5        926.32        904.94        12.65 o                         
   1   3   5       1449.48       1449.45        19.78 o                         
   2   3   5        481.80        512.88        11.94 o                         
   3   3   5       1057.93        962.86        17.09 o                         
   4   3   5        531.63        544.25        14.95 o                         
   5   3   5         95.28        116.25        10.62 o                         
   6   3   5        140.77        135.81        10.27 o                         
   7   3   5       1149.03       1086.30        22.80 o                         
   8   3   5          3.01          7.38         7.47 o                         
   9   3   5        213.63        262.91        14.89 o                         
  10   3   5         88.66        113.36         6.63 o                         
  11   3   5         13.14         11.96         4.99 o                         
  12   3   5         23.58         23.89         4.28 o                         
  13   3   5        103.74         99.16         8.47 o                         
  14   3   5         24.72         26.73         7.34 o                         
  15   3   5         11.51          0.68         5.88 o                         
 -19   4   5          2.32         -0.35         8.19 o                         
 -18   4   5          0.10         -3.23        10.45 o                         
 -17   4   5         48.01         62.23        10.83 o                         
 -16   4   5         26.82         35.54         8.61 o                         
 -15   4   5          0.58         -6.89         6.89 o                         
 -14   4   5        225.26        214.65        19.66 o                         
 -13   4   5        364.25        340.50        15.82 o                         
 -12   4   5        278.41        289.57        15.43 o                         
 -11   4   5        229.62        254.70        23.32 o                         
 -10   4   5         46.35         57.55         8.38 o                         
  -9   4   5         68.64         65.90         8.14 o                         
  -8   4   5       2484.00       2330.20        22.31 o                         
  -7   4   5       1566.47       1441.61        16.18 o                         
  -6   4   5         90.62        118.98         9.38 o                         
  -5   4   5        113.80        112.06         5.93 o                         
  -4   4   5        223.87        265.57         8.39 o                         
  -3   4   5       4637.69       4739.16        50.29 o                         
  -2   4   5        129.48        100.99         6.01 o                         
  -1   4   5        411.78        474.42        12.07 o                         
   0   4   5        161.01        156.08         7.35 o                         
   1   4   5         83.45         83.56         5.96 o                         
   2   4   5         25.34         33.20         5.04 o                         
   3   4   5        481.65        497.24        12.60 o                         
   4   4   5        348.15        364.87        13.41 o                         
   5   4   5        132.31        159.75        11.77 o                         
   6   4   5        253.16        249.20        13.10 o                         
   7   4   5         12.63         27.09         7.85 o                         
   8   4   5         65.81         77.30         9.81 o                         
   9   4   5        298.48        287.84        14.96 o                         
  10   4   5         57.33         33.71         8.37 o                         
  11   4   5         13.90         31.04         8.32 o                         
  12   4   5          8.76          6.15         7.22 o                         
  13   4   5          4.71         -0.22         9.26 o                         
  14   4   5         24.92         30.81         9.64 o                         
 -19   5   5          4.97          9.69         8.97 o                         
 -18   5   5         66.66         83.90        12.19 o                         
 -17   5   5        143.55        122.95        12.48 o                         
 -16   5   5        191.82        223.37        17.40 o                         
 -15   5   5        158.90        159.98        14.88 o                         
 -14   5   5          5.91         -1.32         7.30 o                         
 -13   5   5        144.97        149.01        17.38 o                         
 -12   5   5        310.40        295.90        16.07 o                         
 -11   5   5        148.70        164.82        18.97 o                         
 -10   5   5          1.63         -3.89         6.54 o                         
  -9   5   5        207.03        228.29        21.24 o                         
  -8   5   5         50.63         65.97         8.92 o                         
  -7   5   5          3.25          7.88         3.43 o                         
  -6   5   5         91.73         97.07         5.94 o                         
  -5   5   5        107.49        143.65         7.61 o                         
  -4   5   5       2995.45       3139.66        36.88 o                         
  -3   5   5       3072.63       3131.14        36.84 o                         
  -2   5   5        420.34        378.70        10.60 o                         
  -1   5   5        206.88        224.80        10.09 o                         
   0   5   5        145.17        132.93         5.96 o                         
   1   5   5        126.05        140.66         6.41 o                         
   2   5   5        373.17        372.59        12.59 o                         
   3   5   5        213.18        259.31        10.44 o                         
   4   5   5         10.51          6.37         6.61 o                         
   5   5   5         85.11        109.30        10.38 o                         
   6   5   5         21.53         23.54         7.54 o                         
   7   5   5        164.07        174.18        12.94 o                         
   8   5   5         74.23        101.11        10.88 o                         
   9   5   5         54.63         62.49         9.69 o                         
  10   5   5         15.04         16.01         7.57 o                         
  11   5   5          2.75          5.74         7.47 o                         
  12   5   5          9.15         -0.23         7.39 o                         
  13   5   5          3.29          3.59         7.44 o                         
  14   5   5         89.00         92.31        12.48 o                         
 -18   6   5          8.05         20.53         8.67 o                         
 -17   6   5         23.94         33.05        12.27 o                         
 -16   6   5        204.07        201.21        17.95 o                         
 -15   6   5          0.15          4.63         8.13 o                         
 -14   6   5         62.70         40.45         8.79 o                         
 -13   6   5         42.78         24.51         9.84 o                         
 -12   6   5         19.21         18.17         7.69 o                         
 -11   6   5        448.47        406.61        18.78 o                         
 -10   6   5        766.26        728.57        20.03 o                         
  -9   6   5         64.44         68.31         9.06 o                         
  -8   6   5         23.50         34.27         5.69 o                         
  -7   6   5       1193.69       1158.94        17.97 o                         
  -6   6   5         73.76         69.90         7.40 o                         
  -5   6   5       3172.65       3222.11        35.10 o                         
  -4   6   5          4.38         13.55         5.16 o                         
  -3   6   5         70.30         90.03         9.23 o                         
  -2   6   5        512.39        528.81        15.24 o                         
  -1   6   5       1212.42       1158.71        17.19 o                         
   0   6   5        337.53        315.92        13.62 o                         
   1   6   5        136.31        153.38         8.12 o                         
   2   6   5          2.07          8.75         6.57 o                         
   3   6   5        126.53        145.00        10.56 o                         
   4   6   5         19.96         23.56         7.36 o                         
   5   6   5        550.90        520.38        16.87 o                         
   6   6   5        412.56        413.35        16.29 o                         
   7   6   5          2.31         -3.53         6.61 o                         
   8   6   5        140.34        133.18        11.80 o                         
   9   6   5        367.08        346.51        16.64 o                         
  10   6   5          2.19         -4.17         7.37 o                         
  11   6   5         93.87        107.48        12.19 o                         
  12   6   5         16.64         28.47         8.49 o                         
  13   6   5          2.75         -1.72         7.57 o                         
  14   6   5         39.53         48.62        21.40 o                         
 -18   7   5          2.15          5.71        10.11 o                         
 -17   7   5        156.58        168.20        15.05 o                         
 -16   7   5         12.15          3.23         7.90 o                         
 -15   7   5          9.30         20.74         8.67 o                         
 -14   7   5          0.66         -7.41         7.41 o                         
 -13   7   5        102.49         97.46        13.62 o                         
 -12   7   5         55.37         46.18         9.56 o                         
 -11   7   5         90.96         75.46        10.33 o                         
 -10   7   5        232.72        210.07        14.75 o                         
  -9   7   5          1.88         -0.78         4.52 o                         
  -8   7   5        644.73        621.73        13.76 o                         
  -7   7   5          0.27          9.43         4.33 o                         
  -6   7   5       3115.92       3013.06        33.49 o                         
  -5   7   5        146.40        186.46        10.53 o                         
  -4   7   5        185.24        198.61        14.31 o                         
  -3   7   5        619.03        654.17        19.49 o                         
  -2   7   5         43.82         48.22         7.23 o                         
  -1   7   5         27.23         33.21         6.63 o                         
   0   7   5       1960.61       2019.75        48.23 o                         
   1   7   5        368.23        359.86        11.18 o                         
   2   7   5        679.34        685.42        16.24 o                         
   3   7   5        555.75        504.85        23.15 o                         
   4   7   5        275.00        283.30        14.33 o                         
   5   7   5         36.98         46.19         8.89 o                         
   6   7   5         68.64         61.91         9.30 o                         
   7   7   5         16.65         10.04         7.56 o                         
   8   7   5        191.44        177.05        13.36 o                         
   9   7   5         15.83         37.26         9.26 o                         
  10   7   5        217.90        222.69        15.42 o                         
  11   7   5         16.06         20.04         8.33 o                         
  12   7   5         74.36         65.33        10.89 o                         
  13   7   5         15.05         14.03         8.52 o                         
 -17   8   5          5.60         17.88         9.91 o                         
 -16   8   5        115.42        117.47        17.58 o                         
 -15   8   5         12.47         29.06         8.73 o                         
 -14   8   5        203.47        194.79        21.43 o                         
 -13   8   5         25.08         29.31         9.57 o                         
 -12   8   5         66.89         80.95        10.47 o                         
 -11   8   5        359.78        339.36        15.77 o                         
 -10   8   5         18.00         24.09         9.76 o                         
  -9   8   5         11.72         21.84         6.00 o                         
  -8   8   5        225.72        222.35        11.76 o                         
  -7   8   5       1651.14       1546.11        26.51 o                         
  -6   8   5          0.07          1.88         6.29 o                         
  -5   8   5        143.26        146.56        12.24 o                         
  -4   8   5         19.84         25.74         6.92 o                         
  -3   8   5        295.90        272.21        13.45 o                         
  -2   8   5        204.36        226.70        11.65 o                         
  -1   8   5        469.09        446.30        16.28 o                         
   0   8   5        303.93        288.65        11.85 o                         
   1   8   5          0.12          0.43        11.99 o                         
   2   8   5        323.59        324.54        10.20 o                         
   3   8   5        118.81        114.40        12.33 o                         
   4   8   5        206.12        222.47        13.60 o                         
   5   8   5          1.81         -6.76         6.76 o                         
   6   8   5         86.91         74.64         9.68 o                         
   7   8   5         33.80         34.07         8.53 o                         
   8   8   5          4.26         -6.94         7.20 o                         
   9   8   5         30.31         20.14         8.88 o                         
  10   8   5          8.94          9.50         8.62 o                         
  11   8   5          4.28         15.60        11.02 o                         
  12   8   5         14.34         23.21         9.37 o                         
 -16   9   5         24.61         23.66         9.10 o                         
 -15   9   5         21.72         23.30         8.65 o                         
 -14   9   5          5.94         23.99         8.90 o                         
 -13   9   5         21.12         21.73         8.74 o                         
 -12   9   5         13.25         23.26         9.89 o                         
 -11   9   5          0.03         -7.25         7.25 o                         
 -10   9   5         59.25         81.60         7.13 o                         
  -9   9   5          0.09         -1.48         5.28 o                         
  -8   9   5         20.36         34.26         6.99 o                         
  -7   9   5        135.46        139.66        10.72 o                         
  -6   9   5        852.01        773.78        19.30 o                         
  -5   9   5        238.24        254.15        13.12 o                         
  -4   9   5         95.36        111.92        10.03 o                         
  -3   9   5        684.24        672.32        18.25 o                         
  -2   9   5         64.57         67.95         9.22 o                         
  -1   9   5        140.77        155.72        16.29 o                         
   0   9   5        154.57        172.05        18.90 o                         
   1   9   5          7.15         16.67         4.58 o                         
   2   9   5         36.76         56.69         5.56 o                         
   3   9   5          5.27          8.36        11.89 o                         
   4   9   5         49.40         32.42        10.94 o                         
   5   9   5         86.18        107.41        15.34 o                         
   6   9   5         81.06         74.01        11.60 o                         
   7   9   5          0.56          3.19         7.96 o                         
   8   9   5        167.61        207.12        15.34 o                         
   9   9   5          5.44         -0.89         8.04 o                         
  10   9   5         29.01         18.94         8.81 o                         
  11   9   5         16.44         31.30        10.38 o                         
  12   9   5          1.96         24.84        19.29 o                         
 -15  10   5          6.91         17.30        12.61 o                         
 -14  10   5         47.50         54.41        11.08 o                         
 -13  10   5         28.31         26.22         9.21 o                         
 -12  10   5          0.24          1.76         7.90 o                         
 -11  10   5        462.93        465.46        19.54 o                         
 -10  10   5        546.94        595.97        23.42 o                         
  -8  10   5         99.78        114.27        11.43 o                         
  -7  10   5         13.16         22.03         7.58 o                         
  -6  10   5         33.07         40.31         8.20 o                         
  -5  10   5          4.95         -6.30         6.30 o                         
  -4  10   5         35.21         21.69         7.72 o                         
  -3  10   5        347.48        380.65        15.43 o                         
  -2  10   5        155.37        168.54        11.94 o                         
  -1  10   5        140.68        165.69        11.79 o                         
   0  10   5          0.04         -5.02         7.70 o                         
   1  10   5         89.59        106.72         8.32 o                         
   2  10   5         80.58         78.45        14.99 o                         
   3  10   5         48.32         65.85         8.86 o                         
   4  10   5          1.41          4.65        20.94 o                         
   5  10   5         36.65         66.82         9.69 o                         
   6  10   5         13.93          9.65         9.00 o                         
   7  10   5         10.43         15.76         9.61 o                         
   8  10   5         14.02          5.36        10.50 o                         
   9  10   5          0.16        -36.00        36.00 o                         
  10  10   5          1.77         23.84         9.91 o                         
  11  10   5        129.77        128.08        16.26 o                         
 -14  11   5         56.02         38.87        10.29 o                         
 -13  11   5         16.90          5.20         9.23 o                         
 -12  11   5         58.57         72.00        11.12 o                         
 -11  11   5         68.30         79.06        12.04 o                         
 -10  11   5         50.51         32.29         7.17 o                         
  -8  11   5          9.11         18.29         8.45 o                         
  -7  11   5         22.06         36.07         8.43 o                         
  -6  11   5         43.60         39.11         8.89 o                         
  -5  11   5          0.45          4.04         7.91 o                         
  -4  11   5         44.66         27.49        11.24 o                         
  -3  11   5        174.79        172.70        12.70 o                         
  -2  11   5          4.55         17.05        10.05 o                         
  -1  11   5        633.06        579.55        18.81 o                         
   0  11   5        178.55        186.25        12.95 o                         
   1  11   5          0.89         -2.24         6.55 o                         
   2  11   5          1.39          0.44         5.34 o                         
   3  11   5         26.06         19.94         6.17 o                         
   4  11   5        225.95        216.22        21.87 o                         
   5  11   5         40.52         32.44        11.38 o                         
   6  11   5         41.66         50.31        20.36 o                         
   7  11   5          0.78        -10.60        40.18 o                         
   9  11   5         10.98         12.30        19.86 o                         
 -13  12   5         20.59         28.45        13.20 o                         
 -12  12   5         11.65          5.80        16.97 o                         
 -11  12   5         82.28         79.52        12.20 o                         
 -10  12   5          0.79         -1.88         6.57 o                         
  -9  12   5         73.56         76.64        10.14 o                         
  -8  12   5         14.28         13.99         9.69 o                         
  -7  12   5         73.48         76.55        10.58 o                         
  -6  12   5          0.02          2.94         7.78 o                         
  -5  12   5         19.30         29.42         8.26 o                         
  -4  12   5         18.69          6.36         7.58 o                         
  -3  12   5          7.77          1.48         7.52 o                         
  -2  12   5        249.39        259.78        20.90 o                         
  -1  12   5         40.47         38.65         8.96 o                         
   0  12   5         11.82         14.32         8.06 o                         
   1  12   5          9.46         25.98         8.60 o                         
   2  12   5         54.43         49.22        10.67 o                         
   3  12   5         21.47         24.10         4.81 o                         
   4  12   5          2.10        -42.69        49.95 o                         
   5  12   5         37.05         49.12        13.49 o                         
 -11  13   5         47.21         46.97        11.82 o                         
 -10  13   5         12.59         11.53        10.14 o                         
  -9  13   5         36.90         34.43         8.45 o                         
  -8  13   5         62.39         71.17        10.91 o                         
  -7  13   5         54.55         55.20         9.49 o                         
  -6  13   5         79.66         75.43        13.81 o                         
  -5  13   5          1.84         -3.61         7.30 o                         
  -4  13   5        114.75        125.16        12.12 o                         
  -3  13   5         35.55         41.15         9.24 o                         
  -2  13   5        191.15        191.16        13.85 o                         
  -1  13   5        101.52         92.83        10.94 o                         
   0  13   5          9.34         11.42         8.03 o                         
   1  13   5          2.45          4.53         6.96 o                         
   2  13   5          0.04         -5.46         6.40 o                         
   3  13   5          0.18         -4.20         5.91 o                         
  -9  14   5          0.63          8.73         9.30 o                         
  -8  14   5         21.61         27.06         8.72 o                         
  -7  14   5          3.94          9.49        12.53 o                         
  -6  14   5         21.42         26.19         9.29 o                         
  -5  14   5          1.36          2.30        15.70 o                         
  -4  14   5          8.69          0.47        13.11 o                         
  -3  14   5          0.44          3.12         8.87 o                         
  -2  14   5          0.01          0.81        10.10 o                         
  -1  14   5         22.86         30.36         9.22 o                         
   0  14   5         39.92         66.89        10.36 o                         
   1  14   5         22.74         29.09        13.82 o                         
   2  14   5          0.11          4.79         7.43 o                         
   3  14   5         44.86         46.31        10.62 o                         
   4  14   5          0.31          0.89        12.20 o                         
   5  14   5         25.51         34.67        15.93 o                         
  -5  15   5          0.04          4.10         8.86 o                         
  -4  15   5          7.41         20.25        16.31 o                         
  -3  15   5          5.66         14.41        11.74 o                         
  -2  15   5         52.81         76.74        14.43 o                         
  -1  15   5          2.09          3.04         9.32 o                         
   0  15   5         29.17         31.33         9.56 o                         
   1  15   5          6.42          6.14         9.79 o                         
 -19   0   6         11.66         11.11        13.98 o                         
 -18   0   6          0.35          1.51         6.41 o                         
 -17   0   6          7.69         19.83         7.14 o                         
 -16   0   6         13.86         13.42         5.24 o                         
 -15   0   6         74.10         55.26         7.30 o                         
 -14   0   6       2054.96       1829.13        45.04 o                         
 -13   0   6         38.40         20.28         6.59 o                         
 -12   0   6        851.39        785.96        20.16 o                         
 -11   0   6         91.30         90.14         8.70 o                         
 -10   0   6       4781.69       4423.72        57.66 o                         
  -9   0   6       1565.72       1554.15        32.51 o                         
  -8   0   6       1113.95       1096.39        24.87 o                         
  -7   0   6       1430.03       1333.35        31.22 o                         
  -6   0   6       4432.99       4381.77        59.75 o                         
  -5   0   6       2324.12       2386.83        38.30 o                         
  -4   0   6          9.76         19.80         8.22 o                         
  -3   0   6       7754.26       8488.20       118.11 o                         
  -2   0   6       1075.21       1164.76        22.09 o                         
  -1   0   6       2054.90       2211.27        36.44 o                         
   0   0   6       2837.98       2776.65        35.53 o                         
   1   0   6         69.78         68.61         6.62 o                         
   2   0   6        418.18        428.93        11.93 o                         
   3   0   6       4421.26       4342.30        50.55 o                         
   4   0   6       1631.63       1528.54        24.44 o                         
   5   0   6       2021.95       1920.29        28.77 o                         
   6   0   6         12.64          8.05         7.23 o                         
   7   0   6        502.89        494.17        18.85 o                         
   8   0   6        859.82        914.21        38.44 o                         
   9   0   6          4.16         -2.22         7.50 o                         
  10   0   6          8.62          1.01         7.32 o                         
  11   0   6         78.33         63.64        12.74 o                         
  12   0   6          7.63          9.51        13.48 o                         
  13   0   6        199.68        174.91        15.63 o                         
  14   0   6        194.83        213.21        18.14 o                         
 -19   1   6         34.33         42.69        11.05 o                         
 -18   1   6         41.84         45.83         8.88 o                         
 -17   1   6         28.96         35.37         9.63 o                         
 -16   1   6         34.29         38.39         8.60 o                         
 -15   1   6        292.11        287.80        13.93 o                         
 -14   1   6         13.15         15.81         6.63 o                         
 -13   1   6       2561.01       2497.12        35.50 o                         
 -12   1   6        516.47        472.02        11.23 o                         
 -11   1   6       1413.27       1300.54        17.98 o                         
 -10   1   6       1016.23        972.28        18.35 o                         
  -9   1   6        309.72        308.55        14.73 o                         
  -8   1   6        351.03        309.60         9.42 o                         
  -7   1   6       1761.23       1643.33        19.66 o                         
  -6   1   6        964.43        901.13        14.71 o                         
  -5   1   6        184.00        160.84         9.48 o                         
  -4   1   6         95.27         97.42         6.61 o                         
  -3   1   6        501.74        569.61        17.93 o                         
  -2   1   6        276.56        268.35         8.66 o                         
  -1   1   6        205.35        263.48         7.41 o                         
   0   1   6        982.18       1027.85        13.54 o                         
   1   1   6        305.62        282.49         7.86 o                         
   2   1   6       1844.42       1833.01        20.87 o                         
   3   1   6       1274.64       1250.54        18.47 o                         
   4   1   6         89.83        106.95         6.65 o                         
   5   1   6         72.33         87.29         5.91 o                         
   6   1   6        324.61        310.15         9.04 o                         
   7   1   6        100.58        109.28         6.64 o                         
   8   1   6        147.64        140.71         7.44 o                         
   9   1   6        154.00        152.49         9.49 o                         
  10   1   6          1.06         -2.66         4.74 o                         
  11   1   6          4.42          7.92         6.87 o                         
  12   1   6          0.23         -2.67         5.40 o                         
  13   1   6          2.58          5.73         5.44 o                         
  14   1   6         25.40         28.95         6.95 o                         
 -19   2   6          0.05          2.48         8.59 o                         
 -18   2   6         11.70         24.69         8.30 o                         
 -17   2   6          1.65          0.85         6.69 o                         
 -16   2   6          0.47         13.07         7.59 o                         
 -15   2   6        287.35        268.92        24.00 o                         
 -14   2   6         35.05         34.98         8.40 o                         
 -13   2   6          1.89         -2.01         7.21 o                         
 -12   2   6       1296.45       1192.83        16.23 o                         
 -11   2   6         13.01          7.02         4.67 o                         
 -10   2   6         77.91         86.27         6.93 o                         
  -9   2   6         90.99        108.06         6.74 o                         
  -8   2   6         63.17         84.27         5.89 o                         
  -7   2   6         32.00         21.45         4.42 o                         
  -6   2   6       1014.03        996.16        13.99 o                         
  -5   2   6        124.03        168.88         8.35 o                         
  -4   2   6          3.01         -4.05         4.05 o                         
  -3   2   6         54.56         62.84         5.96 o                         
  -2   2   6         19.76         25.77         4.11 o                         
  -1   2   6        219.56        218.90         8.36 o                         
   0   2   6         64.01         84.79         6.34 o                         
   1   2   6        844.12        830.79        12.68 o                         
   2   2   6        456.80        465.48         9.36 o                         
   3   2   6         79.55         83.32         4.99 o                         
   4   2   6         10.35          4.28         3.04 o                         
   5   2   6         36.92         45.83         4.30 o                         
   6   2   6          0.29          0.95         4.76 o                         
   7   2   6       1001.95        987.35        16.48 o                         
   8   2   6        117.82        122.94        14.39 o                         
   9   2   6          5.38          7.59         5.82 o                         
  10   2   6         35.41         43.13         4.96 o                         
  11   2   6          9.56          5.65         6.28 o                         
  12   2   6          0.25         -3.63         5.17 o                         
  13   2   6          9.29         37.95        25.39 o                         
  14   2   6          2.07          0.95         8.05 o                         
 -19   3   6         54.09         61.78        10.45 o                         
 -18   3   6         52.78         70.16        10.34 o                         
 -17   3   6        137.26        146.78        13.17 o                         
 -16   3   6        156.52        173.19        13.27 o                         
 -15   3   6        229.54        235.47        14.84 o                         
 -14   3   6        354.25        330.86        18.86 o                         
 -13   3   6         14.01          7.15         7.86 o                         
 -12   3   6          0.15         -4.45         7.02 o                         
 -11   3   6        254.75        233.91        14.35 o                         
 -10   3   6        413.23        382.74        14.22 o                         
  -9   3   6        170.88        162.92         7.73 o                         
  -8   3   6       1415.12       1296.58        17.15 o                         
  -7   3   6       2564.34       2420.09        23.92 o                         
  -6   3   6         86.36         77.35         5.70 o                         
  -5   3   6        523.43        488.55        10.96 o                         
  -4   3   6        642.31        579.44        11.26 o                         
  -3   3   6       1056.20        994.84        17.53 o                         
  -2   3   6       1407.17       1523.59        16.96 o                         
  -1   3   6       1436.32       1577.78        17.27 o                         
   0   3   6        263.74        270.52         7.99 o                         
   1   3   6          0.34          2.75         4.93 o                         
   2   3   6        378.77        367.62        10.89 o                         
   3   3   6         96.53         98.96         9.36 o                         
   4   3   6        117.35        116.41         9.94 o                         
   5   3   6         56.78         49.67         8.52 o                         
   6   3   6        936.15        885.14        21.35 o                         
   7   3   6        442.91        422.19        16.35 o                         
   8   3   6        169.57        153.28        12.10 o                         
   9   3   6         27.63         24.16         8.08 o                         
  10   3   6         13.08         18.59         7.64 o                         
  11   3   6          0.14         -4.28         6.71 o                         
  12   3   6         64.08         74.91        12.18 o                         
  13   3   6         39.99         41.60         9.14 o                         
  14   3   6         61.72         74.10        11.10 o                         
 -19   4   6          5.51         13.19         9.51 o                         
 -18   4   6         21.50         39.73        16.03 o                         
 -17   4   6          3.72         25.28         8.65 o                         
 -16   4   6         68.92         61.99        10.26 o                         
 -15   4   6         35.92         38.58         8.66 o                         
 -14   4   6        168.62        158.38        23.89 o                         
 -13   4   6          2.80         -6.28         6.28 o                         
 -12   4   6         43.08         48.81         9.07 o                         
 -11   4   6        135.63        157.33        14.50 o                         
 -10   4   6        618.07        619.02        15.70 o                         
  -9   4   6         42.21         56.56         5.04 o                         
  -8   4   6        260.51        261.43         9.34 o                         
  -7   4   6         20.39         23.59         4.42 o                         
  -6   4   6        377.98        351.63         8.72 o                         
  -5   4   6        159.60        162.96         8.47 o                         
  -4   4   6         82.34        112.51         8.96 o                         
  -3   4   6       3393.18       3490.92        40.40 o                         
  -2   4   6       1047.77       1077.44        16.49 o                         
  -1   4   6        479.53        511.16        10.37 o                         
   0   4   6       1889.25       1870.04        18.99 o                         
   1   4   6          8.38         11.65         3.70 o                         
   2   4   6         10.53         28.36         6.13 o                         
   3   4   6       1403.47       1343.49        24.52 o                         
   4   4   6       1204.53       1199.88        23.75 o                         
   5   4   6        195.99        183.86        12.35 o                         
   6   4   6         21.24         23.45         8.27 o                         
   7   4   6        537.00        522.62        19.67 o                         
   8   4   6          1.45         -6.57         6.57 o                         
   9   4   6         19.88         23.20         9.08 o                         
  10   4   6         10.10          9.08         7.94 o                         
  11   4   6         34.33         21.19         8.86 o                         
  12   4   6         21.97         23.40         9.40 o                         
  13   4   6        317.17        323.43        18.68 o                         
 -18   5   6         16.69         31.51         9.56 o                         
 -17   5   6          9.03         15.27         9.82 o                         
 -16   5   6         44.40         31.24         9.01 o                         
 -15   5   6        161.11        153.98        26.92 o                         
 -14   5   6        504.15        468.24        22.26 o                         
 -13   5   6        230.97        251.45        22.80 o                         
 -12   5   6          0.73         -6.02         7.24 o                         
 -11   5   6        875.75        841.36        21.73 o                         
 -10   5   6        116.37        147.98        22.02 o                         
  -9   5   6        238.91        246.91         9.85 o                         
  -8   5   6         51.49         58.51         5.36 o                         
  -7   5   6        242.35        238.97         7.75 o                         
  -6   5   6        117.07        131.33         8.22 o                         
  -5   5   6         34.20         51.35         7.93 o                         
  -4   5   6         44.30         54.96        11.51 o                         
  -3   5   6        648.39        655.99        15.71 o                         
  -2   5   6       4202.43       4060.06        44.32 o                         
  -1   5   6        309.23        285.44        12.96 o                         
   0   5   6        279.71        288.16         8.25 o                         
   1   5   6         30.03         36.99         6.12 o                         
   2   5   6       2336.58       2247.63        28.86 o                         
   3   5   6       1563.68       1469.62        26.32 o                         
   4   5   6          4.58          9.96         7.36 o                         
   5   5   6        487.23        493.60        17.33 o                         
   6   5   6        129.46        123.03        12.49 o                         
   7   5   6          2.19          6.26         6.83 o                         
   8   5   6        155.85        179.43        20.78 o                         
   9   5   6        176.28        198.65        14.15 o                         
  10   5   6        101.95        108.26        12.49 o                         
  11   5   6         45.80         37.40        10.49 o                         
  12   5   6        143.38        185.13        15.33 o                         
  13   5   6         10.09         11.43         9.23 o                         
 -18   6   6          8.15         10.33         8.95 o                         
 -17   6   6         38.55         48.42        11.16 o                         
 -16   6   6         47.84         56.66        10.60 o                         
 -15   6   6          8.77          3.88         8.22 o                         
 -14   6   6        207.99        195.66        23.34 o                         
 -13   6   6        819.15        798.32        22.48 o                         
 -12   6   6        611.10        609.73        19.76 o                         
 -11   6   6        202.29        209.13        17.29 o                         
 -10   6   6          3.20          1.71         6.92 o                         
  -9   6   6         30.67         35.80         5.61 o                         
  -8   6   6        436.00        412.34        10.07 o                         
  -7   6   6        329.35        305.24        12.56 o                         
  -6   6   6         58.54         57.45         7.47 o                         
  -5   6   6        306.90        302.56        12.73 o                         
  -4   6   6        800.74        747.30        17.51 o                         
  -3   6   6        247.13        251.82        11.74 o                         
  -2   6   6        163.20        166.92        10.04 o                         
  -1   6   6         76.09         77.42         6.14 o                         
   0   6   6       1158.35       1158.34        21.27 o                         
   1   6   6        602.53        583.80         9.04 o                         
   2   6   6        535.37        548.90        23.43 o                         
   3   6   6         43.22         36.95         8.00 o                         
   4   6   6        310.77        319.14        15.45 o                         
   5   6   6        235.08        247.16        16.05 o                         
   6   6   6         97.86        103.48        11.44 o                         
   7   6   6          3.06          4.73         8.02 o                         
   8   6   6         40.50         31.43         8.73 o                         
   9   6   6          6.10         10.10         8.41 o                         
  10   6   6          3.62         -7.15         7.92 o                         
  11   6   6         28.09         33.41        11.54 o                         
  12   6   6          0.54          5.87         7.24 o                         
  13   6   6          2.49          2.11         8.51 o                         
 -17   7   6         38.61         43.40        10.53 o                         
 -16   7   6        132.83        128.13        14.21 o                         
 -15   7   6         85.33         86.42        13.02 o                         
 -14   7   6         96.68        108.41        12.68 o                         
 -13   7   6          2.13         -3.93         7.69 o                         
 -12   7   6          0.51         -8.75         8.79 o                         
 -11   7   6         17.24         13.67         7.57 o                         
 -10   7   6         13.28         14.28         9.00 o                         
  -9   7   6         91.57         98.81         7.56 o                         
  -8   7   6        554.34        520.52        10.25 o                         
  -7   7   6          7.49          6.32         6.63 o                         
  -6   7   6         95.57         97.57         9.12 o                         
  -5   7   6          0.34         -0.39         5.73 o                         
  -4   7   6         68.74         79.87         8.48 o                         
  -3   7   6        575.81        569.87        16.75 o                         
  -2   7   6        878.07        850.89        18.95 o                         
  -1   7   6         24.94         23.33         5.07 o                         
   0   7   6         38.80         41.28         6.46 o                         
   1   7   6         58.61         70.49         8.95 o                         
   2   7   6        131.44        122.57        10.13 o                         
   3   7   6         23.92         23.13        11.26 o                         
   4   7   6        108.00         97.11        14.17 o                         
   5   7   6          5.09         -5.28         8.62 o                         
   6   7   6          6.34         12.20         8.94 o                         
   7   7   6         38.19         35.51         9.01 o                         
   8   7   6          9.43         14.98         8.80 o                         
   9   7   6         19.01         19.17         8.68 o                         
  10   7   6          4.19         13.54         8.77 o                         
  11   7   6         15.34         16.11         9.09 o                         
  12   7   6         58.84         81.14        20.21 o                         
 -17   8   6          2.23         30.98         9.16 o                         
 -16   8   6         67.92         68.05        15.61 o                         
 -15   8   6        130.66        171.97        18.67 o                         
 -14   8   6         17.34         16.60         8.27 o                         
 -13   8   6          0.03         -0.67         7.06 o                         
 -12   8   6         56.08         70.58        15.54 o                         
 -11   8   6        110.11        137.35        15.04 o                         
 -10   8   6        405.90        347.76        10.01 o                         
  -9   8   6         27.21         79.62        29.88 o                         
  -8   8   6         45.27         83.98        15.89 o                         
  -7   8   6         78.35         70.33         8.40 o                         
  -6   8   6          0.08         -4.21         6.58 o                         
  -5   8   6        261.35        283.72        22.01 o                         
  -4   8   6        386.74        341.62        14.14 o                         
  -3   8   6         58.64         68.16         8.61 o                         
  -2   8   6        590.77        610.91        17.04 o                         
  -1   8   6        253.91        262.02        13.75 o                         
   0   8   6        192.11        170.70        12.14 o                         
   1   8   6          4.41          6.13         5.93 o                         
   2   8   6         62.92         51.84         9.12 o                         
   3   8   6         14.17         35.16        44.65 o                         
   4   8   6        258.93        236.78        19.53 o                         
   5   8   6         24.45         20.86        10.22 o                         
   6   8   6         46.87         61.24        10.72 o                         
   7   8   6         21.70         19.67         8.77 o                         
   8   8   6         24.45         24.49         9.06 o                         
   9   8   6         60.51         79.84        11.37 o                         
  10   8   6         29.29         55.85        16.83 o                         
  11   8   6         19.39         52.10        17.68 o                         
 -16   9   6         25.85         21.51         8.79 o                         
 -15   9   6        193.63        171.13        14.24 o                         
 -14   9   6         19.57         13.39         8.30 o                         
 -13   9   6        127.65        132.07        12.82 o                         
 -12   9   6          1.58          8.42         7.68 o                         
 -11   9   6         52.31         46.47        10.52 o                         
  -9   9   6         39.73         53.07         8.00 o                         
  -8   9   6         30.69         15.76         6.94 o                         
  -7   9   6          2.25          0.68         6.50 o                         
  -6   9   6          7.98          2.02         6.75 o                         
  -5   9   6        428.54        383.38        15.32 o                         
  -4   9   6          7.98         13.21         7.25 o                         
  -3   9   6          1.88         -6.26         6.26 o                         
  -2   9   6        684.21        650.18        18.06 o                         
  -1   9   6       1757.13       1730.59        28.97 o                         
   0   9   6          4.49         14.38         5.72 o                         
   1   9   6         15.84         12.36         5.61 o                         
   2   9   6        149.41        126.37        13.61 o                         
   3   9   6        187.60        175.36        16.13 o                         
   4   9   6         13.29         19.38         9.47 o                         
   5   9   6        134.04        148.52        13.56 o                         
   6   9   6         28.72         38.89         9.60 o                         
   7   9   6         29.42         31.96         9.76 o                         
   8   9   6        246.66        299.32        19.70 o                         
   9   9   6        133.72        144.10        15.94 o                         
  10   9   6          1.73         13.28        10.20 o                         
 -15  10   6          0.67         -3.99         7.92 o                         
 -14  10   6          0.74         -4.94         7.89 o                         
 -13  10   6         89.91         64.35        11.03 o                         
 -12  10   6        353.89        319.85        18.18 o                         
 -11  10   6          1.30         -7.36         7.36 o                         
 -10  10   6        214.61        227.26        12.10 o                         
  -9  10   6         23.28         20.15         8.90 o                         
  -8  10   6        152.75        167.31        20.89 o                         
  -7  10   6         50.41         46.99         8.87 o                         
  -6  10   6          0.60         -4.77        11.83 o                         
  -5  10   6        121.45        116.38        11.45 o                         
  -4  10   6         13.89          8.75         7.11 o                         
  -3  10   6        144.63        137.38        11.45 o                         
  -2  10   6        377.85        380.53        17.84 o                         
  -1  10   6         64.54         67.14         8.86 o                         
   0  10   6         84.51         78.06        10.26 o                         
   1  10   6        285.65        252.50         9.63 o                         
   2  10   6          5.63         20.31        12.91 o                         
   3  10   6        196.18        186.05        16.68 o                         
   4  10   6         92.23         88.76        13.94 o                         
   5  10   6         89.67         90.21        16.28 o                         
   6  10   6         33.53         31.37        13.60 o                         
   7  10   6         30.41         22.31        10.80 o                         
   8  10   6         43.70         25.11        43.53 o                         
   9  10   6          7.10         42.04        12.53 o                         
  10  10   6         28.34         97.18        28.56 o                         
 -14  11   6         18.49          5.13         9.16 o                         
 -13  11   6         23.98          3.22        10.11 o                         
 -12  11   6         13.79         -3.31         8.51 o                         
 -11  11   6        126.58        102.80        12.59 o                         
 -10  11   6         12.62          6.96         7.87 o                         
  -9  11   6         15.88         12.20        13.11 o                         
  -8  11   6          0.23         -3.19         6.33 o                         
  -7  11   6          7.72          5.70         7.24 o                         
  -6  11   6        124.19        120.51        11.21 o                         
  -5  11   6          0.28         -1.48         6.76 o                         
  -4  11   6          1.17         -5.60         7.62 o                         
  -3  11   6          7.94          3.10         7.43 o                         
  -2  11   6         14.39         37.30         8.43 o                         
  -1  11   6         20.82         16.56        18.19 o                         
   0  11   6        610.80        630.61        25.43 o                         
   1  11   6         50.56         61.36         8.07 o                         
   2  11   6          2.54        -10.62        10.62 o                         
   3  11   6          7.00         -1.93         9.39 o                         
   4  11   6         19.10         23.79        11.01 o                         
   5  11   6          0.39         -8.93        50.51 o                         
   6  11   6          3.51         -4.53        10.52 o                         
 -12  12   6         11.17         31.84        11.42 o                         
 -11  12   6         10.11         13.37         6.98 o                         
 -10  12   6         38.54         35.69         7.95 o                         
  -9  12   6         23.10         25.16        10.83 o                         
  -8  12   6         24.91         25.36         8.21 o                         
  -7  12   6          1.69          3.31         7.68 o                         
  -6  12   6         75.24         95.15        11.49 o                         
  -5  12   6         12.96         16.30         8.02 o                         
  -4  12   6          5.65          0.24         7.23 o                         
  -3  12   6        181.03        162.04        13.18 o                         
  -2  12   6          0.28          8.90         7.12 o                         
  -1  12   6        385.11        328.27        15.87 o                         
   0  12   6        122.61        128.51        11.60 o                         
   1  12   6         44.30         44.87        11.28 o                         
   2  12   6         34.94         47.34         5.40 o                         
   3  12   6         21.48          7.86        11.32 o                         
   4  12   6         11.28         -1.04        10.55 o                         
   6  12   6          0.65        -11.71        11.71 o                         
 -10  13   6          0.60          1.42         8.03 o                         
  -9  13   6          0.73         -1.82         7.71 o                         
  -8  13   6         26.41         27.29         9.34 o                         
  -7  13   6         95.88         99.14        11.65 o                         
  -6  13   6         33.76         43.44        10.95 o                         
  -5  13   6        120.07        124.80        12.84 o                         
  -4  13   6         18.57         21.05        12.10 o                         
  -3  13   6         27.76         39.65        10.19 o                         
  -2  13   6        157.54        130.03        13.47 o                         
  -1  13   6        129.75        132.53        12.42 o                         
   0  13   6         20.96         20.31         9.03 o                         
   1  13   6        104.74         66.79        13.56 o                         
   2  13   6          3.90         -6.54        10.12 o                         
   3  13   6          2.55         12.44        10.71 o                         
   4  13   6         13.27         10.88        11.29 o                         
   5  13   6          5.64         24.80        10.89 o                         
  -8  14   6         35.18         51.74        12.43 o                         
  -7  14   6          2.97         22.15        10.06 o                         
  -6  14   6         91.99         84.45        11.67 o                         
  -5  14   6         71.61         53.70        10.76 o                         
  -4  14   6         58.67         71.01        10.89 o                         
  -3  14   6         54.82         39.68         9.95 o                         
  -2  14   6        167.79        151.47        13.52 o                         
  -1  14   6         16.71         34.20        12.51 o                         
   0  14   6          0.51          5.06         7.63 o                         
   1  14   6          5.63         -4.29         7.48 o                         
   2  14   6         17.24         13.11        18.29 o                         
 -19   1   7         31.36         56.19        10.06 o                         
 -18   1   7        142.39        183.88        17.02 o                         
 -17   1   7         11.03          8.43         7.37 o                         
 -16   1   7         58.93         69.73         9.04 o                         
 -15   1   7          1.70          0.57         5.10 o                         
 -14   1   7          3.69         13.85         4.94 o                         
 -13   1   7          0.04         -2.19         3.88 o                         
 -12   1   7        836.66        740.30        14.46 o                         
 -11   1   7        359.53        328.04        13.72 o                         
 -10   1   7        935.17        875.48        17.33 o                         
  -9   1   7       2574.78       2527.96        31.11 o                         
  -8   1   7        898.44        849.69        16.73 o                         
  -7   1   7         71.99         76.60         8.69 o                         
  -6   1   7        370.17        307.56        11.17 o                         
  -5   1   7       2753.35       2737.46        31.41 o                         
  -4   1   7        515.15        469.34        12.54 o                         
  -3   1   7          9.43         15.21         5.55 o                         
  -2   1   7       1601.66       1589.02        22.68 o                         
  -1   1   7        179.06        173.14        10.44 o                         
   0   1   7        977.40        968.68        15.60 o                         
   1   1   7         64.86         61.03         5.77 o                         
   2   1   7       1379.19       1389.39        18.72 o                         
   3   1   7         70.60        101.40         6.44 o                         
   4   1   7         31.81         31.52         4.76 o                         
   5   1   7         20.61         26.48         4.70 o                         
   6   1   7          9.71         15.13         4.38 o                         
   7   1   7         84.23         79.98         9.53 o                         
   8   1   7         23.50         25.24         4.54 o                         
   9   1   7         73.67         75.19         8.08 o                         
  10   1   7         39.62         46.31         6.72 o                         
  11   1   7         13.68         14.44         5.85 o                         
  12   1   7         33.14         31.91         7.37 o                         
  13   1   7        213.15        234.39        11.80 o                         
 -19   2   7        232.12        297.72        36.19 o                         
 -18   2   7          0.56         12.34         8.13 o                         
 -17   2   7         44.01         63.76        11.71 o                         
 -16   2   7         28.51         31.51         8.10 o                         
 -15   2   7        126.27        152.86        14.62 o                         
 -14   2   7         73.77         88.74         7.11 o                         
 -13   2   7         54.16         56.73         5.42 o                         
 -12   2   7        370.81        341.33        10.25 o                         
 -11   2   7        732.70        644.70        15.18 o                         
 -10   2   7          0.01         -4.26         4.26 o                         
  -9   2   7        696.98        641.57        14.44 o                         
  -8   2   7       2276.29       2182.91        28.13 o                         
  -7   2   7        111.82        110.12        10.54 o                         
  -6   2   7        674.99        651.72        17.73 o                         
  -5   2   7         53.46         84.67         7.43 o                         
  -4   2   7        391.43        360.05        10.77 o                         
  -3   2   7        357.36        333.25        12.73 o                         
  -2   2   7       1051.57        993.51        16.12 o                         
  -1   2   7       1048.70        982.74        14.31 o                         
   0   2   7       1494.66       1493.45        19.21 o                         
   1   2   7       2093.80       1999.42        22.92 o                         
   2   2   7       1239.07       1142.08        18.58 o                         
   3   2   7        249.69        242.19         9.87 o                         
   4   2   7        214.30        215.96        11.15 o                         
   5   2   7        807.90        754.44        12.59 o                         
   6   2   7        186.01        184.91         6.91 o                         
   7   2   7        116.31         99.72         6.41 o                         
   8   2   7        102.09        108.89        12.02 o                         
   9   2   7          0.94          7.29         7.96 o                         
  10   2   7         16.12         18.65         7.94 o                         
  11   2   7        117.17        124.89        12.04 o                         
  12   2   7        147.29        162.10        13.62 o                         
  13   2   7         39.46         51.00        10.32 o                         
 -19   3   7         74.68         81.80        12.84 o                         
 -18   3   7        268.81        266.53        26.80 o                         
 -17   3   7          7.96          7.16         7.63 o                         
 -16   3   7        215.50        217.84        30.65 o                         
 -15   3   7         49.06         61.60         9.86 o                         
 -14   3   7        119.01        143.45        15.73 o                         
 -13   3   7          0.03          4.40         7.30 o                         
 -12   3   7        160.19        188.02        14.49 o                         
 -11   3   7         18.83         11.07         6.28 o                         
 -10   3   7        315.02        304.33        13.50 o                         
  -9   3   7          8.87         13.89         4.87 o                         
  -8   3   7         49.92         53.19         7.35 o                         
  -7   3   7        498.49        468.92        12.54 o                         
  -6   3   7          0.52         -5.25         5.25 o                         
  -5   3   7       1593.94       1589.37        22.46 o                         
  -4   3   7         59.68         68.61         8.33 o                         
  -3   3   7        616.46        568.04        15.22 o                         
  -2   3   7       1900.56       1873.60        25.21 o                         
  -1   3   7         23.15         31.00         4.53 o                         
   0   3   7         88.52        111.20         6.29 o                         
   1   3   7        724.25        704.64        18.63 o                         
   2   3   7        219.56        235.95        10.01 o                         
   3   3   7        133.07        123.49         7.23 o                         
   4   3   7        228.58        238.78        14.57 o                         
   5   3   7         79.46         72.21         9.71 o                         
   6   3   7         94.58        106.13        11.40 o                         
   7   3   7        801.85       1082.53        83.37 o                         
   8   3   7         17.21          9.27         7.46 o                         
   9   3   7        160.69        146.77        14.90 o                         
  10   3   7        101.88        103.16        11.72 o                         
  11   3   7         27.17         32.41         8.66 o                         
  12   3   7          4.44         13.05         7.87 o                         
 -18   4   7        109.67        126.04        19.83 o                         
 -17   4   7        135.73        140.84        15.42 o                         
 -16   4   7         62.20         68.11        10.83 o                         
 -15   4   7         12.04          9.35         7.60 o                         
 -14   4   7         68.16         57.79         9.19 o                         
 -13   4   7        264.10        310.19        32.01 o                         
 -12   4   7        994.89        983.17        24.08 o                         
 -11   4   7        309.23        293.04        12.01 o                         
 -10   4   7          2.62         -5.23         5.47 o                         
  -9   4   7         48.13         45.38         6.30 o                         
  -8   4   7        243.09        228.00        10.80 o                         
  -7   4   7        303.50        317.86        10.68 o                         
  -6   4   7        114.70        120.35        10.84 o                         
  -5   4   7         69.76         67.20         6.29 o                         
  -4   4   7        260.42        218.02        10.92 o                         
  -3   4   7       1122.09       1072.97        20.67 o                         
  -2   4   7         49.16         57.22         5.21 o                         
  -1   4   7        253.30        266.59         8.13 o                         
   0   4   7        524.51        498.76        11.58 o                         
   1   4   7       1647.31       1596.39        21.66 o                         
   2   4   7        556.69        572.77        17.73 o                         
   3   4   7        336.46        324.58        15.13 o                         
   4   4   7        123.47        112.70        11.28 o                         
   5   4   7         12.80         24.11         7.98 o                         
   6   4   7        524.91        486.45        17.66 o                         
   7   4   7         56.44         67.11        13.84 o                         
   8   4   7        279.12        264.29        15.54 o                         
   9   4   7          8.15         14.15         8.95 o                         
  10   4   7         41.25         44.06         9.95 o                         
  11   4   7         27.44         35.51         9.40 o                         
  12   4   7         15.56          9.32        10.02 o                         
 -18   5   7         15.58         29.55        10.97 o                         
 -17   5   7          3.40         12.69        10.03 o                         
 -16   5   7          0.14          7.50         7.92 o                         
 -15   5   7         20.49         25.40         9.14 o                         
 -14   5   7         84.76         72.39        10.61 o                         
 -13   5   7         45.42         44.96         9.76 o                         
 -12   5   7        867.61        860.48        22.70 o                         
 -11   5   7        320.78        286.36         9.80 o                         
 -10   5   7          0.01         -6.13         6.13 o                         
  -9   5   7        395.39        386.97        10.00 o                         
  -8   5   7       1397.79       1327.00        19.69 o                         
  -7   5   7        486.61        427.38        11.84 o                         
  -6   5   7          1.46         -5.64         5.64 o                         
  -5   5   7         97.53        120.83         9.88 o                         
  -4   5   7        179.45        214.95        11.08 o                         
  -3   5   7        459.67        495.36        15.05 o                         
  -2   5   7        647.11        641.18        27.30 o                         
  -1   5   7        161.25        155.87         8.01 o                         
   0   5   7        272.48        264.52        10.67 o                         
   1   5   7         49.33         54.83         6.24 o                         
   2   5   7        934.06        951.85        27.43 o                         
   3   5   7        117.77        115.59        11.30 o                         
   4   5   7         50.05         45.84         9.17 o                         
   5   5   7          5.63         10.47         7.46 o                         
   6   5   7         96.80         96.18        11.32 o                         
   7   5   7         13.39          2.87         7.42 o                         
   8   5   7          6.73          8.59         8.04 o                         
   9   5   7          0.69          5.20         7.38 o                         
  10   5   7         47.71         54.16        11.28 o                         
  11   5   7         11.63         21.98         8.73 o                         
  12   5   7         32.12         36.72        14.88 o                         
 -18   6   7          0.06         14.01         9.31 o                         
 -17   6   7         20.74         30.36        13.22 o                         
 -16   6   7         31.77         22.83         9.67 o                         
 -15   6   7          3.76         -0.27         7.60 o                         
 -14   6   7          2.79         -1.13         7.47 o                         
 -13   6   7         31.73         29.51         8.96 o                         
 -12   6   7          3.45          0.88         7.87 o                         
 -11   6   7          0.55         -2.97         6.92 o                         
 -10   6   7        167.92        158.10        10.25 o                         
  -9   6   7          3.89         10.10         6.56 o                         
  -8   6   7        176.58        174.19        12.31 o                         
  -7   6   7        817.21        794.04        19.24 o                         
  -6   6   7         21.72         20.01         6.64 o                         
  -5   6   7         66.16         56.88         8.71 o                         
  -4   6   7        319.71        331.38        26.28 o                         
  -3   6   7        435.79        418.14        17.93 o                         
  -2   6   7        256.18        263.90        14.42 o                         
  -1   6   7         23.28         37.48         7.87 o                         
   0   6   7        362.33        336.20        11.38 o                         
   1   6   7         78.55         93.84        11.85 o                         
   2   6   7        163.03        156.33        13.32 o                         
   3   6   7         20.26         17.55         8.13 o                         
   4   6   7          3.17          5.15         7.31 o                         
   5   6   7        126.00        109.74        11.75 o                         
   6   6   7        125.87        121.80        11.77 o                         
   7   6   7          0.90         -3.06         7.38 o                         
   8   6   7         47.49         59.44        11.47 o                         
   9   6   7         59.19         70.20        13.94 o                         
  10   6   7          7.96          3.80         9.25 o                         
  11   6   7          2.08         -2.92         9.06 o                         
 -17   7   7          0.93          5.08         9.26 o                         
 -16   7   7          2.01         25.99        12.08 o                         
 -15   7   7         14.98         16.56         8.69 o                         
 -14   7   7         68.74        100.30        19.96 o                         
 -13   7   7          5.30          4.72         8.37 o                         
 -12   7   7         45.01         57.56        10.21 o                         
 -11   7   7         99.17        115.16        12.75 o                         
 -10   7   7        423.16        376.17        16.12 o                         
  -9   7   7          2.16          4.57         4.78 o                         
  -8   7   7          7.52          6.36         9.60 o                         
  -7   7   7        369.91        340.86        14.10 o                         
  -6   7   7        198.62        191.78        19.37 o                         
  -5   7   7         33.03         40.14         7.69 o                         
  -4   7   7        295.01        295.58        13.73 o                         
  -3   7   7       1566.11       1531.73        26.85 o                         
  -2   7   7        326.18        331.42        13.62 o                         
  -1   7   7        111.80        117.11         7.53 o                         
   0   7   7        276.50        270.02        14.21 o                         
   1   7   7       1321.04       1326.05        31.80 o                         
   2   7   7          0.83         14.51        44.92 o                         
   3   7   7       1025.13        996.63        23.27 o                         
   4   7   7         97.13        115.48        12.15 o                         
   5   7   7          4.19         20.39         8.07 o                         
   6   7   7        218.12        216.54        18.11 o                         
   7   7   7        272.57        291.06        17.86 o                         
   8   7   7         57.14         70.08        10.74 o                         
   9   7   7          1.25         25.93         8.65 o                         
  10   7   7          2.60         20.65        10.43 o                         
  11   7   7         89.12         93.32        11.57 o                         
 -16   8   7         15.38         12.76        10.17 o                         
 -15   8   7         28.35         16.24         9.88 o                         
 -14   8   7          3.18         -5.00         9.40 o                         
 -13   8   7        386.57        393.88        21.04 o                         
 -12   8   7        745.63        761.49        21.71 o                         
 -11   8   7          2.16         19.95         7.91 o                         
 -10   8   7         22.43         27.84         5.64 o                         
  -9   8   7         14.14          6.52         6.04 o                         
  -8   8   7        295.31        290.59        17.26 o                         
  -7   8   7         86.44         98.88         9.81 o                         
  -6   8   7          9.81         11.90         6.79 o                         
  -5   8   7        123.67        117.88        11.65 o                         
  -4   8   7       1241.99       1177.90        24.07 o                         
  -3   8   7        131.39        141.02        13.18 o                         
  -2   8   7        186.72        182.29        11.54 o                         
  -1   8   7        338.21        341.16        11.35 o                         
   0   8   7        408.98        408.11        15.08 o                         
   1   8   7       1855.22       1810.19        38.08 o                         
   2   8   7        155.96        173.31        16.18 o                         
   4   8   7          9.85         12.97         7.83 o                         
   5   8   7         10.40         18.94        14.14 o                         
   6   8   7        181.65        168.50        13.12 o                         
   7   8   7         17.65         31.75         8.81 o                         
   8   8   7          0.04          4.25         8.87 o                         
   9   8   7          4.37          8.54         9.89 o                         
  10   8   7          0.04         -1.94         9.08 o                         
 -15   9   7         54.68         60.88        10.79 o                         
 -14   9   7         39.02         47.28         9.67 o                         
 -13   9   7          4.26          9.45         7.73 o                         
 -12   9   7        257.35        249.28        21.43 o                         
 -11   9   7          2.85         -1.07         7.92 o                         
 -10   9   7        132.79        143.74        11.15 o                         
  -9   9   7         79.69         69.58        12.73 o                         
  -8   9   7        211.25        217.96        14.00 o                         
  -7   9   7         60.40         67.17        11.08 o                         
  -6   9   7         14.64         13.36         9.21 o                         
  -5   9   7        274.97        278.78        14.68 o                         
  -4   9   7        470.65        492.19        16.75 o                         
  -3   9   7         88.64         93.12        10.15 o                         
  -2   9   7         51.37         38.57         7.87 o                         
  -1   9   7        319.66        325.75        20.47 o                         
   0   9   7          0.98         11.86         5.65 o                         
   1   9   7        307.20        320.03        21.84 o                         
   2   9   7         58.28         59.19        20.32 o                         
   3   9   7         41.51         44.46        13.91 o                         
   4   9   7         14.83         30.55         8.43 o                         
   5   9   7          0.59          3.33         7.78 o                         
   6   9   7          0.98         11.27         7.80 o                         
   7   9   7          0.29          7.88         9.72 o                         
   8   9   7         27.24         26.77        13.01 o                         
   9   9   7          0.48         -9.98        14.84 o                         
 -14  10   7          6.46          8.15         8.81 o                         
 -13  10   7         61.13         60.84        10.70 o                         
 -12  10   7         45.89         44.57        11.25 o                         
 -11  10   7          1.04         -0.83         8.96 o                         
 -10  10   7         11.74          9.76         7.20 o                         
  -9  10   7         98.71         94.38        10.67 o                         
  -8  10   7          6.23          8.10         7.22 o                         
  -7  10   7        321.49        362.52        16.58 o                         
  -6  10   7         19.88         26.76         7.91 o                         
  -5  10   7        150.07        145.16        11.75 o                         
  -4  10   7          2.07         -0.45         6.69 o                         
  -3  10   7         71.04         78.09         9.42 o                         
  -2  10   7         24.97         30.62         9.20 o                         
  -1  10   7         19.15         14.05         6.66 o                         
   0  10   7        114.07        126.46        11.95 o                         
   1  10   7         42.05         51.62        20.30 o                         
   2  10   7          2.79         -1.16        11.81 o                         
   3  10   7          5.28         -0.67        16.51 o                         
   4  10   7         32.08         41.96        14.66 o                         
   5  10   7         12.53          3.17         9.55 o                         
   6  10   7          0.00         14.98        10.57 o                         
   7  10   7          0.42          7.87        10.66 o                         
   8  10   7          3.31         16.13        11.32 o                         
 -13  11   7        112.39         94.17        14.59 o                         
 -12  11   7          8.26         -0.02         9.27 o                         
 -11  11   7        195.26        184.82        20.95 o                         
 -10  11   7         76.16         96.02        10.72 o                         
  -9  11   7         23.95         24.14         7.79 o                         
  -8  11   7         65.18         66.70        10.03 o                         
  -7  11   7        163.84        147.50        12.41 o                         
  -6  11   7        124.16        136.47        12.02 o                         
  -5  11   7         91.60        104.14        10.82 o                         
  -4  11   7         31.66         21.38         9.47 o                         
  -3  11   7        125.20        117.91        11.43 o                         
  -2  11   7        167.66        164.02        14.51 o                         
  -1  11   7          9.24         11.85         7.59 o                         
   0  11   7        414.84        375.17        14.86 o                         
   1  11   7        275.60        282.74        20.42 o                         
   2  11   7         37.41         35.50        12.00 o                         
   3  11   7        304.69        314.82        25.32 o                         
   4  11   7         10.26         28.51        11.26 o                         
   5  11   7         14.19          2.51         9.73 o                         
   6  11   7         37.84         27.49        12.45 o                         
   7  11   7         81.09         66.59        14.56 o                         
 -11  12   7          3.79          1.69        11.49 o                         
 -10  12   7         22.50         12.09        12.81 o                         
  -9  12   7          0.13          3.30         7.48 o                         
  -8  12   7         91.16         88.24        11.41 o                         
  -7  12   7         28.36         26.87         8.53 o                         
  -6  12   7         72.27         91.59        11.17 o                         
  -5  12   7          5.62         15.59         7.85 o                         
  -4  12   7        192.47        173.75        13.91 o                         
  -3  12   7         32.51         34.05         8.56 o                         
  -2  12   7        201.47        195.24        13.85 o                         
  -1  12   7         34.94         37.57         8.44 o                         
   0  12   7        335.14        315.05        19.10 o                         
   1  12   7         42.66         35.65        11.87 o                         
   2  12   7          1.08         -4.34        10.47 o                         
   3  12   7         18.20         14.21        18.49 o                         
   4  12   7          0.17          4.16        10.52 o                         
   5  12   7         18.86         15.55        12.01 o                         
  -9  13   7         75.43         81.99        11.65 o                         
  -8  13   7          5.99         -7.88         7.88 o                         
  -7  13   7         10.21         16.39        14.08 o                         
  -6  13   7         50.83         42.91        10.02 o                         
  -5  13   7         96.55        115.10        12.44 o                         
  -4  13   7          5.69         12.08         8.82 o                         
  -3  13   7          5.45         -7.19         7.19 o                         
  -2  13   7          0.01         -4.13         7.83 o                         
  -1  13   7          2.21         -5.53         7.47 o                         
   0  13   7          0.16         -2.40         9.94 o                         
   1  13   7          1.56         -6.12         6.12 o                         
   2  13   7         22.08         25.16        13.16 o                         
   3  13   7          0.01          1.02        11.72 o                         
  -5  14   7          0.06         13.67        18.08 o                         
  -4  14   7          3.66         25.39         9.47 o                         
  -3  14   7          1.30         23.18        15.52 o                         
  -2  14   7          2.48          3.04         8.81 o                         
  -1  14   7         34.72         35.01         9.79 o                         
 -19   0   8         89.17        210.09        14.54 o                         
 -18   0   8          1.28         27.51        25.81 o                         
 -17   0   8          2.59         19.33        15.50 o                         
 -16   0   8         43.84         66.09        23.07 o                         
 -15   0   8        105.31        100.73        25.38 o                         
 -14   0   8         11.52         26.15         9.12 o                         
 -13   0   8         26.76         49.37        19.81 o                         
 -12   0   8       1134.34       1072.48        28.89 o                         
 -11   0   8          9.62         10.63         9.09 o                         
 -10   0   8          8.63         13.75        10.08 o                         
  -9   0   8        268.28        270.80        18.21 o                         
  -8   0   8          0.23         -7.37         7.37 o                         
  -7   0   8        292.77        267.11        42.44 o                         
  -6   0   8        392.08        334.09        17.75 o                         
  -5   0   8        219.27        190.07        14.91 o                         
  -4   0   8        189.46        192.00        15.53 o                         
  -3   0   8        599.65        500.68        23.38 o                         
  -2   0   8        207.94        216.20        15.90 o                         
  -1   0   8        924.93        978.21        26.93 o                         
   0   0   8       2139.84       2137.89        40.78 o                         
   1   0   8       3735.72       3576.97        56.72 o                         
   2   0   8       2664.47       2443.31        46.20 o                         
   3   0   8        409.44        396.38        31.38 o                         
   4   0   8         34.77         34.56        16.30 o                         
   5   0   8          3.44         10.27        21.76 o                         
   6   0   8        528.55        546.65        25.50 o                         
   7   0   8         76.90        103.07        14.45 o                         
   8   0   8        215.76        218.68        15.23 o                         
   9   0   8        103.06        116.10        12.61 o                         
  10   0   8         93.34        108.34        12.39 o                         
  11   0   8         87.16        103.76        12.53 o                         
  12   0   8          1.37         -7.47         7.47 o                         
 -19   1   8          5.93         45.57         8.46 o                         
 -18   1   8          1.15         10.70         6.77 o                         
 -17   1   8          0.09         17.55         7.22 o                         
 -16   1   8         25.80         31.90         7.56 o                         
 -15   1   8        170.72        168.24        22.25 o                         
 -14   1   8        128.87        150.81        11.89 o                         
 -13   1   8          5.17          0.28         6.04 o                         
 -12   1   8          7.09         10.55         6.07 o                         
 -11   1   8        192.59        200.84        12.00 o                         
 -10   1   8       4686.25       4527.67        48.24 o                         
  -9   1   8       1892.87       1845.63        26.98 o                         
  -8   1   8         62.38         60.72         8.07 o                         
  -7   1   8        978.63        919.99        18.38 o                         
  -6   1   8          0.00          0.17         5.83 o                         
  -5   1   8          4.34         -0.91         7.25 o                         
  -4   1   8        119.11        124.02         9.46 o                         
  -3   1   8        293.79        311.83        19.96 o                         
  -2   1   8         22.34         19.17         6.27 o                         
  -1   1   8        172.65        167.04        10.43 o                         
   0   1   8        185.53        200.68        14.13 o                         
   1   1   8        530.40        526.22        14.41 o                         
   2   1   8        433.92        417.00        13.18 o                         
   3   1   8        288.34        297.90        21.69 o                         
   4   1   8       1397.92       1358.79        21.87 o                         
   5   1   8          2.63         -1.07         4.04 o                         
   6   1   8        244.49        254.61        12.12 o                         
   7   1   8         14.34         21.98         4.93 o                         
   8   1   8         28.87         23.82         5.94 o                         
   9   1   8         22.53         25.11         5.80 o                         
  10   1   8          3.23          0.24         4.98 o                         
  11   1   8          4.58          6.56         5.15 o                         
 -19   2   8          0.16         13.67        12.28 o                         
 -18   2   8         11.73         39.49        17.54 o                         
 -17   2   8          9.16         14.18         7.48 o                         
 -16   2   8        188.96        208.24        17.76 o                         
 -15   2   8          0.03         -3.27         4.61 o                         
 -14   2   8         88.66         89.27         8.77 o                         
 -13   2   8          9.66         14.14         4.81 o                         
 -12   2   8         66.08         69.89         8.38 o                         
 -11   2   8        540.71        516.12        15.16 o                         
 -10   2   8        336.06        350.20        14.00 o                         
  -9   2   8       1759.97       1653.98        29.80 o                         
  -8   2   8        417.07        416.46        13.98 o                         
  -7   2   8          2.10         -2.98         6.50 o                         
  -6   2   8          7.20         -3.42         6.20 o                         
  -5   2   8         57.54         54.87         7.71 o                         
  -4   2   8        218.84        213.09        22.00 o                         
  -3   2   8        753.89        717.95        16.60 o                         
  -2   2   8         21.26         10.24         6.48 o                         
  -1   2   8         37.15         34.00         9.36 o                         
   0   2   8         60.28         64.79        15.34 o                         
   1   2   8          0.56          0.79         5.23 o                         
   2   2   8        221.61        217.13         8.76 o                         
   3   2   8        286.29        262.09        13.99 o                         
   4   2   8         54.46         72.62         8.28 o                         
   5   2   8         47.72         56.53         6.45 o                         
   6   2   8         27.92         29.58         6.05 o                         
   7   2   8         66.82         59.60         6.09 o                         
   8   2   8         10.44         11.16         7.96 o                         
   9   2   8          8.47         -2.88         6.52 o                         
  10   2   8         91.82         82.78        10.16 o                         
  11   2   8          5.62          3.41         7.03 o                         
 -18   3   8         27.55         47.24        15.58 o                         
 -17   3   8         32.06         48.31        16.27 o                         
 -16   3   8         29.39         39.87         9.32 o                         
 -15   3   8        114.03        151.39        23.98 o                         
 -14   3   8        220.75        276.99        16.90 o                         
 -13   3   8         51.57         57.65         6.57 o                         
 -12   3   8         57.09         66.41        11.00 o                         
 -11   3   8       1160.04       1071.99        23.97 o                         
 -10   3   8        805.14        824.61        18.30 o                         
  -9   3   8       2186.83       2084.95        34.10 o                         
  -8   3   8         11.66          5.03         6.17 o                         
  -7   3   8         15.75         10.84         6.12 o                         
  -6   3   8         16.30          8.55         5.81 o                         
  -5   3   8          7.80          2.81         5.58 o                         
  -4   3   8        610.82        577.36        13.58 o                         
  -3   3   8          2.45          1.82         4.70 o                         
  -2   3   8        108.36        106.52        10.28 o                         
  -1   3   8        327.06        330.84        18.29 o                         
   0   3   8          0.36          4.25        10.11 o                         
   1   3   8        295.27        272.07         9.32 o                         
   2   3   8        191.50        174.22        13.08 o                         
   3   3   8        568.43        557.62        10.88 o                         
   4   3   8       2051.30       2019.44        35.12 o                         
   5   3   8        103.47        102.58        11.06 o                         
   6   3   8        184.27        185.62        22.97 o                         
   7   3   8         11.96          0.53         7.44 o                         
   8   3   8        451.01        402.26        17.69 o                         
   9   3   8         68.18         55.86         9.99 o                         
  10   3   8         27.46         27.91         8.86 o                         
  11   3   8         30.60         19.37         9.61 o                         
 -18   4   8         12.88         19.79         9.12 o                         
 -17   4   8          0.48         39.07        25.39 o                         
 -16   4   8        121.07        130.70        23.73 o                         
 -15   4   8        139.17        161.77        21.82 o                         
 -14   4   8          2.94          6.55         8.97 o                         
 -13   4   8        305.14        289.73        28.03 o                         
 -12   4   8         42.47         50.70        13.57 o                         
 -11   4   8          7.46         10.19         8.44 o                         
 -10   4   8        177.80        177.63        13.45 o                         
  -9   4   8          3.06         -1.81         5.82 o                         
  -8   4   8          1.25         -2.55         5.81 o                         
  -7   4   8        129.96        111.59        10.44 o                         
  -6   4   8          0.06         -0.60         5.48 o                         
  -5   4   8         16.13         13.62         5.32 o                         
  -4   4   8         70.18         87.17         9.34 o                         
  -3   4   8         75.80         64.12         6.44 o                         
  -2   4   8         24.31         25.28         6.60 o                         
  -1   4   8        111.18        119.38         7.58 o                         
   0   4   8        711.06        731.48        16.42 o                         
   1   4   8       1559.12       1448.15        27.36 o                         
   2   4   8        589.73        571.86        19.23 o                         
   3   4   8        114.01        137.95        12.67 o                         
   4   4   8        269.41        262.68        19.71 o                         
   5   4   8         18.92         34.17         9.89 o                         
   6   4   8        366.93        367.63        19.38 o                         
   7   4   8        206.03        229.53        16.87 o                         
   8   4   8         12.49         22.91         8.81 o                         
   9   4   8          6.99          7.81        10.59 o                         
  10   4   8        147.34        140.13        13.40 o                         
  11   4   8         26.87         40.66        13.14 o                         
 -18   5   8         86.14         74.78        43.81 o                         
 -17   5   8         10.57          7.33         9.72 o                         
 -16   5   8         35.11         47.89        11.15 o                         
 -15   5   8          0.10         -1.32         8.76 o                         
 -14   5   8         35.03         36.58         9.37 o                         
 -13   5   8         30.00         37.17         9.46 o                         
 -12   5   8        533.74        478.17        23.63 o                         
 -11   5   8         53.76         57.33         7.87 o                         
 -10   5   8        389.91        415.48        12.19 o                         
  -9   5   8         98.61         89.10         9.35 o                         
  -8   5   8        431.46        381.77        13.03 o                         
  -7   5   8        547.25        500.17        16.83 o                         
  -6   5   8          0.64         -2.20         7.31 o                         
  -5   5   8         35.12         32.82         7.72 o                         
  -4   5   8        488.63        457.15        15.79 o                         
  -3   5   8          8.11          7.26         7.87 o                         
  -2   5   8         63.03         67.13         8.51 o                         
  -1   5   8        126.90        120.09         7.90 o                         
   0   5   8          0.08          7.72         5.52 o                         
   1   5   8        226.16        226.99        12.44 o                         
   2   5   8        142.88        150.62        12.57 o                         
   3   5   8          5.56         14.62         7.92 o                         
   4   5   8         15.82         15.45         9.38 o                         
   5   5   8        179.84        172.50        14.57 o                         
   6   5   8        179.85        184.87        17.66 o                         
   7   5   8         49.24         58.04        10.77 o                         
   8   5   8         26.76         21.66         8.89 o                         
   9   5   8        174.43        140.22        16.15 o                         
  10   5   8         13.64         18.30         9.16 o                         
 -17   6   8         44.32         67.41        14.98 o                         
 -15   6   8         49.75         85.19        19.15 o                         
 -14   6   8         58.34         60.71        11.56 o                         
 -13   6   8        606.35        580.62        21.01 o                         
 -12   6   8        293.59        256.07        17.55 o                         
 -11   6   8        685.18        704.71        20.74 o                         
 -10   6   8         16.90         15.47         5.28 o                         
  -9   6   8       1003.00        966.96        31.68 o                         
  -8   6   8        810.47        776.54        21.58 o                         
  -7   6   8          0.83          0.41         6.18 o                         
  -6   6   8          7.20         10.27        10.80 o                         
  -5   6   8        636.23        605.76        20.74 o                         
  -4   6   8        124.29        129.40        13.34 o                         
  -3   6   8         24.29         20.02        10.74 o                         
  -2   6   8       1891.13       1767.65        29.37 o                         
  -1   6   8          1.27          2.42         4.63 o                         
   0   6   8        834.07        782.96        25.87 o                         
   1   6   8          5.36          2.76        16.66 o                         
   2   6   8        722.61        718.12        27.96 o                         
   3   6   8        265.37        271.29        18.82 o                         
   4   6   8         20.94         13.77         8.99 o                         
   5   6   8        151.27        162.92        13.37 o                         
   6   6   8         10.77          3.41         8.61 o                         
   7   6   8         57.05         50.53        11.72 o                         
   8   6   8         56.39         66.54        10.64 o                         
   9   6   8          2.12         16.03         8.47 o                         
  10   6   8         14.62         13.86         8.69 o                         
 -14   7   8         17.73         16.24         9.63 o                         
 -13   7   8         13.29         19.63         9.59 o                         
 -12   7   8         90.47        102.22        18.11 o                         
 -11   7   8          0.29          1.10         8.50 o                         
 -10   7   8        210.37        192.10        10.59 o                         
  -9   7   8         31.06         28.20        10.73 o                         
  -8   7   8          2.48          1.61         6.26 o                         
  -7   7   8          1.45         -3.35         6.27 o                         
  -6   7   8        250.50        222.00        13.08 o                         
  -5   7   8         38.81         47.20         8.32 o                         
  -4   7   8          9.06         13.49         7.32 o                         
  -3   7   8        720.38        667.12        18.41 o                         
  -2   7   8          0.39         -0.09         7.61 o                         
  -1   7   8        266.99        274.89         9.71 o                         
   0   7   8        141.73        131.74         7.39 o                         
   1   7   8        126.44        127.57        14.51 o                         
   3   7   8          5.77         -8.74         9.48 o                         
   4   7   8         78.63         66.33        10.84 o                         
   5   7   8         16.03          5.04         7.94 o                         
   6   7   8          4.03          2.20         8.14 o                         
   7   7   8          2.44          0.79         7.88 o                         
   8   7   8         22.64         16.98         8.56 o                         
   9   7   8          0.21          0.63        10.57 o                         
 -16   8   8          6.39          5.72         9.61 o                         
 -15   8   8        136.33        173.95        20.86 o                         
 -14   8   8         21.17         32.14        10.22 o                         
 -13   8   8         83.38         79.38        12.84 o                         
 -12   8   8         22.80          8.28         9.47 o                         
 -11   8   8          3.39          1.86         6.50 o                         
 -10   8   8         29.55         41.20        10.03 o                         
  -9   8   8        179.68        179.20        11.93 o                         
  -8   8   8          0.14          8.00         6.63 o                         
  -7   8   8          1.82          1.12         6.86 o                         
  -6   8   8        163.75        173.45        14.30 o                         
  -5   8   8        451.86        439.81        17.19 o                         
  -4   8   8          2.10         -0.72         6.51 o                         
  -3   8   8         10.89          9.35         8.22 o                         
  -2   8   8          7.69          6.20         6.45 o                         
  -1   8   8         51.31         62.98         6.43 o                         
   0   8   8          4.60          6.64         6.13 o                         
   1   8   8         43.08         31.16        11.34 o                         
   2   8   8         53.88         67.06        12.72 o                         
   3   8   8          2.76         -7.66         8.04 o                         
   4   8   8         19.47          9.99         9.86 o                         
   5   8   8          0.37          2.65         8.56 o                         
   6   8   8         41.63         41.49         9.84 o                         
   7   8   8         80.64         83.05        11.58 o                         
   8   8   8          0.81          4.42         7.96 o                         
 -15   9   8         55.93         76.17        13.14 o                         
 -14   9   8         27.05         37.04         9.09 o                         
 -13   9   8         55.46         55.08        13.17 o                         
 -12   9   8         59.37         53.09        11.48 o                         
 -11   9   8         25.37         22.54         6.15 o                         
 -10   9   8          8.94         13.64         7.57 o                         
  -9   9   8         14.71         -2.77         6.06 o                         
  -8   9   8         80.54         75.97         9.62 o                         
  -7   9   8         76.07         69.86         9.50 o                         
  -6   9   8          0.23          8.84        11.78 o                         
  -5   9   8        161.37        138.89        16.03 o                         
  -4   9   8          7.89         11.96         7.05 o                         
  -3   9   8         67.51         61.58        10.71 o                         
  -2   9   8         31.86         23.99         6.67 o                         
  -1   9   8          9.68         16.11         5.59 o                         
   0   9   8         35.17         27.31        11.91 o                         
   1   9   8          2.13         12.33        10.06 o                         
   2   9   8        110.59         96.47        14.40 o                         
   3   9   8         18.00         18.93        10.94 o                         
   4   9   8         51.66         41.51         9.79 o                         
   5   9   8         69.36         81.77        11.69 o                         
   6   9   8         87.43         98.20        13.07 o                         
   7   9   8        120.50        141.53        13.33 o                         
   8   9   8          0.61         11.38        10.43 o                         
 -13  10   8         27.24         23.34        11.57 o                         
 -12  10   8          2.39         14.50         9.93 o                         
 -11  10   8        112.89        124.76        10.39 o                         
 -10  10   8         53.49         49.01        11.51 o                         
  -9  10   8        227.02        220.65        14.82 o                         
  -8  10   8          6.62         14.19         7.53 o                         
  -7  10   8         65.03         90.40        10.55 o                         
  -6  10   8         98.29        103.75        12.42 o                         
  -5  10   8         52.64         40.64        13.71 o                         
  -4  10   8          0.81          1.65         6.92 o                         
  -3  10   8         10.98          4.79         7.01 o                         
  -2  10   8         68.32         68.62         9.40 o                         
  -1  10   8          0.95         -5.92         6.21 o                         
   0  10   8          4.89          9.30         7.51 o                         
   1  10   8        228.37        210.64        18.53 o                         
   2  10   8         50.97         45.61        12.40 o                         
   3  10   8        187.31        173.63        18.11 o                         
   4  10   8         29.84         22.80        11.49 o                         
   5  10   8         35.93         35.18        17.14 o                         
   6  10   8          5.64         15.53         8.64 o                         
 -12  11   8         13.14         29.07        11.20 o                         
 -11  11   8          4.34          0.33         7.25 o                         
 -10  11   8         22.44         22.20         8.23 o                         
  -9  11   8         31.43         37.34         8.94 o                         
  -8  11   8          1.86          9.47         9.57 o                         
  -7  11   8          6.15         11.38        10.51 o                         
  -6  11   8          4.00         14.97         7.66 o                         
  -5  11   8         42.41         35.87         8.95 o                         
  -4  11   8         30.55         53.16         9.17 o                         
  -3  11   8         19.28          0.27         6.87 o                         
  -2  11   8          3.09         -3.81         6.37 o                         
  -1  11   8          4.82          3.84         6.52 o                         
   0  11   8         38.81         39.10         8.40 o                         
   1  11   8          2.76         -0.03        13.21 o                         
   2  11   8         47.39         35.36        12.31 o                         
   3  11   8         84.71         94.61        15.18 o                         
   4  11   8         25.89         37.20        13.15 o                         
   5  11   8          0.84          1.70        17.25 o                         
 -10  12   8         21.08         37.21         9.62 o                         
  -9  12   8          8.13         15.91        11.58 o                         
  -8  12   8         15.94         14.36         8.51 o                         
  -7  12   8          1.46         10.94        10.65 o                         
  -6  12   8        195.35        188.11        16.93 o                         
  -5  12   8        191.53        212.85        21.96 o                         
  -4  12   8          7.36          4.60         8.80 o                         
  -3  12   8        106.13        101.25        11.28 o                         
  -2  12   8          8.78          3.57         7.00 o                         
  -1  12   8         36.58         37.93        11.66 o                         
   0  12   8          7.39         12.75         5.81 o                         
   1  12   8          0.64         -1.77        10.13 o                         
   2  12   8          0.67         -7.43        11.20 o                         
   3  12   8          5.21         22.38        12.66 o                         
  -7  13   8          0.03         -0.51        12.11 o                         
  -6  13   8          2.52          8.31         8.87 o                         
  -5  13   8          0.03         15.87         8.90 o                         
  -4  13   8         87.43         87.19        16.70 o                         
  -3  13   8          2.99          4.20        11.46 o                         
  -2  13   8         23.55         24.70        11.45 o                         
  -1  13   8          1.37         -7.14         7.14 o                         
   0  13   8         71.89         62.89        14.89 o                         
 -18   1   9          0.77         24.49        22.84 o                         
 -17   1   9          0.21         26.22        11.28 o                         
 -16   1   9        149.07        214.27        20.67 o                         
 -15   1   9        459.85        539.74        22.14 o                         
 -14   1   9        262.34        285.62        17.78 o                         
 -13   1   9         12.14         20.06         6.68 o                         
 -12   1   9        113.79        110.35        10.41 o                         
 -11   1   9          0.38          9.07         6.29 o                         
 -10   1   9          4.31          8.06         6.53 o                         
  -9   1   9        123.54        159.86        11.13 o                         
  -8   1   9        106.74        131.52        10.60 o                         
  -7   1   9          0.52         -4.00         6.55 o                         
  -6   1   9       1253.76       1220.45        22.56 o                         
  -5   1   9        165.88        206.97        20.64 o                         
  -4   1   9          3.59          6.95         6.90 o                         
  -3   1   9        320.60        335.44        13.74 o                         
  -2   1   9        978.84        921.59        19.94 o                         
  -1   1   9        137.29        143.07        10.59 o                         
   0   1   9         60.55         61.53         7.99 o                         
   1   1   9          0.04          0.33         5.58 o                         
   2   1   9         17.33         24.58         7.78 o                         
   3   1   9         58.82         64.79         7.58 o                         
   4   1   9         12.81         10.19         5.72 o                         
   5   1   9        100.82         90.00         8.13 o                         
   6   1   9        203.74        179.67        15.29 o                         
   7   1   9          2.08          3.46         6.48 o                         
   8   1   9          2.90         -5.06         6.03 o                         
   9   1   9          6.86          8.56         5.39 o                         
  10   1   9         19.96         21.52         7.39 o                         
 -18   2   9         26.36         74.99        16.73 o                         
 -17   2   9          3.72         17.34         8.40 o                         
 -16   2   9        421.38        499.90        36.65 o                         
 -15   2   9        181.76        186.79        17.32 o                         
 -14   2   9         65.07         78.00         8.20 o                         
 -13   2   9         33.46         42.38         9.21 o                         
 -12   2   9        412.33        374.22        19.28 o                         
 -11   2   9         21.73         18.93         6.19 o                         
 -10   2   9        833.41        796.93        18.80 o                         
  -9   2   9        187.12        192.47        16.90 o                         
  -8   2   9         19.25          2.79         6.48 o                         
  -7   2   9          0.53          6.71         6.62 o                         
  -6   2   9         29.23         28.21         7.67 o                         
  -5   2   9       1436.14       1408.90        26.09 o                         
  -4   2   9       1590.01       1412.12        26.12 o                         
  -3   2   9          1.55          2.33         6.75 o                         
  -2   2   9          6.23          2.60         8.95 o                         
  -1   2   9        207.51        204.25        11.88 o                         
   0   2   9        494.07        475.39        18.26 o                         
   1   2   9        302.59        304.55        12.47 o                         
   2   2   9         64.32         72.40         7.88 o                         
   3   2   9        310.27        278.29        10.82 o                         
   4   2   9         70.28         58.19         9.06 o                         
   5   2   9        236.17        227.21         8.67 o                         
   6   2   9        138.51        150.13        13.42 o                         
   7   2   9         15.33         30.77         8.69 o                         
   8   2   9        121.11        112.73        15.71 o                         
   9   2   9        240.38        240.67        15.29 o                         
  10   2   9        142.99        128.27        13.03 o                         
 -18   3   9          5.86         34.44        16.92 o                         
 -17   3   9         54.37         73.67        25.95 o                         
 -16   3   9          6.52         11.79         8.29 o                         
 -15   3   9        176.35        211.27        16.62 o                         
 -14   3   9        186.34        180.03        11.51 o                         
 -13   3   9          2.05          8.31         5.45 o                         
 -12   3   9          6.98         18.04         6.04 o                         
 -11   3   9        127.99        140.90        17.63 o                         
 -10   3   9        205.57        227.24        24.11 o                         
  -9   3   9         38.26         33.08         7.66 o                         
  -8   3   9        482.64        477.54        16.24 o                         
  -7   3   9          3.47         -0.88         6.03 o                         
  -6   3   9        400.55        407.27        16.83 o                         
  -5   3   9        557.77        574.33        17.30 o                         
  -4   3   9        272.14        293.84        13.52 o                         
  -3   3   9        123.89        111.45         9.61 o                         
  -2   3   9        174.54        207.48        19.36 o                         
  -1   3   9        179.54        188.40        14.30 o                         
   0   3   9         37.11         34.01         7.11 o                         
   1   3   9         45.90         50.45         6.05 o                         
   2   3   9        226.74        212.06        12.46 o                         
   3   3   9        312.32        294.45        18.82 o                         
   4   3   9        145.99        159.36        13.42 o                         
   5   3   9         21.27         20.14         8.94 o                         
   6   3   9          4.65         -7.42         7.42 o                         
   7   3   9         24.14         18.49         8.77 o                         
   8   3   9         20.52         32.35        10.16 o                         
   9   3   9          0.00        -10.13        10.13 o                         
  10   3   9        112.75        107.75        13.25 o                         
 -17   4   9          5.11          5.97         8.46 o                         
 -16   4   9         59.87         75.62        26.23 o                         
 -15   4   9         25.38         14.81         9.48 o                         
 -14   4   9         84.74         83.84        12.66 o                         
 -13   4   9        247.90        230.66        16.67 o                         
 -12   4   9        142.76        130.82        10.20 o                         
 -11   4   9         28.41         31.64        11.18 o                         
 -10   4   9        263.94        248.75        15.22 o                         
  -9   4   9          6.73         20.85         6.27 o                         
  -8   4   9       1629.03       1567.04        36.34 o                         
  -7   4   9       1474.08       1398.58        38.43 o                         
  -6   4   9        103.83        120.91        10.23 o                         
  -5   4   9        263.03        275.54        13.76 o                         
  -4   4   9          0.01         -1.77         6.12 o                         
  -3   4   9        500.86        471.22        14.80 o                         
  -2   4   9          3.12          4.15         5.88 o                         
  -1   4   9          2.65          0.30         5.71 o                         
   0   4   9         77.46         82.73         7.75 o                         
   1   4   9        123.13        125.67         7.03 o                         
   2   4   9         49.95         54.59        11.37 o                         
   3   4   9        121.42        121.81        12.28 o                         
   4   4   9          0.33         -7.46         7.46 o                         
   5   4   9         83.05         90.14        11.66 o                         
   6   4   9         59.03         75.98        11.64 o                         
   7   4   9         63.66         81.27        11.62 o                         
   8   4   9          9.74         18.10         8.98 o                         
   9   4   9          6.10         -5.14         8.00 o                         
 -16   5   9         33.23         75.34        33.48 o                         
 -15   5   9         24.36         59.64        16.98 o                         
 -14   5   9          8.32         -4.46        29.02 o                         
 -13   5   9         52.03         35.63         6.79 o                         
 -12   5   9          2.50          0.06         4.61 o                         
 -11   5   9          0.39         -5.44         5.44 o                         
 -10   5   9          1.73         -0.34         7.46 o                         
  -9   5   9         31.05         32.36         7.93 o                         
  -8   5   9          4.59         -0.57         6.89 o                         
  -7   5   9        121.70        119.26        10.99 o                         
  -6   5   9         41.16         33.18         7.76 o                         
  -5   5   9        240.17        244.02        13.80 o                         
  -4   5   9        159.90        137.13        10.97 o                         
  -3   5   9         65.68         78.31         9.23 o                         
  -2   5   9        121.78        109.25        12.94 o                         
   1   5   9        165.84        168.45         8.73 o                         
   2   5   9         83.80         89.54        12.42 o                         
   3   5   9         50.09         34.93         9.45 o                         
   4   5   9         51.07         55.20        10.53 o                         
   5   5   9        101.61         90.33        12.68 o                         
   6   5   9         59.82         49.13        10.53 o                         
   7   5   9          4.39          4.04         9.44 o                         
   8   5   9          0.57         -7.43         7.43 o                         
   9   5   9          3.66          7.12         9.37 o                         
 -14   6   9         19.96         47.44        30.97 o                         
 -12   6   9         12.70         20.99        11.66 o                         
 -11   6   9         14.05         16.26        13.09 o                         
 -10   6   9        240.02        226.16        16.84 o                         
  -9   6   9        177.70        176.28        12.36 o                         
  -8   6   9          9.66         31.93         7.56 o                         
  -7   6   9         95.62        126.69        11.19 o                         
  -6   6   9         37.69         31.27         7.95 o                         
  -5   6   9        153.77        155.61        12.06 o                         
  -4   6   9        197.75        181.01        13.42 o                         
  -3   6   9          0.00          3.23         6.15 o                         
  -2   6   9        231.77        206.14        12.39 o                         
  -1   6   9        596.81        553.04        13.77 o                         
   0   6   9        432.41        418.19        18.99 o                         
   2   6   9        140.99        140.32        13.83 o                         
   3   6   9         16.32         11.91         9.56 o                         
   4   6   9        150.39        141.66        16.36 o                         
   5   6   9          0.06         -0.84         8.78 o                         
   6   6   9         20.46         29.29         9.99 o                         
   7   6   9         14.68          1.84         8.37 o                         
   8   6   9         43.68         23.24         9.92 o                         
 -15   7   9          2.08          3.97         9.65 o                         
 -11   7   9          0.54          2.54         6.39 o                         
 -10   7   9         40.71         41.84        13.17 o                         
  -9   7   9        220.83        193.61        12.74 o                         
  -8   7   9         12.51         11.49         6.82 o                         
  -7   7   9         96.71        111.62        10.68 o                         
  -6   7   9          9.04         15.25         7.12 o                         
  -5   7   9         34.99         29.95         8.35 o                         
  -4   7   9          7.20          7.79         6.60 o                         
  -3   7   9        202.54        211.50        13.36 o                         
  -2   7   9        124.22        126.94        11.12 o                         
  -1   7   9        415.25        376.89        12.86 o                         
   0   7   9         39.26         42.18        13.67 o                         
   1   7   9        105.99        115.50        15.30 o                         
   2   7   9         76.07         80.02        12.14 o                         
   3   7   9         23.85          9.90        10.94 o                         
   4   7   9        442.55        437.81        34.20 o                         
   5   7   9        210.76        210.90        16.10 o                         
   6   7   9          1.85         -7.60         7.60 o                         
   7   7   9          1.81         -2.39        13.97 o                         
   8   7   9          0.16         -6.47         8.78 o                         
 -15   8   9          5.65          7.63         9.89 o                         
 -14   8   9         21.36         43.32        12.20 o                         
 -13   8   9         52.06         42.35        11.53 o                         
 -12   8   9         23.15         14.45         7.94 o                         
 -11   8   9          0.62          1.90         7.87 o                         
 -10   8   9        139.64        133.78        11.89 o                         
  -9   8   9          7.18          4.82         7.00 o                         
  -8   8   9         90.39        101.07        10.63 o                         
  -7   8   9        759.32        744.08        20.89 o                         
  -6   8   9        115.99        104.79        10.79 o                         
  -5   8   9         72.50         68.42        11.75 o                         
  -4   8   9          3.90         -7.25         7.25 o                         
  -3   8   9         12.05         -1.24         9.73 o                         
  -2   8   9         79.47         62.76        10.05 o                         
  -1   8   9         67.87         71.42         9.92 o                         
   0   8   9          0.75         -9.25         9.84 o                         
   1   8   9         19.04         17.06        17.88 o                         
   2   8   9          0.47          1.57        10.29 o                         
   3   8   9         60.28         26.81        11.15 o                         
   4   8   9         13.61          6.51         9.44 o                         
   5   8   9          5.12          0.49         9.98 o                         
   6   8   9         39.34         42.10        12.08 o                         
   7   8   9        101.21        107.60        13.63 o                         
 -14   9   9         24.57         20.88        16.51 o                         
 -13   9   9         34.17         21.60        11.65 o                         
 -12   9   9          9.69          3.19         7.89 o                         
 -11   9   9          3.22         -1.43         6.91 o                         
 -10   9   9         11.90         12.99         7.49 o                         
  -9   9   9         12.59          6.69         9.60 o                         
  -8   9   9         17.76         21.10         7.94 o                         
  -7   9   9         31.44         37.31         8.15 o                         
  -6   9   9         48.32         36.51         8.32 o                         
  -5   9   9         57.37         53.50         8.74 o                         
  -4   9   9          1.60         -6.19         6.19 o                         
  -3   9   9         41.03         36.04         7.96 o                         
  -2   9   9         86.95         82.37        17.72 o                         
  -1   9   9         57.19         66.27         6.71 o                         
   0   9   9          6.79         14.69        17.00 o                         
   1   9   9         11.86          5.09        14.34 o                         
   2   9   9         35.29         28.41        12.04 o                         
   3   9   9          5.34          3.38        10.23 o                         
   4   9   9          1.37          3.12        10.25 o                         
   5   9   9         18.54          8.29        11.41 o                         
   6   9   9         16.77         -2.30        13.67 o                         
 -12  10   9          0.01          0.83        10.44 o                         
 -11  10   9         27.43         41.93        12.06 o                         
 -10  10   9         87.92        107.90        11.48 o                         
  -9  10   9         28.82         30.61         8.74 o                         
  -8  10   9         21.78         46.39         9.38 o                         
  -7  10   9         16.26         14.49         7.75 o                         
  -6  10   9         53.59         66.93         9.78 o                         
  -5  10   9          0.02          3.94         9.29 o                         
  -4  10   9          2.48         -4.19         6.32 o                         
  -3  10   9         43.10         37.78         9.16 o                         
  -2  10   9         48.60         55.23         8.35 o                         
  -1  10   9         60.30         55.35         7.93 o                         
   0  10   9         49.99         63.46        13.70 o                         
   1  10   9         34.94         14.03        11.25 o                         
   2  10   9         69.04         27.76        12.36 o                         
   3  10   9         13.77         17.99        11.63 o                         
   4  10   9         18.19         18.14        15.43 o                         
 -10  11   9         14.05          8.97         8.82 o                         
  -9  11   9        121.49        126.10        12.83 o                         
  -8  11   9         74.35         71.75        10.53 o                         
  -7  11   9          5.77         12.35         7.84 o                         
  -6  11   9         59.98         55.61         9.91 o                         
  -5  11   9          6.81         10.30        11.39 o                         
  -4  11   9          0.01          6.15         6.91 o                         
  -3  11   9          9.58          4.79         7.50 o                         
  -2  11   9         44.11         44.47         8.45 o                         
  -1  11   9          3.07         -2.73         6.31 o                         
   0  11   9         22.51         46.00        13.30 o                         
   1  11   9         48.38         63.46        14.32 o                         
   2  11   9         99.59         97.86        15.96 o                         
  -8  12   9         15.19         16.36        11.68 o                         
  -7  12   9         69.23         80.40        11.69 o                         
  -6  12   9         53.07         49.65        10.11 o                         
  -5  12   9         27.38         43.99        10.11 o                         
  -4  12   9         86.35         75.45        10.56 o                         
  -3  12   9         23.68         14.71         8.33 o                         
  -2  12   9          0.01         -9.08         9.08 o                         
  -1  12   9         56.94         62.77         9.20 o                         
   0  12   9          0.17         -7.44        11.93 o                         
 -17   0  10          3.74         23.18        17.44 o                         
 -16   0  10         66.50        153.07        25.88 o                         
 -15   0  10         60.43         67.40        13.05 o                         
 -14   0  10        674.07        740.58        35.29 o                         
 -13   0  10         42.96         41.64         9.85 o                         
 -12   0  10        619.53        591.82        33.20 o                         
 -11   0  10          7.37          7.28         9.35 o                         
 -10   0  10         60.64         58.92        12.47 o                         
  -9   0  10        778.96        709.82        50.31 o                         
  -8   0  10        190.92        221.59        18.29 o                         
  -7   0  10        114.67        142.27        22.95 o                         
  -6   0  10         86.19         62.32        12.61 o                         
  -5   0  10        419.58        367.11        33.95 o                         
  -4   0  10         52.20         36.46        11.38 o                         
  -3   0  10         25.22         26.63        11.34 o                         
  -2   0  10          7.07         -1.77         7.53 o                         
  -1   0  10         32.06         23.24        12.19 o                         
   0   0  10         67.53         72.77        11.81 o                         
   1   0  10         94.49         94.35        13.40 o                         
   2   0  10        255.09        239.79        16.89 o                         
   3   0  10        128.85        129.43        14.29 o                         
   4   0  10        315.78        347.32        29.81 o                         
   5   0  10        134.47        107.17        13.26 o                         
   6   0  10         12.02         11.51         7.09 o                         
   7   0  10         92.87        110.92        12.83 o                         
   8   0  10        237.33        262.95        21.94 o                         
 -17   1  10          0.80         15.11         8.03 o                         
 -16   1  10          2.01         17.37         8.14 o                         
 -15   1  10         14.42         32.59         7.92 o                         
 -14   1  10        138.25        154.10        12.42 o                         
 -13   1  10        139.40        172.37        16.16 o                         
 -12   1  10        155.49        145.73        19.34 o                         
 -11   1  10        235.45        260.91        17.01 o                         
 -10   1  10         66.14         72.44         9.22 o                         
  -9   1  10         52.59         57.38         8.64 o                         
  -8   1  10        274.11        291.77        14.27 o                         
  -7   1  10        189.72        233.18        15.68 o                         
  -6   1  10        625.49        631.51        17.73 o                         
  -5   1  10        167.42        159.95        17.20 o                         
  -4   1  10         28.04         32.70         9.40 o                         
  -3   1  10          3.22          3.07         6.78 o                         
  -2   1  10         34.51         31.73         8.81 o                         
  -1   1  10          2.34         -5.82         5.82 o                         
   0   1  10         40.21         48.96         8.03 o                         
   1   1  10          0.37         -5.14         5.38 o                         
   2   1  10         36.78         50.27         7.35 o                         
   3   1  10         59.98         72.04         8.21 o                         
   4   1  10          0.00          1.67         6.20 o                         
   5   1  10         13.82          8.23         8.24 o                         
   6   1  10         13.07         15.42         8.00 o                         
   7   1  10          8.13         14.31        10.93 o                         
   8   1  10         14.84         20.92        10.05 o                         
 -17   2  10          7.92         24.46         8.92 o                         
 -15   2  10         18.61         46.36        11.97 o                         
 -14   2  10         40.16         55.47         8.71 o                         
 -13   2  10        170.04        202.09        18.71 o                         
 -12   2  10         20.36         24.08         7.24 o                         
 -11   2  10          0.77          3.85         6.65 o                         
 -10   2  10        286.15        314.41        17.27 o                         
  -9   2  10        263.31        284.77        16.83 o                         
  -8   2  10          0.34          8.23         7.47 o                         
  -7   2  10        211.18        237.12        14.52 o                         
  -6   2  10          3.68         12.14         8.40 o                         
  -5   2  10          5.70         11.26         6.90 o                         
  -4   2  10          1.86         10.65         6.56 o                         
  -3   2  10         60.40         74.12         8.72 o                         
  -2   2  10          0.19         -6.88         6.88 o                         
  -1   2  10         26.20         36.54         7.37 o                         
   0   2  10         66.53         77.73         9.25 o                         
   1   2  10          3.29          1.25         5.65 o                         
   2   2  10        118.64        139.59        13.42 o                         
   3   2  10         30.80         40.89         6.81 o                         
   4   2  10         17.80         14.73         4.71 o                         
   5   2  10          1.55          1.84         4.61 o                         
   6   2  10          4.26         -0.22         7.74 o                         
   7   2  10          0.69          1.92         7.74 o                         
   8   2  10          1.62          5.47         8.09 o                         
 -17   3  10         32.51         68.60        11.70 o                         
 -15   3  10          0.09         15.65        12.69 o                         
 -14   3  10         13.08         47.20        15.60 o                         
 -13   3  10         12.65         25.67         7.15 o                         
 -12   3  10        175.15        178.40        17.65 o                         
 -11   3  10        228.20        228.44        14.41 o                         
 -10   3  10        190.82        225.56        13.98 o                         
  -9   3  10        122.28        136.59        14.13 o                         
  -8   3  10        644.11        681.91        24.37 o                         
  -7   3  10          2.61          8.84         9.57 o                         
  -6   3  10        354.24        383.85        20.18 o                         
  -5   3  10         69.86         86.35        11.46 o                         
  -4   3  10        168.82        178.44        15.87 o                         
  -3   3  10         77.47         80.32         9.14 o                         
  -2   3  10         76.18         74.64         8.94 o                         
  -1   3  10          0.08          5.77         6.63 o                         
   0   3  10          6.37         -5.93         7.97 o                         
   1   3  10         41.23         52.95         7.76 o                         
   2   3  10        100.64        120.99         7.55 o                         
   3   3  10         35.81         28.28         6.95 o                         
   4   3  10          2.32         -5.84        12.14 o                         
   5   3  10          0.20         -2.94         7.18 o                         
   6   3  10         21.37         15.87         8.47 o                         
   7   3  10          7.11          1.54        10.70 o                         
   8   3  10          0.47         -7.56         7.56 o                         
 -14   4  10         44.33         62.77         8.16 o                         
 -12   4  10        102.29        152.52        11.77 o                         
 -11   4  10        201.52        193.48        13.74 o                         
 -10   4  10        240.29        222.27        15.70 o                         
  -9   4  10          8.86         26.31        14.75 o                         
  -8   4  10        323.71        339.13        17.03 o                         
  -7   4  10         11.87          6.00         7.55 o                         
  -6   4  10        151.79        144.22        16.84 o                         
  -5   4  10         61.93         64.78         9.33 o                         
  -3   4  10          6.93         12.82         6.37 o                         
  -2   4  10        140.10        136.93        10.54 o                         
  -1   4  10         14.64         12.27         6.17 o                         
   0   4  10        174.71        162.18        13.95 o                         
   1   4  10          0.72         -2.68         6.20 o                         
   2   4  10        120.83        119.59        13.39 o                         
   3   4  10          3.88          3.01         8.59 o                         
   4   4  10        305.99        300.23        18.25 o                         
   5   4  10         15.44         12.83        10.02 o                         
   6   4  10          1.96          9.02         8.55 o                         
   7   4  10         96.96        114.19        15.52 o                         
 -16   5  10         36.86         68.88        27.42 o                         
 -13   5  10        180.49        221.53        15.93 o                         
 -12   5  10        103.96        116.48        15.67 o                         
 -11   5  10        137.19        125.93        12.38 o                         
 -10   5  10         39.50         54.97        29.86 o                         
  -9   5  10        283.07        277.98        15.53 o                         
  -8   5  10          9.37         -8.79         8.79 o                         
  -7   5  10         30.64         41.90         9.14 o                         
  -6   5  10         28.75         34.48        10.29 o                         
  -5   5  10          5.75          8.71         8.15 o                         
  -4   5  10          1.75         -5.07         9.94 o                         
  -3   5  10          0.60          0.10         6.30 o                         
  -2   5  10        261.49        259.29        16.05 o                         
   0   5  10          5.79          2.28         4.36 o                         
   1   5  10        196.51        165.34        14.44 o                         
   2   5  10        194.34        197.63        15.64 o                         
   3   5  10        277.94        268.31        18.17 o                         
   4   5  10         11.84         10.93         9.92 o                         
   5   5  10        124.11        129.73        14.07 o                         
   6   5  10         17.57         19.58        13.42 o                         
   7   5  10         19.59         13.34         9.84 o                         
 -13   6  10        196.93        163.97        14.56 o                         
 -12   6  10        262.72        247.91        24.73 o                         
 -11   6  10        131.77        128.88        11.48 o                         
 -10   6  10        145.33        152.68        14.18 o                         
  -9   6  10         38.81         27.39         8.03 o                         
  -8   6  10          3.23          1.88         6.66 o                         
  -7   6  10        139.20        142.67        12.43 o                         
  -6   6  10        139.81        145.79        12.33 o                         
  -5   6  10         44.55         34.72         8.35 o                         
  -4   6  10          1.17         -5.80         5.80 o                         
  -3   6  10          1.61         -1.89         5.73 o                         
  -2   6  10        177.47        168.32        11.25 o                         
  -1   6  10         14.45         13.58         5.74 o                         
   0   6  10         58.48         78.01        18.85 o                         
   1   6  10        413.52        409.50        19.38 o                         
   2   6  10        219.78        193.05        15.73 o                         
   3   6  10         17.74         10.95         9.47 o                         
   4   6  10         32.13         25.80        10.19 o                         
   5   6  10         11.47          1.01         9.92 o                         
   6   6  10          1.02         -5.03        11.02 o                         
 -12   7  10          0.09          4.29         6.48 o                         
 -11   7  10         30.23         38.50         7.99 o                         
 -10   7  10         27.11         31.12         8.41 o                         
  -9   7  10        172.77        169.74        12.79 o                         
  -8   7  10          2.48          5.68        10.26 o                         
  -7   7  10         16.62         25.39         7.77 o                         
  -6   7  10         31.82         34.48         8.19 o                         
  -5   7  10          0.32          0.08         7.24 o                         
  -4   7  10         27.26         18.75         7.54 o                         
  -3   7  10         40.13         45.04         8.57 o                         
  -2   7  10        108.49        100.64        14.14 o                         
  -1   7  10         76.21         66.88         6.57 o                         
   0   7  10         18.70         10.95        10.42 o                         
   1   7  10         25.63         22.50        11.37 o                         
   2   7  10          4.77          7.55        10.74 o                         
   3   7  10          4.77         -7.32         9.20 o                         
   4   7  10         70.29         65.45        20.61 o                         
   5   7  10          2.88         -0.29         9.57 o                         
   6   7  10         64.61         51.37        13.08 o                         
 -13   8  10         11.39         12.46        10.57 o                         
 -12   8  10          0.75         11.88         7.05 o                         
 -11   8  10         99.68        123.19        14.86 o                         
 -10   8  10         31.79         43.54         8.13 o                         
  -9   8  10          1.42          5.07         9.24 o                         
  -8   8  10         20.56         40.69         9.05 o                         
  -7   8  10         19.58         27.51         7.94 o                         
  -6   8  10         31.34         37.90         8.67 o                         
  -5   8  10         58.37         45.07         9.21 o                         
  -4   8  10         93.52         82.16        10.18 o                         
  -3   8  10          5.22          4.56         9.76 o                         
  -2   8  10        163.37        156.46        17.52 o                         
  -1   8  10         76.46         83.34        11.92 o                         
   0   8  10          0.03          6.48        12.49 o                         
   1   8  10          0.14          6.53        11.05 o                         
   2   8  10          2.19          5.06        16.30 o                         
   3   8  10         14.84          3.93        10.50 o                         
   4   8  10         14.51         16.78        11.40 o                         
   5   8  10         25.35         39.93        13.54 o                         
 -12   9  10         80.83         98.39        10.93 o                         
 -11   9  10          0.32         10.36         9.24 o                         
 -10   9  10          0.82         -3.46         7.10 o                         
  -9   9  10         77.13         85.00        10.17 o                         
  -8   9  10          0.39          9.65         7.35 o                         
  -7   9  10        285.58        230.87        16.48 o                         
  -6   9  10         10.50         -0.77         7.05 o                         
  -5   9  10        161.68        180.68        14.60 o                         
  -4   9  10         58.01         44.57         8.97 o                         
  -3   9  10         36.32         44.10         8.19 o                         
  -2   9  10         51.00         47.87        10.14 o                         
  -1   9  10         78.04         95.19        17.27 o                         
   0   9  10         22.98         15.84        11.14 o                         
   1   9  10          0.17        -10.07        16.23 o                         
   2   9  10          4.10          3.12        11.16 o                         
   3   9  10          5.74         -9.09        11.16 o                         
 -10  10  10         84.90         87.72        12.51 o                         
  -9  10  10        133.29        161.40        14.55 o                         
  -8  10  10          7.14         10.62        10.23 o                         
  -7  10  10         85.34        104.35        15.85 o                         
  -6  10  10          4.41         -1.77         7.25 o                         
  -5  10  10          0.14         -5.80         7.17 o                         
  -4  10  10         14.02          5.97         7.13 o                         
  -3  10  10         25.67          9.93         7.08 o                         
  -2  10  10          2.29          8.23         7.46 o                         
  -1  10  10         18.66         12.24        11.73 o                         
   0  10  10         14.60         -6.85         9.91 o                         
   1  10  10         47.28         29.52        13.64 o                         
  -8  11  10          9.50         10.50        10.17 o                         
  -7  11  10         31.50         24.46        14.85 o                         
  -6  11  10         58.92         78.11        10.90 o                         
  -5  11  10         12.95          8.71         8.34 o                         
  -4  11  10         14.50          5.15         7.28 o                         
  -3  11  10          1.27         -6.61         6.61 o                         
  -2  11  10          5.47          9.84        11.15 o                         
  -1  11  10         11.23         18.24        12.31 o                         
 -16   1  11         28.77         58.56         9.24 o                         
 -15   1  11         56.26         82.91        15.55 o                         
 -14   1  11         35.90         43.05        13.12 o                         
 -13   1  11         54.72         62.43         9.31 o                         
 -12   1  11         82.15        109.20        11.95 o                         
 -11   1  11        111.78        118.92        15.18 o                         
 -10   1  11        321.00        332.29        18.36 o                         
  -9   1  11        154.67        203.35        14.35 o                         
  -8   1  11        496.80        528.35        32.59 o                         
  -7   1  11         24.35         20.30        11.01 o                         
  -6   1  11        138.12        143.70        11.87 o                         
  -5   1  11          5.76         15.70        10.99 o                         
  -4   1  11        531.42        508.02        17.68 o                         
  -3   1  11          1.59         10.89         7.60 o                         
  -2   1  11        249.79        281.34        13.97 o                         
  -1   1  11          7.84          0.02         6.48 o                         
   0   1  11          0.00          2.00         6.80 o                         
   1   1  11         22.62         33.16         7.58 o                         
   2   1  11        122.94        136.69        10.91 o                         
   3   1  11         10.90         10.26         5.99 o                         
   4   1  11          2.16         12.48         5.83 o                         
   5   1  11         36.42         37.57         6.80 o                         
   6   1  11          2.81          8.84         7.58 o                         
 -16   2  11          6.25         24.93        11.80 o                         
 -15   2  11         36.80         73.47        10.71 o                         
 -14   2  11        151.38        266.47        40.25 o                         
 -13   2  11          1.06         28.47        10.33 o                         
 -12   2  11        133.55        145.82        17.56 o                         
 -11   2  11         26.57         26.70         7.82 o                         
 -10   2  11          1.96         19.89        12.44 o                         
  -9   2  11         11.51         26.70         7.16 o                         
  -8   2  11         18.54         14.96         7.56 o                         
  -7   2  11          7.13         13.65         8.44 o                         
  -6   2  11        261.59        250.35        15.41 o                         
  -5   2  11          3.71          8.11        11.11 o                         
  -4   2  11        201.12        223.94        14.50 o                         
  -3   2  11         99.52        127.85        11.65 o                         
  -2   2  11        111.52        133.79        16.53 o                         
  -1   2  11        433.35        387.11        15.02 o                         
   0   2  11         19.22         -2.08        11.04 o                         
   1   2  11          8.26         12.79         8.38 o                         
   2   2  11         40.38         52.08         7.60 o                         
   3   2  11        182.47        209.76        12.87 o                         
   4   2  11         17.51         14.80         9.96 o                         
   5   2  11          6.80          4.10         8.20 o                         
   6   2  11          0.37        -11.75        11.75 o                         
 -16   3  11         94.30        227.00        45.06 o                         
 -14   3  11        129.89        178.32        18.45 o                         
 -13   3  11         83.43        110.18        15.63 o                         
 -12   3  11         15.33         27.07        35.16 o                         
 -11   3  11         71.09         66.51        10.90 o                         
 -10   3  11          7.09         13.97         9.76 o                         
  -9   3  11        109.75        149.36        14.54 o                         
  -8   3  11         29.44         41.58         9.51 o                         
  -7   3  11        271.20        276.46        16.83 o                         
  -6   3  11         74.04         59.94        13.00 o                         
  -5   3  11         76.01        106.69        11.11 o                         
  -4   3  11        101.08        129.51        13.80 o                         
  -3   3  11         87.23        110.35        16.28 o                         
  -2   3  11        371.59        378.66        15.07 o                         
  -1   3  11         40.82         38.99         8.18 o                         
   0   3  11         23.69         24.15         7.71 o                         
   1   3  11        114.03        126.61        14.40 o                         
   2   3  11         12.41          5.24         9.10 o                         
   3   3  11          1.24         -1.63        10.52 o                         
   4   3  11          9.25          6.91         8.30 o                         
   5   3  11          4.02         -0.85         8.48 o                         
   6   3  11         11.84          6.88        16.34 o                         
 -13   4  11        120.80        124.09        11.76 o                         
 -10   4  11          0.00         -0.33         7.59 o                         
  -9   4  11          3.57          8.98        15.74 o                         
  -8   4  11         94.38         98.08        11.11 o                         
  -7   4  11        223.41        220.61        15.49 o                         
  -6   4  11         56.12         71.55        23.82 o                         
  -5   4  11         12.13         20.71        10.57 o                         
  -4   4  11         69.76         79.92        11.73 o                         
  -3   4  11        295.45        295.15        21.39 o                         
  -2   4  11         11.39         10.99         7.28 o                         
  -1   4  11         27.50         43.16         7.92 o                         
   0   4  11        163.94        149.26        11.98 o                         
   1   4  11         23.30         -2.02         9.31 o                         
   2   4  11          4.63          6.61         9.45 o                         
   3   4  11         45.45         55.91        11.97 o                         
   4   4  11         10.32         -2.48        11.74 o                         
   5   4  11          6.33          7.74        12.30 o                         
  -9   5  11         29.00         29.14        10.88 o                         
  -8   5  11         82.90         90.87        11.32 o                         
  -7   5  11         45.40         51.89         9.56 o                         
  -6   5  11          1.94         -3.22         6.58 o                         
  -5   5  11        223.72        232.81        19.15 o                         
  -4   5  11         79.78         91.12        13.60 o                         
  -3   5  11         37.46         19.47         7.88 o                         
  -2   5  11         54.39         47.37         8.43 o                         
  -1   5  11         42.76         67.83        11.51 o                         
   0   5  11          5.91         -1.58         9.50 o                         
   1   5  11          9.65         -4.71        12.20 o                         
   2   5  11        176.10        172.32        20.97 o                         
   3   5  11         21.39         10.06        13.39 o                         
   4   5  11          7.94         -9.78         9.78 o                         
   5   5  11          0.34          2.64         9.87 o                         
 -12   6  11          6.22         32.98         7.83 o                         
 -11   6  11         27.26         43.58         8.61 o                         
 -10   6  11          1.86          5.98         7.52 o                         
  -9   6  11         37.72         46.51         9.70 o                         
  -8   6  11         36.32         28.01        10.70 o                         
  -7   6  11          1.04         -0.00         6.20 o                         
  -6   6  11         94.41         84.31        11.12 o                         
  -5   6  11         17.91         28.01         7.73 o                         
  -4   6  11          7.09         12.72         8.38 o                         
  -3   6  11         28.62         39.19         8.42 o                         
  -2   6  11          6.47         -0.15         5.70 o                         
  -1   6  11         25.86         17.07         6.05 o                         
   0   6  11         47.43         28.79        10.59 o                         
   1   6  11         27.34         47.82        12.73 o                         
   2   6  11         85.46         97.89        15.00 o                         
   3   6  11         22.59          8.59        11.64 o                         
   4   6  11          4.11         -3.41        10.61 o                         
 -13   7  11         41.78         65.86        12.87 o                         
 -12   7  11          3.01         14.43         7.22 o                         
 -11   7  11          4.15          1.63         6.35 o                         
 -10   7  11         31.11         55.25        11.02 o                         
  -9   7  11          4.96          5.27         7.79 o                         
  -8   7  11          0.00          8.78         9.92 o                         
  -7   7  11         41.44         40.25         9.53 o                         
  -6   7  11         79.19         89.27        13.15 o                         
  -5   7  11         28.31         27.42         8.96 o                         
  -4   7  11          2.29          7.01         7.15 o                         
  -3   7  11        172.79        162.78        12.60 o                         
  -2   7  11          0.21         -0.84         7.14 o                         
  -1   7  11          0.00         -2.10         9.25 o                         
   0   7  11          3.60         -7.41        10.42 o                         
   1   7  11          1.58          2.01        10.79 o                         
   2   7  11         42.71         50.47        12.71 o                         
   3   7  11         13.21         -6.74        10.79 o                         
 -12   8  11         10.09          1.48         9.92 o                         
 -11   8  11          8.15         14.82        10.10 o                         
 -10   8  11          0.13         -6.05         6.05 o                         
  -9   8  11         20.46         24.45         8.45 o                         
  -8   8  11        135.31        127.34        14.49 o                         
  -7   8  11         13.29         22.60         9.63 o                         
  -6   8  11          2.69         -2.68         7.89 o                         
  -5   8  11         39.24         58.44        10.62 o                         
  -4   8  11        143.76        167.40        13.09 o                         
  -3   8  11        163.57        165.14        12.23 o                         
  -2   8  11          1.12          9.49        11.97 o                         
  -1   8  11          1.49          2.19        13.21 o                         
   0   8  11          2.15         -2.83        12.65 o                         
   1   8  11         36.50         18.16        14.90 o                         
   2   8  11          0.58          7.56        11.73 o                         
 -10   9  11          6.12          9.65         8.20 o                         
  -9   9  11         15.87         30.42         8.67 o                         
  -8   9  11         28.11         34.20        11.18 o                         
  -7   9  11          3.70          0.71         8.05 o                         
  -6   9  11         13.25         16.85         8.78 o                         
  -5   9  11         51.85         62.13         9.78 o                         
  -4   9  11         32.57         19.07         8.06 o                         
  -3   9  11          0.53          6.00         6.46 o                         
  -2   9  11          4.23         -3.36         7.62 o                         
  -1   9  11         13.53         11.36        11.30 o                         
   0   9  11          8.03          5.94        11.35 o                         
  -6  10  11          8.03          4.88         8.01 o                         
  -5  10  11         10.45         24.05         8.14 o                         
  -4  10  11          3.39         11.89        15.22 o                         
 -14   0  12          0.35         24.56        14.79 o                         
 -12   0  12          1.85         19.98        10.84 o                         
 -11   0  12        453.73        522.65        85.94 o                         
 -10   0  12        176.06        204.20        22.48 o                         
  -9   0  12         44.15         73.89        29.39 o                         
  -8   0  12         36.00         93.26        69.61 o                         
  -7   0  12         26.91         72.85        33.80 o                         
  -6   0  12        145.65        179.26        18.60 o                         
  -5   0  12         77.99         79.99        34.76 o                         
  -4   0  12         16.87         30.18        11.61 o                         
  -3   0  12         62.22         69.63        14.11 o                         
  -2   0  12          0.16         11.47        10.08 o                         
  -1   0  12          1.01          5.48        10.70 o                         
   0   0  12         58.98         78.44        14.59 o                         
   1   0  12         62.83         68.47        15.22 o                         
   2   0  12          0.05         13.68        17.50 o                         
   3   0  12          0.38          8.33        12.11 o                         
   4   0  12          3.70         22.64        19.13 o                         
 -12   1  12         24.87         68.66        23.55 o                         
 -11   1  12          1.51         21.96        15.73 o                         
 -10   1  12        238.70        231.18        19.17 o                         
  -9   1  12         26.43         44.13         9.87 o                         
  -8   1  12          1.44         15.13        19.77 o                         
  -7   1  12         20.71         37.33        13.05 o                         
  -6   1  12         65.43         73.82        20.91 o                         
  -5   1  12         15.86         37.92        13.47 o                         
  -4   1  12         33.05         44.88        11.53 o                         
  -3   1  12        103.48        123.16        11.42 o                         
  -2   1  12         12.24         18.40         7.17 o                         
  -1   1  12         24.97         31.49        10.40 o                         
   0   1  12        119.40        123.42        11.18 o                         
   1   1  12          0.05          0.08         5.75 o                         
   2   1  12          0.30         -0.40         6.18 o                         
   3   1  12         11.78         -5.59         9.44 o                         
   4   1  12         10.76          7.58         8.69 o                         
 -13   2  12         60.94        398.16        51.06 o                         
 -11   2  12          6.17         23.56         7.81 o                         
 -10   2  12          3.58         13.18        18.50 o                         
  -9   2  12         88.35        101.66        14.55 o                         
  -8   2  12          0.52         15.36        18.70 o                         
  -7   2  12        434.90        424.69        19.96 o                         
  -6   2  12         18.04         51.55        45.06 o                         
  -5   2  12          1.86         13.52        10.34 o                         
  -4   2  12         17.04         33.52         8.54 o                         
  -3   2  12         64.35         82.70        10.45 o                         
  -2   2  12         21.92         26.35         8.03 o                         
  -1   2  12          3.63          0.91         6.39 o                         
   0   2  12         18.40         24.23        10.34 o                         
   1   2  12          7.42          2.40         9.17 o                         
   2   2  12          0.01          6.45         5.34 o                         
   3   2  12         16.24         11.76         9.84 o                         
   4   2  12         17.51         18.42         5.44 o                         
 -14   3  12         84.62        190.20        29.19 o                         
 -13   3  12        238.14        290.42        29.31 o                         
 -10   3  12         44.41         60.90        10.21 o                         
  -9   3  12        101.59        114.85        12.15 o                         
  -7   3  12         85.57         93.00        12.12 o                         
  -6   3  12         98.87         98.85        13.55 o                         
  -5   3  12        132.60        148.75        15.62 o                         
  -4   3  12        117.62        129.89        12.48 o                         
  -3   3  12         96.05        118.01        10.89 o                         
  -2   3  12          0.61         11.66         7.84 o                         
  -1   3  12         33.90         48.54         9.32 o                         
   0   3  12        252.67        245.23        16.05 o                         
   1   3  12         34.94         11.12        15.71 o                         
   2   3  12         53.97         19.30        15.99 o                         
   3   3  12         10.34          7.88        24.27 o                         
 -10   4  12         88.07        117.74        12.25 o                         
  -8   4  12        234.65        202.19        16.47 o                         
  -6   4  12         32.68         35.58         8.64 o                         
  -5   4  12          7.99         10.26         7.48 o                         
  -4   4  12         20.00         26.34        20.59 o                         
  -3   4  12         29.22         45.81         8.89 o                         
  -2   4  12         32.10         49.89         8.88 o                         
  -1   4  12         11.18         16.23         8.61 o                         
   0   4  12         30.28         19.66         6.87 o                         
   1   4  12         41.33         39.64        12.54 o                         
   2   4  12         17.62         -3.16        13.60 o                         
   3   4  12         47.50         64.46        19.34 o                         
  -9   5  12         86.41        116.51        16.25 o                         
  -8   5  12        112.24        127.90        17.70 o                         
  -7   5  12        137.00        127.76        14.30 o                         
  -6   5  12        147.34        159.50        15.51 o                         
  -5   5  12         30.65         36.75         9.69 o                         
  -4   5  12         19.13         29.53         8.49 o                         
  -3   5  12        146.77        123.21        11.77 o                         
  -2   5  12          0.05         11.38         6.91 o                         
  -1   5  12         32.61         36.12         7.23 o                         
   0   5  12         15.62         11.01         5.60 o                         
   1   5  12         19.59         -1.47        13.00 o                         
   2   5  12         42.70         23.46        20.42 o                         
 -12   6  12         11.77         35.49         8.83 o                         
 -11   6  12         32.08         51.17         9.99 o                         
 -10   6  12          4.11         20.22         7.98 o                         
  -9   6  12        183.50        199.85        15.08 o                         
  -8   6  12        162.65        152.37        21.70 o                         
  -7   6  12         31.65         43.30         9.59 o                         
  -6   6  12         26.32         37.04         9.53 o                         
  -5   6  12          3.82          0.49         6.91 o                         
  -4   6  12          7.39         14.69         7.53 o                         
  -3   6  12         92.12         88.13        10.46 o                         
  -2   6  12          2.09          4.85        10.93 o                         
  -1   6  12          4.70          2.17         5.63 o                         
   0   6  12          7.26          4.90        10.31 o                         
   1   6  12         60.45         48.91        12.62 o                         
 -10   7  12          0.51          9.70         7.58 o                         
  -9   7  12          5.03         17.67         8.12 o                         
  -8   7  12          0.91         -3.10         7.95 o                         
  -7   7  12          9.42         17.64         8.10 o                         
  -6   7  12          3.43         14.80         7.93 o                         
  -5   7  12         14.65         23.05         7.80 o                         
  -4   7  12         81.31         71.00        11.96 o                         
  -3   7  12        226.57        223.15        16.05 o                         
  -2   7  12          1.95          7.73         6.41 o                         
  -1   7  12         28.06         22.01        20.45 o                         
  -8   8  12         26.92         34.03        17.22 o                         
  -7   8  12         34.54         39.71        14.31 o                         
  -6   8  12          0.03          7.28        10.94 o                         
  -5   8  12          1.48          5.84        13.13 o                         
  -4   8  12          4.22          3.94         7.75 o                         
  -3   8  12         14.49         14.18         8.01 o                         
  -9   1  13          4.79         -4.08         8.20 o                         
  -7   1  13        100.74        279.57        54.69 o                         
  -6   1  13         77.06        260.31        55.53 o                         
  -5   1  13        125.88        169.42        32.91 o                         
  -4   1  13         11.74         18.18        16.39 o                         
  -3   1  13          0.13          5.91         6.92 o                         
  -2   1  13         52.71         81.63        10.03 o                         
  -1   1  13        144.49        182.35        13.21 o                         
   0   1  13         83.36         93.42        10.74 o                         
 -12   2  13        121.81        496.07        63.90 o                         
 -10   2  13          0.02         20.77        17.51 o                         
  -8   2  13         29.36        158.19        38.79 o                         
  -7   2  13         23.12        128.36        41.02 o                         
  -6   2  13         27.30        121.30        52.44 o                         
  -5   2  13         18.29         55.18        20.17 o                         
  -4   2  13         49.72         42.54         9.34 o                         
  -3   2  13          1.01         11.49         8.76 o                         
  -2   2  13          0.50         16.28         7.11 o                         
  -1   2  13         29.43         42.21         7.34 o                         
   0   2  13          1.22          8.09        14.40 o                         
  -6   3  13         14.25        148.14        53.02 o                         
  -5   3  13        115.29        100.49        11.88 o                         
  -3   3  13         20.82         45.68        33.62 o                         
  -2   3  13          1.62         23.54        10.79 o                         
  -1   3  13         97.38        131.15        15.13 o                         
   0   3  13          3.27         11.42        15.40 o                         
  -4   4  13        183.10        197.49        17.69 o                         
  -3   4  13         36.71         45.48        52.46 o                         
  -2   4  13        111.64        115.33        11.67 o                         
  -1   4  13         12.81         26.95        11.17 o                         
  -9   5  13         34.32         56.65        17.21 o                         
  -8   5  13          1.19         17.84        15.60 o                         
  -7   5  13         51.89         75.78        19.66 o                         
  -6   5  13         44.10         57.14        10.55 o                         
  -5   5  13          1.19         -1.07        11.61 o                         
  -4   5  13         26.95         37.96         9.17 o                         
  -3   5  13         63.42         56.49         8.81 o                         
                                                                                
